# Supplementary material for: Comparative phylogeny and evolutionary analysis of Dicer-like protein family in two plant monophyletic lineages
Source: J Genet Eng Biotechnol. 2022 Jul 12;20:103. doi: 10.1186/s43141-022-00380-x (PMC9276914; doi:10.1186/s43141-022-00380-x)
Supplement: Supplementary file 2 — Additional file 2. Multiple sequence alignment of plant DCL protein data set using Muscle with its default parameters. [file 43141_2022_380_MOESM2_ESM.fasta]

>KFM24296.1_Auxenochlorella_protothecoides_OUTGROUP
------------------------------------------------------------
------------------------------------------------------------
------------------------------------------------------------
------------------------------------------------------------
------------------------------------------------------------
------------------------------------------------------------
------------------------------------------------------------
-------------------------------------MPPHRAE----------------
------------------RSAFTVAVQAGAAQIKPR-A---YQVELLEMAKTNNVIAFLD
TGAGKTFIAVMLLQH----RLTASL-STHQ--ATARAVFLVPRVPLVFQQAEVLAAHLPC
AVGRYVGEMGVDLW---DSRRWGREWERHG------------------------------
-----------------------------------------------VLVMTPQIL-LNL
LTHAIIPISRVHTIVFDECHHT--QKKHPYNLIM--KEFYHRVTGS----TPRPHILGLT
AAPANVRR--------------------------EQASWRLSKNIVTLEGNLDAH-----
----------------------------------VVTVLDREDVEA-AAPPPTLRICYYS
CG-QGH--PPELRALLRAISHARLRLAAAGDLVSQVW-----------------------
-------------T--HELEQKMGS----AKKSSGRVYFDPVI---SGFST---------
----SRFNQMLSGVQHVTETLGMWCGAQAARSIFKTLITEVAPTYMAGMGANKKGEGFEY
QTFNPSAARLAAMMGRDTVVMGETMADEEGSNSDMSDEEVPTFPRQEIEQEQTATNLSAL
EVVVAFAQALLPTGAPQAAKCEDMICMLRRRVEGGQLIKDLPVKTMEELLGAVTPYELQA
EVDALGVVEEAAGPPASAVPGADLRVTAVLAGGAAHVVPMTQEPRRLGLVTQKVVVLVEQ
LLQYRGTATQNETDGSCWSGIVFVTRRLACWAVHM-------------LLST-LPCTRAF
LRTAAVTGYQQRTGEAVGVRHQEETLRGFRQGT---------------------------
---------LNLLVATAVVEEGIDVRRCQLVVRFDLPPTAQSYIQSRGRARMQNSVLILM
VQTELPEELEMINHMIKFEADLRQEVLSNI---------HKMKARR--RDGDEELRYMVA
STGARVSAGNVLRLLHTYISKLPTDRQAYSILRPTYRTE----AL--------LDGM---
YLTHAFLPSNCPLR-ETVGMPQSTRRKSIA----SAALNAIRLLHESGSLNDNLLPAA--
FELAAERRHA--------------------SGVQSGGFH----PPAPSGEHGE-------
----VLLHPYRWLVVDDRSRTLAA------------------------------------
----------------------------------SSSGPAKA-----MRDLVCLLLEPLP
EG---LPPCRLPGNDGASNQLAFLPGPAVRVSGDQ-------------------------
--------------------------------------LRQLKACHVALAQLMLARGPPR
HAAGQRRKAEVAVAVAAEAADGEGGMVPEPDEIVAGATGGTAPAPPHADIGRAGVAHEAA
PT--PHDDRPEDKGAGLFVRALVRRIIDRVIILQDGHLPKSRRGKASRAAGVSPEALSFL
------------------LAPAAPSGDGSIDW----------------------------
------------------------------------------------------------
------------------------------------------------------------
------------------------------------------------------------
------------------------------------------------------------
------------------------------------------------------------
------------------------------------------------------------
------------------------------------------------------------
----RLVAEVCGDAGSTS--VLALLRRGV--------DLRDRIIWTTYN-RKV---HAFR
GVRHDLNLQ-STFKTSEDRGSAPRGKRRAAGAAPAAVSAAGSPADEAPPTTT---RTSYA
AYYAER-------------------------WGLPNLDPGQPLIEASA-----------W
KQG----AG----GR---------------------------LDAAAEPEEGEASVALVP
ELTLRRPSLAL------------------------------------------------L
RTALTLRSAGEGS---DYETLETLGDTFMKYAVCAELFFENRTYHEGQLTRCKDDVVSNL
SLAQRAQALGLHSALQVLPFSVG-------------------------------------
---------NWTAPP---------------------------------------------
------------------------------------------------------------
-------IVKV-------------------------------------------------
-------GGKVLADGMEALVGAFVVGSGEEATRVFMRVLGLLK--ALQPSSKLEPAPGGD
A---DVAHQEVDVDAIQRVLGYTFARPGLVCEALTHCSWSGRNGS-CYQ-----------
---------------------RLEFLGDALLDLVVVQHCFDSFTDVEPSDLHDMRSVAVN
AERLAFVAVHHGLQRHIRHA-SPKLLSHLTDF-VSMWRDEET------------------
----LQTFSGAL---PEY---KLVAW----------------------------------
---------------VQERAHVQVSC-M----DVLLGESKGGRNARSSGRLAAQDALDRW
----R-------------------------------------------------------
------------------------------------------------------------
------------------------------------------------------------
------------------------------------------------------------
------------------------------------------ELEPKLREALVLRAAAKK
DG---------------------------LA-----------------------------
------SMKTPKLVRA--------------------------------------------
------------------------------------------------------------
------
>PKA57540.1_DCL4_Apostasia_shenzhenica
------------------------------------------------------------
------------------------------------------------------------
------------------------------------------------------------
------------------------------------------------------------
------------------------------------------------------------
------------------------------------------------------------
------------------------------------------------------------
-------------------------------------MDSNAIS----------------
-SSSSPK---------------------KDPRIIAR-K---YQLDLCKKATEENVIVYLA
TGCGKTHIAVLLMYEMG--HL---L-RKPS---SSICVFLAPTVPLVRQQATVIEKSTDF
KVRYYVGNK-KHLK---DHVEWNTEIEQIE------------------------------
-----------------------------------------------VLVMTPQIL-LHN
LRHCYIRMELIALLIFDECHHAQAHTRHPYAQIM--KEFYKPSTT------NCPRIFGMT
ASPIVGKG--------------------------RSNQLSYTKCINSLEKLLDAK-----
----------------------------------VHSVNETFELEG-VCASPDVKVYLFG
PVKNSEASFKSSFC------------RKLDVIYYELT-----------------------
-----------------------------CMLREKNSDSVERR---KEI-----------
----KLLSRMHDNLIFCLKNIGLFGAVKAVQILSN-------------------------
---------------S-------------EGCNLTDGKIHSTLNY--------------D
RLCNQY--------------LDMARSVLNFNI---------------------------Y
NDDGVSDSFPL-------------------------------EKLKEPFYSQKLLLLINV
LLTYRLK-----DNIRC---IIFVKRIIVARLLAY-------------ILKS-LKSLD-F
LRCDFLVGFHSGT-RNMSRSQMNAIVEKFCSGK---------------------------
---------VNLLVATNVAEEGLDIQTCCLVIRFDLPQTIASFIQSRGRARMQQSEYVFL
LERGNVQDEKLLDEFTSSEHIMNKVIVYRTS--------DDT------FKNLDEAIYRVD
STGASVSTACSVSLLHQYCAKLPRDM--YFTPKPTFFYV----DD---------NDG---
IICKLLLPPNAPLR-QIESLPCSSKDEAKR----AACLRACIELHEKGALTDFLLPGL--
NSLKNDGSAT--QYFETKSTE---------DEILREDLHEMLVPAVLKGPLPSFV-ENI-
-----DLYFYFVRF----------------------------------------------
----------------------------------TPIPDDRK-----YRPFGLFLKAPLP
NE-AIALKVDLHLARGRIVKSGFVYCGMVPFDNEE-------------------------
--------------------------------------ILLAQKFQEMSLK---------
------------IIL-DR-SEYFLDTIA--------LGNCDA--------SLSSTFYLLL
PV---MGKTCGESL------AIDWITVKHCLSSPIF----------------VPP--TYS
--------------------SRCLNEGN--------------------------------
------------------------------------------------------------
------------------------------------------------------------
------------------------------------------------------------
------------------------------------------------------------
------------------------------------------------------------
------------------------------------------------------------
------------------------------------------------------------
--------------------TLKLQH-GPVKIS----DVLNSLVFVPNN-RLF---FFVD
DILHGTNAF-SKKG-----------------------------------SGD----ASYA
EYYKSK-------------------------FGVELSYPEQPLLKVKQLFFLRNLLYNRI
QES----------TE----------TREMEEHFVEMPPELCSLKIIGFSKDIGSSLSLLP
SLMHRLQNLLVAIELKHLLSESISEAS--GIRADI------------------------V
LEALTTEKCMERF---SLERFEVLGDAFLKYVVSRHSFLSYGGLDEGQLTKKRSNIVNNL
NLWELAIRSNLQVYIRDELFEPS-------------------------------------
---------QYYAHGRYCAKV-----CSKDVESII-------------------------
----------------------------------------------------HCRQRKMK
E---DE-PEII----DVK---------CTKG-----------------------------
---HHWLHRKTVADVFEALVGAFLVESGFVAAIAFLRWIGMQV--DFHI-PDVYRFL-EE
SKKNISLHEVINVTAIEELTGYEFKNKGLLLQAFVHPSYSKHPGG-CYQ-----------
---------------------KLEFLGDAVLEYLITSYLYSVYPDLKPGHITDLRSVTVN
NNTFAHLAVRWGFHRFLISD-SKSLSDVVSKF--ENCRRLSESDGMFLEES----KCPKV
LGDIVESYIGAMFLDTGF--NLVEVWKTMLVLLKPVLSF-NCLNINPVRELRELCQHKNF
CLAL-PDAVK-----EKVAYLVKVEV-DADG-KQLTCAAV-NRNSKVARRVASQIALSKL
----R----------------------------------------------DLGYKHKNK
SLEEILRSTQKKEPKLIGYNELP-------------------------------------
------------------------------------------------------------
----IEINSIHGVPFELGQETKLTLSCSGLQDVASSSPVYLPQQNPCLPEVGLVAEDGGH
HYWIERQHKVVGNSFHSNNKSEYIDHMYRGGVSKRSLKSRLFEICVANYWNPPLFTCCKE
EG----------------SAHLKMFTFKVIV-------------EVAG----LTPTVLEC
H-----SEARPQKRAAEEHAAEGALWYL-----EYMGYMIKP------------------
------------------------------------------------------------
------
>AIO05703.1_DCL4_Cocos_nucifera
------------------------------------------------------------
------------------------------------------------------------
------------------------------------------------------------
------------------------------------------------------------
------------------------------------------------------------
------------------------------------------------------------
------------------------------------------------------------
------------------------------------------------------------
----------------------------RDPRTIAR-K---YQLELCRKAVEENIIVYLG
TGCGKTHIAVLLMYELG--HL---I-RKPS---KNVCVFLAPTIPLVRQQAVVIENSTDF
KVRCYYG-GHRHLK---DHDEWNKEIDQCE------------------------------
-----------------------------------------------VLVMTPQIL-LHN
LRHCFIKMDLIALLIFDECHHAQAKKRHPYAQIM--KEFYKTDAI------KSPRIFGMT
ASPIIGKG--------------------------GSGRLNYTKCINSLETLLDAK-----
----------------------------------VCSVDDTLELQK-VVASPNIKVCFYD
PADHSASSLIRTSR------------KKLEEIKLQ-C-----------------------
--------------------ISMIR----EKVPDLNDLQ-KNI-----------------
----KGLSRLHDNLVFCLENIGLCGARQAAWVLLA-------------------------
---------------A--------------DGINAIESDIDNNNN-------------DK
CLSDQY--------------LSKAISVLSGDL----------------------------
LYDDTKGRSVT------------------------------LETLEEPFFSKKLLVLIEI
LSSNRLQ-----ENMKC---IIFVKRIMVARSLAY-------------ILGN-IKPLH-Y
WKCEFLVGCRSGL-KSMSRKKMNSIVEKFSSGE---------------------------
---------VSLLVATNVAEEGLDIQTCCLVVRFDLPETVASFIQSRGRARMIRSEYVFL
VERGNQREQKLLDDFMSGEDIMNKEISCRTS------------SET--FDYLEEATYKVS
STGASISTGCSVSLLHRYCAKLPHDI--YFTPSPKFFYI----DD---------ING---
TICRIILPPNAPIR-QVESLPFPSKDEAKR----NACLQACKELHERGALTDYLLPGL--
DDGKKKGSTM-----HHSECDSTE------DDNLREELHEMLVPAALKTSWNNLD-NEI-
-----NLFFYYIRF----------------------------------------------
----------------------------------VPIPEDRQ-----YRMFGLFVKAPLP
KE-AEALEVDLHLAHGRIVTTGFEPLGMLTFNKEE-------------------------
--------------------------------------TKLAENFQEMFLK---------
------------VIL-DR-SDLSSDFVP--------LGKYDA------SQHSSSIFYLLL
PV---KQQRYGESM------TIDWTTIRRCLSSPVF----------------GPI--TNL
-----------------CEKDPCPMND---------------------------------
------------------------------------------------------------
------------------------------------------------------------
------------------------------------------------------------
------------------------------------------------------------
------------------------------------------------------------
------------------------------------------------------------
------------------------------------------------------------
--------------------TLELLN-GPINKR----DVLNSLVFTPHN-NLF---FFVD
GILHETNAS-SQYK-----------------------------------GTR---TMSYA
EYYQNR-------------------------FRIELLHLEQPFLKAKQLFSLRNLLHNRL
QES----------TE----------AREMVEHFVELPAELCLLKIVGFSKDIGSSLSLLP
SLMHRLENLLVAIELKEVFLASFPEAC--EVRANC------------------------I
LEALTTEKCLERL---SLERFEVLGDAFLKYVVGRHSFLSYEGLDEGQLTRRRSSIVNNL
NLYDLAIRKNLQVYIRDEWFDPT-------------------------------------
---------QFFALGRPCMVV-----CNVDTESTI-------------------------
----------------------------------------------------HQRGNNTT
T---DA-AEAM----NVK---------CTKS-----------------------------
---HHWLHRKTIADVVEALIGASLVESGFKAAIAFLRWIGIQV--DFEV-SDVYRAC-EL
SKSNMLLIDDANVAELEQLLCHTFQYKGLLMQALVHPSYNKHLGG-CYQ-----------
---------------------KLEFLGDAVLEYLITSYLYSAYPDLKPGQITDLRSITVN
NNSFAHIAVWRSLHKYLIKD-SNSLTEAVNKF-ETFIQLPES-ERDLLEEP----ACPKV
LGDIIESCVGAVLLDTGF--NLKHVWRLMLTLLKPVLSF-SSLQINPIRELRELCQCYDF
ELGL-PDPVK-----IKEGYFVKVEV-DAKG-NLLTCTAT-NQNSKAARRMAAQEALSKL
----K----------------------------------------------ALGYKHKRK
SLEEIVRSTRKKNAELIGFNEEP-------------------------------------
------------------------------------------------------------
-IVIENADSIPLGRLQIQELEETPPMLYLPEARESSSSSINKFSFPSSAEGRPKAGNSEV
CYKNKGQHEPVILHHDWTDGATENQREIHGALGHKMAKSWLFEICAANYWSPPSFECCKD
EG----------------PSHLRMFTYKVTV-------------VVEG----VTPTRLEC
F-----GEAKPQKRAAEDHAAEGALWCL-----KQLGYVNKP------------------
------------------------------------------------------------
------
>XP_004976179.1_DCL4_Setaria_italica
------------------------------------------------------------
------------------------------------------------------------
------------------------------------------------------------
------------------------------------------------------------
------------------------------------------------------------
-----------------------MGEGEDEA-----------------------------
------------------------------------------------------------
------------------------------------SSSAAAAS----------------
-AAAGGP---------------------KDPRNIAR-K---YQLDLCKRAVEENIIVYLG
TGCGKTHIAVLLMNELG--HL---I-RKPS---REVCVFLAPTIPLVRQQATVIADSTNF
KVQCYHG-SGKNLR---DHQAWEKEMAEYE------------------------------
-----------------------------------------------VLVMIPQIL-LRN
LRHCFIKMDSIVLLVFDECHHAQAQKRHPYAQIM--KEFYNNVD-------KPPRVFGMT
ASPIIGKG--------------------------GSNKLTYTKCINSLEELLNAK-----
----------------------------------VCSI-DNVELES-VVASPDIEVYFYG
PV-GHSNLTATYSK-------------GLDGYKLQ-S-----------------------
-------------E---------------CMLRESLCNFKESQ---KKL-----------
----KTLWRLHENLIFCLQEVGLFGALQAARTFLS-------------------------
---------------S-----------------GGGSLDRKGFDI----------NDNHA
SFVQHY--------------LHKAISLLSCDI----------------------------
-LDGADADSVD------------------------------LETLEEPLFSKKFAVLIDV
LSRYRLE-----ENMKC---IVFVKRIIVARVISH-------------ILQN-LKCLD-F
WKCECLVGCHSGL-KNMSRNKMGSIIEKFSSGE---------------------------
---------VNLLVATSVGEEGLDIQTCCLVVRFDLPETVSSFIQSRGRARMSKSKYIFL
LERGNQSQEKLLGDYITGESIMDKEVNLRTS--------------NDMFDSLEENIYRVN
NTGASISTACSVSLLHCYCDNLPRDR--FFFPSPSFFYV----DD---------VEG---
IVCRLILPPNAAFR-QVNSQPCPSKDEAKR----DACLKACIRLHELGALTDFLLPGQ--
GSRKTKVSTT--DILESNKAE---------DESFREELHEMLVPAVLRSSRYKLD-CLL-
-----NLHFYYIEF----------------------------------------------
----------------------------------IPKPADRR-----YQMFGLFVIDALP
KE-AEKLDVELHLARARIVKAGIKYLGMITFNKEE-------------------------
--------------------------------------MMLAHNFQEMFLK---------
------------VLL-DR-SEFTSSYVM--------LGNDTA-------FQMDSTFYLLL
PI---KQKFYGDKF------IIDWPAVKRCLSSPVF----------------QDP--TSL
------------------SLHDSYLPN---------------------------------
------------------------------------------------------------
------------------------------------------------------------
------------------------------------------------------------
------------------------------------------------------------
------------------------------------------------------------
------------------------------------------------------------
------------------------------------------------------------
-------------------ESLKLLD-GTYSKA----DVIGSLVFTPHN-NLF---FFVD
DILDEINGK-SEFN-------------------------------------G----ATYA
AHFEER-------------------------FDIELSHPEQPFLRAKQLFNLRNLLHNRQ
QES----TE----SE----------GRELMEHFVELPPELCSLKITGFSKDMGSSLSLLP
SLMCHLENLLVALELKDVMLSYFPEAS--QISASG------------------------I
LEALTTERCLERI---SLERFEVLGDAFLKYVVGRHNFISYEGLDEDQLTRRRSDIVNNS
NLYELSIRRNLQVYIRDQQFEPT-------------------------------------
---------QFYALGRPCKVV-----CNPETEASL-------------------------
----------------------------------------------------HPKNIDPD
K------RDNC----NLR---------CTKS-----------------------------
---HHWLHRKTIADVVESLLGAFIVESGFKAAFAFLNWMGINV--DFKD-DALYRVL-DA
SSANLSLMDYINISELEELIGYKFKHKGLLLQAFVHPSFNKHSGG-CYQ-----------
---------------------RMEFLGDAVLEYLMVSYLYSAYPDLKPGQITDLKSLAVN
NTSFAYVAIKKSMHKYLIKD-SKYLMAAVNKF-ENYFNLSNS-EKDLSEEP----ACPKV
LGDIVESCVGAVLLDSGF--NLNHAWKLMLMLLKPILSF-CDMHINPLRELRELCQCNGF
DLGL-PKPIK-----ADGEFHVKVEV-NVNG-KMISCTAA-NQNSKHARKLAAQDTLSKL
----K----------------------------------------------NYGYKHKSK
SLEEILRTATKKEPELIGYDEEP-------------------------------------
------------------------------------------------------------
----IKVDGVPLEMKNLQMNGEMEENIFFGNNEAFFIGRSATSIQRTGEDNKVDRNDANN
GRINKSNVVTQNGCLPRGEAAKINKKEYHGDMVHKTARSFLYELCAANYWKPPEFELCKD
EG----------------PSHLRKFTCKVLV-------------QIMG----PSATLLEC
Y-----SDPKLQKKAAQEHAAQGALWCL-----KQLGYLPKDETHV--------------
------------------------------------------------------------
------
>XP_010240123.1_DCL4_Brachypodium_distachyon
------------------------------------------------------------
------------------------------------------------------------
------------------------------------------------------------
------------------------------------------------------------
------------------------------------------------------------
------------------------------------------------------------
------------------------------------------------------------
-------------------------------------MGETSAA----------------
-AASTEE----PK----------------DPRTIAR-K---YQLDLCKRAVEENIVVYLG
TGCGKTHIAVLLIYELG--HL---I-RKPS---SDVCIFLAPTIPLVRQQAAVISNSTNF
KVQSYYG-NGKSSR---DHQDWEKEMRESE------------------------------
-----------------------------------------------VLVMTPQIL-LYN
LRHCFIRMSSIALLIFDECHHAQAHKRHPYAQIM--KEFYDSNAV------KPPRVFGMT
ASPVMGKG--------------------------GSNKLNYTKCINSLEELLHAK-----
----------------------------------VCSV-DNVELES-VIAFPDMEVYPYG
PV-SHSNLTVTYIK-------------ELDDLKLQ-S-----------------------
-----------------------------ECIVRESLYDFKDS---QKKL----------
----KSLWRLHGNLIFCLQELGSFGALQAARNLLS-------------------------
----------------------------FDVDAFDKK-EVDINGN-------------ST
RFMHHY--------------LNKAVSVLSCNI----------------------------
-LDGTHDDSFD------------------------------LEMLEEPLFSNKFAVLINV
LSRYRLE-----ENMKC---IIFVKRIAVARAISH-------------IIRN-LKCLD-F
WKCEFLVGCHSGL-KNMSRNKMDDIVEKFSSGE---------------------------
---------VNLLVATSVGEEGLDIQTCCLVVRFDLPETVASFIQSRGRARMTISKYVVL
LERGNQSQEKLLNNYIAGESIMNEEIDSRTS---NDM-----------FDYLEENTYRVN
HTGASISTACSVSLLHRYCYNLPSDM--FFNPSPAFFYI----DD---------TEG---
IICRVILPPNAAFR-QMDGQPCQSKDEAKR----DACLKACMKFHELGALTDFLLP----
GPGSRKNKASSPNGSASNKEE---------DDSLREELHEMLIPSVLKPSRCKQD-CLL-
-----DLHFYYFKF----------------------------------------------
----------------------------------FPIPADRH-----YQMFGLFVINPLP
EE-AEKLEVDLHLARGRIVKTGIKHLGTMVFDKEQ-------------------------
--------------------------------------MILARNFQEMFLK---------
------------ILL-DR-SEFTSSDVI--------LCNDDT-------LEISSTFYLLL
PI---KQKCCGDIF------VIDWPTVVRCLSSPVF----------------RDP--VDV
------------------SVHGSYIPN---------------------------------
------------------------------------------------------------
------------------------------------------------------------
------------------------------------------------------------
------------------------------------------------------------
------------------------------------------------------------
------------------------------------------------------------
------------------------------------------------------------
-------------------ESLRLLD-EVYSRT----DVVGSLIFVPHN-NTF---FIID
VILDKLNGR-SEFN-------------------------------------G----ATYE
EHYRER-------------------------FGIELSHPEQPLLKAKQLFNLHNLLHDRL
RET----TG----------------GSELVEHFVELPPELCSLKITGFSKDMSSSLSLLP
SLMCRLENFLVAIELKDLMLSSFPEAS--QISASA------------------------I
LEAITTERCLERI---SLERFEVLGDAFLKYVVGRHNFMSYEGLDEGQLTRRRSDIVNNS
NLHELSVKRNLQVYIRDQQFEPT-------------------------------------
---------QFFALGRPCKVV-----CHADMEVSI-------------------------
----------------------------------------------------HQKNIDPD
R------PENC----NVR---------CTKS-----------------------------
---HHWLHKKTIADVVESLLGAFLVEGGFKAAFAFLHWVGIDV--DFED-SALYRVL-NA
SSINLSLMNLINVAELEELIGYKFKHKGLIIEAFVHPSFNKHSGG-CYQ-----------
---------------------KLEFLGDAVLEYLMTSYLYSAYPDLKPGEITDLKSLAVC
NDSFAYVAIQKCIHKYIIKD-SNHLTKAVSKF-ENYIKLPNS-EKDLVEEP----ACPKV
LGDIVESCVAAVLLDSGF--NLNYVWKLVLMLLKPVLSF-SGMHMNPMREIRELCQCNEL
ELGL-PKPMK-----ADGEYHVKVEV-NINS-TMISCTAA-NRNSKVARKLAARETLSKL
----K----------------------------------------------NYGYKHKNK
SLEEILHDARKKEPELLGYNEEP-------------------------------------
------------------------------------------------------------
---IKVEADISVQMKSLQISEERDANFSFKNMEVPIGGSSKTSNQRTAGDTKIFKDDVNN
ERNNQLMVAMQNGCLLRGTTQKNNKKEYKGDMVHKTAKSFLFELCAASYWKPPEFQLCIE
EG----------------PSHLRRFTYKVIV-------------QIRG----PSETLLEC
Y-----SDAKLQKKAAQEHAAQGALWYL-----KQLEYLPKDVHSKC-------------
------------------------------------------------------------
------
>XP_006653591.1_DCL4_Oryza_brachyantha
------------------------------------------------------------
------------------------------------------------------------
------------------------------------------------------------
------------------------------------------------------------
------------------------------------------------------------
-------------------------MGDDAAPAAA-------------------------
------------------------------------------------------------
------------------------------------AAGPTTAG----------------
--------------------------EPKDPRTIAR-K---YQLDLCKRAVEENIIVYLG
TGCGKTHIAVLLIYELG--HL---I-RKPS---REVCIFLAPTIPLVRQQAMVIASSTDF
KVQHYYG-NGKSSR---DHQEWENDMRKYE------------------------------
-----------------------------------------------VLVMTPQIL-LHS
LRHCFIKMNSIALLIFDECHHAQAQKRHPYAQIM--KEFYNSNSVE-----RLPRVFGMT
ASPIIGKG--------------------------GSNKLNYTKCINSLEELLHAK-----
----------------------------------VCSV-DNEELES-VVASPAMEVYFYG
PV-NHSNLTVAYSK-------------ELDSLKLQ-S-----------------------
-------------E---------------RMLRDSLCDFKDSQ-----KKL---------
----KSLWRLHENLIFSLQELGSFGALQAARTLLS-------------------------
---------------------------------FDGD-KLDKREV--------DLNGNSS
SFAHYY--------------LSGATSILSRSI----------------------------
-TDGSHAGSFD------------------------------IETFEEPFFSDKFSVLINV
LSRYRLQ-----ENMKC---IVFVKRITVARAISN-------------ILQS-LKCLD-F
WKCEFLVGCHSGL-KNMSRNKMDAIVERFSSGE---------------------------
---------VNLLVATSVGEEGLDIQTCCLVVRFDLPETVASFIQSRGRARMTKSKYVVL
LERGNQSHEKLLNGYIDGECIMNEEIDSRTS---NDI-----------FDCLAENIYRVD
STGASISTACSVSLLHRYCDNLPRDM--FFTPSPAFFYI----DG----ID-----G---
IICRLILPPNASFR-QVDGQPCLSKDEAKR----DACLKACIKLHKLGALTDFLLPGP--
GSRKNKVSTT-----NNSSNNKVE------DESLREELHQMLIPAVLKPSRLKLD-CLL-
-----SLHFYYVKF----------------------------------------------
----------------------------------IPIPEDRR-----YQMFGLFVINPLP
VE-AETLQVDLHLARGRIVKAGIKHLGKIAFEKEK-------------------------
--------------------------------------MMLAQKFQEMFLK---------
------------ILL-DR-SEFTSSHVI--------LGNDVT-------LEINSTFYLLL
PI---KQKCYGDKF------MIDWPAVERCLSSPIF----------------KAPKDVSV
-------------------HDSYSPNK---------------------------------
------------------------------------------------------------
------------------------------------------------------------
------------------------------------------------------------
------------------------------------------------------------
------------------------------------------------------------
------------------------------------------------------------
------------------------------------------------------------
--------------------SLRLLD-GICSKT----DVVGSVVFSPHN-NIF---FFVD
AILDEINAR-SEYK-----------------------------------------DATYA
EHFKER-------------------------FGIELSQPEQPLLKAKQLFNLRNLLHNRL
QET----TE----SE----------GRELTEHFVELPPELCSLKVIGFSKDMGSSLSLLP
SLMYRLENLLVAIELKDVMSSSFPEAS--KISASG------------------------I
LEAITTEKCLERI---SLERFEVLGDAFLKYVVGRHNFITYEGLDEGQLTRRRSDVVNNS
NLYDLSIRRNLQVYIRDQQFEPI-------------------------------------
---------QFFAPGRPCKVV-----CNSDVEVSL-------------------------
----------------------------------------------------HQMNIHPD
N------RENC----NMR---------CTKS-----------------------------
---HHWLHRKVIADVVESLIGVFLVEGGFKAAFAFMHWMGIDA--DFNS-SALYRVL-DA
SSINLSLLDYTDIAELEELIDYKFKHKGLLLQAFVHPSFSQHSGG-CYQ-----------
---------------------RLEFLGDAVLEYVITSYLYSTYPNLKPGQITDLRSLAVG
NDSLAYASVQKSIHRHLIKD-SNHLTSAISRF-EKYVKLSNS-EKDLLEEP----ACPKV
LGDIVESCIGAVLLDSGF--NLNNVWRVMLMLLKPVLTF-SNMHTNPMRELRELCQCNGF
ELGL-PKPVK-----ADGEFHVRVEV-NIKS-KVIICTAA-NRNSKAARKFAAQETLSKL
----K----------------------------------------------SYGYKHRNK
SLEEILVVARKRESELIGYNEDP-------------------------------------
------------------------------------------------------------
---IDVESDISVKIKSLHIHEERDANISFENTETSCTGSSKILSQRRAGHIRPDNYDVDN
GRNNQPKLAMQSGCLPSEATETSNKKVYHGDMVHKTARSFLFELCAANYWKPPEFKLCKE
EG----------------PSHLPKFTYKVVV-------------EIKG----TSATLLEC
H-----SDAKHQKKAAQEHAAQGAVWCL-----KQLGHLPKEGVRV--------------
------------------------------------------------------------
------
>ABS32306.1_Oryza_sativa_Japonica
------------------------------------------------------------
------------------------------------------------------------
------------------------------------------------------------
------------------------------------------------------------
------------------------------------------------------------
-----------------------MGDAAAAAP----------------------------
------------------------------------------------------------
------------------------------------AAAAAGPS----------------
-STRGEP---------------------KDPRTIAR-K---YQLDLCKRAVEENIIVYLG
TGCGKTHIAVLLIYELG--HL---I-RKPS---REVCIFLAPTIPLVRQQAVVIASSTDF
KVQCYYG-NGKNSR---DHQEWENDMREFE------------------------------
-----------------------------------------------VLVMTPQIL-LQS
LRHCFIKMNSIALLILDECHHAQPQKRHPYAQIM--KEFYNSNSVE-----KFPRVFGMT
ASPIIGKGVMPSHSFTEKGGRSPCQPLIFFLPKGGSNKLNYTKCINSLEELLHAK-----
----------------------------------VCSV-DNEELES-VVASPDMEVYFYG
PV-NHSNLTTICIK-------------ELDSLKLQ-S-----------------------
-----------------------------ERMLRASLCDFKDS---QKKL----------
----KSLWRLHENIIFCLQELGSFGALQAARTFLS-------------------------
---------------------------------FDGD-KLDRREV--------DLNGSTS
SFAHHY--------------LNGATSILSRNK----------------------------
-TDGSHAGSFD------------------------------LEKLEEPFFSNKFSVLINV
LSRYGLQ-----ENMKC---IVFVKRITVARAISN-------------ILQN-LKCLE-F
WKCEFLVGCHSGS-KNMSRNKMDAIVQRFSSGE---------------------------
---------VNLLVATSVGEEGLDIQTCCLVVRFDLPETVASFIQSRGRARMTKSKYVVL
LERENQSHEKLLNGYIAGESIMNEEIDSRTS--------------NDMFDCLEENIYQVD
NTGASISTACSVSLLHCYCDNLPRDM--FFTPSPVFFYI----DG---------IEG---
IICRLILPPNAAFR-QADGQPCLSKDEAKR----DACLKACVKLHKLGALTDFLLP----
GPGSRKNKVSVTNNSSNNKVE---------DDSLREELHEMLIPAVLKPSGLKLD-SLS-
-----NLHFYYVKF----------------------------------------------
----------------------------------IPIPEDRR-----YQMFGLFVINPLP
VE-AETLQVDLHLARGRIVKAGIKHLGKIAFEKEK-------------------------
--------------------------------------MMLAHKFQEMCLK---------
------------ILL-DR-SEFTSPHVK--------LGNDVT-------LEINSTFYLLL
PI---KQKCYGDRF------MIDWPAVERCLSSPIF---------------KDPI--DVS
------------------VHASYSSNE---------------------------------
------------------------------------------------------------
------------------------------------------------------------
------------------------------------------------------------
------------------------------------------------------------
------------------------------------------------------------
------------------------------------------------------------
------------------------------------------------------------
--------------------SLRLLD-GIFSKT----DVVGSVVFSPHN-NIF---FFVD
GILDEINAW-SEHS-----------------------------------------GATYA
EHFKER-------------------------FRIELSHPEQPLLKAKQIFNLRNLLHNRL
PET----TE----SE----------GRELLEHFVELPPELCSLKVIGFSKDMGSSLSLLP
SLMYRLENLLVAIELKDVMLSSFPEAS--QISASG------------------------I
LEALTTEKCLERI---SLERFEVLGDAFLKYVVGRHKFITYEGLDEGQLTRRRSDVVNNS
HLYELSIRKKLQVYIRDQQFEPT-------------------------------------
---------QFFAPGRPCKVV-----CNTDVEVRL-------------------------
----------------------------------------------------HQMDIHPD
N------RENC----NLR---------CTRS-----------------------------
---HHWLHRKVIADVVESLIGAFLVEGGFKAAFAFLHWIGIDV--DFNN-PALYRVL-DS
SSINLSLMDYTDIAGLEELIGYKFKHKGLLLQAFVHPSFSQHSGG-CYQ-----------
---------------------RLEFLGDAVLEYVITSYLYSTYPDIKPGQITDLRSLAVG
NDSLAYAAVEKSIHKHLIKD-SNHLTSAISKF-EMYVKLSNS-EKDLLEEP----ACPKA
LGDIVESCIGAVLLDSGF--NLNYVWKVMLMLLKPVLTF-ANMHTNPMRELRELCQCHGF
ELGL-PKPMK-----ADGEYHVKVEV-NIKS-KIIICTAA-NRNSKAARKFAAQETLSKL
----K----------------------------------------------NYGYKHRNK
SLEEILIVARKRESELIGYNEDP-------------------------------------
------------------------------------------------------------
---------IDVEADISVKMKSPHIHEENIPFQNTETSFTRSSKFHNQIIAGSGKHDVNN
GRNNQPKLATQSGRLPSEATEKSNKKVYHGDMVHKTARSFLFELCAANYWKPPEFKLCKE
EG----------------PSHLRKFTYKVVV-------------EIKG----ASATLLEC
H-----SDGKLQKKAAQEHAAQGALWCL-----KQLGHLPKEEDVRV-------------
------------------------------------------------------------
------
>XP_010520559.1_Tarenaya_hassleriana
------------------------------------------------------------
------------------------------------------------------------
------------------------------------------------------------
------------------------------------------------------------
------------------------------------------------------------
---------MPDGESGDVTLSAAAVAGDGGSAIHRASTSSSP------------------
------------------------------------------------------------
------------------------------------VAAMVEVG----------------
-TYPDDP----------------SLNMEKDPRRKAR-R---YQIELCKKATEENIVVYLG
TGCGKTHIAVLLIYELG--HL---I-RSPE---KSVCIFLAPTVALVQQQARVIAESIDF
NVGIHCG-GTKHLK---THSDWEKEISDKE------------------------------
-----------------------------------------------VLVMTPQIL-LHN
LQHCFIRMDHISLLVFDECHHAQVKSNHPYAQIM--KVFYETNGS------KLPRIFGMT
ASPVVGKG--------------------------AFQQENLAKSINSLEIMLNAK-----
----------------------------------VCSVENNDELES-FVASPMVKVYYYG
SALNDTSCSNLVYQ------------YKLEEIKQEVF-----------------------
-----------------------------ASLKTKTDNNLSHK--SLLNMK---------
----KLLKRTHDNIINVLENLGLWGALQATRILLN-------------------------
---------------G-----------------DQSV-RGELLRE--------DEKSNDY
SLCNMY--------------LPLAARALSSDF----------------------------
DEDEIASKVSS------------------------------VEFLQDPFFSGKLQRLIGI
LSTYRSQ-----PNMKC---IIFVKRIVIARTLAY-------------ILKN-MKFLN-S
WKSDFLVGVNCGL-KSISRMGLNAILERFRSGE---------------------------
---------LNLLVATQVGEEGLDIQTCCLVIRFDLPETVASLIQSRGRARMPQSEYAFL
VNRANKKELDLIKNFKIEEERMNVEISARTS------------KDT--FPSIDERIYRVD
QTGASVTAGSSISLLHHYCSRLPHDE--FFQPKPEFFFI----DD---------LSG---
TICHIVLPSNAPLR-KIVSSLQPSSEAAKK----DACLKAVEELHKLGVLNTFLLPQS--
NDEIAEESIDDESDSDSSEGE----------ESSRDGLYEMLVPTLLKQQWDKSM-DCV-
-----NLHSYYIKF----------------------------------------------
----------------------------------VPVPEDRV-----YRNFGLFLKSPLP
VE-GERMEIDLHLAHRRSVYVNLLAAXITEFNGNE-------------------------
--------------------------------------IRLAELFQEVALK---------
------------AIL-ER-RELIPEFVP--------LGMQDS------SVTSICTFYLLL
PV---HVHDTKGGI------TVDWETLRKFMSSPIF------------K---APS--DLV
------------------EGVVPPTGF---------------------------------
------------------------------------------------------------
------------------------------------------------------------
------------------------------------------------------------
------------------------------------------------------------
------------------------------------------------------------
------------------------------------------------------------
------------------------------------------------------------
--------------------HLNLAN-GFWSIG----NVKNSLVFATHN-KHF---YFVV
DVCHKKNXL-SQFK-----------------------------------ESS---SQSHV
ERVHKT-------------------------YDIELKHPNQPLLLVKPVFHLRNLLNNRN
LSN----------LE----------PQELEEYFIELPPELCQLKIKGFSKEIGSSLSLLP
SLMHRLENLLVAIELRDMLSASIPEAA--EVSGHR------------------------V
LEALTTEKCQERF---SLERLEVLGDAFLKFAVSRRLFLLYHNLDEGELTRRRSNIVNNS
NLFSLAIRSNLQVYIRDQTFNPG-------------------------------------
---------QFFALGHPCKVT-----CEEGAAK---------------------------
----------------------------------------------------EINSLHGT
P------ACCS----NAI--------RCSKG-----------------------------
---HHWLHKKTIADVVEALIGAFIVDSGFKGATAFLRWIGIDV--GFEP-SKVRDAC-IG
SNIYMPLTSHIDLAALEDILGYKFFNKGLLLQAFVHPSYNRHGGG-CYQ-----------
---------------------RLEFLGDAVLDYLITSYFFTVYPNLKPGQLTDLRSLSVN
NKAFANVAISLSLDRFLLCD-SVFLREAIKDY-TDFLAVSPP-ESGLSEVP----KCPKV
LGDLIESYFGAMLVDSGF--NLNNVWKTMLLFLDPVKNT-SNVQLSPVRELLELSQSLKW
NQE--ISKKK-----VDGAYSVEVKL-TKED-SCLNVSAT-GRSKRESTRKAAEMMIKEL
----K----------------------------------------------AHICITITN
PLEKVLKDSSRMEAKLIGYNEEP-------------------------------------
------------------------------------------------------------
---VDVTDLDGIGYNEESVDVTDLDGIDFGLLNLEDSFHNDSGTDCRVVEASSSCSVEPI
ISGLLSETREWLSKQANGEAIFPTISDMKGGLNNKTARSRLYETCVANCWKPPDFQCCEE
EG----------------PDHIKSFTYKVII-------------KVAD----SSGLTLEC
Y-----GAAKPTKKGAAEHAADAALWYL-----LHAGYLH--------------------
------------------------------------------------------------
------
>XP_013611494.1_Brassica_oleracea_oleracea
------------------------------------------------------------
------------------------------------------------------------
------------------------------------------------------------
------------------------------------------------------------
------------------------------------------------------------
----------MRERAVDLSLTQRVKKREKKRKRNNFVGEAKL------------------
------------------------------------------------------------
---------------WEKSKKQVSRLNSHCHTLSSFFPSSTMPDREIGDDASDTNLSSSF
ASSSSSF--SSYYSAAGAWTDDHAAKMEKDPRKIAR-R---YQLDLCEKAVEENVIVYLG
TGCGKTHIAVMVIYELG--PL---I-LSPR---KSVCIFLAPTVALVEQQALVIAKSINF
KVATHCGGNRTVT----THSDWEREVSENE------------------------------
-----------------------------------------------VLVMTPQIL-LHN
LQHCFIRMEWISLLILDECHHAQEQSNHPYAQIL--KVFYKTEGV------KGPRIFGMT
ASPVVGKG--------------------------SFQSENLSKSINSLENLLNAK-----
----------------------------------VYSVESNVQLDG-FVSSPIVKVYYYQ
TAGSEASQSTNIYE---------KYENMLEDIKQR-C-----------------------
-------------L---------------ASVKQQIDTHQTQV---LLNMK---------
----KLLKRTHDNLIYSLVNLGLWGAIQAARIQLN-------------------------
---------------S-----------------DRHV-HQEPLEE-----------NNKS
KICITY--------------LSLAAEVLSSKV----------------------------
AKDENASELIS------------------------------LPALKEPFFSRKLLQLIKI
LSAFRIE-----PHMKC---IIFVNRIVTARTLSC-------------ILNS-LKLLE-S
WKSDFLVGLSSGV-KSMSRKSMKTILERFQSKE---------------------------
---------LNLLVATKVGEEGLDIQTCCLVIRFDLPETVTSFIQSRGRARMPKSEYAFL
VDRGNEKEMDLIENFKVNEDRMNLEITSRTS------------EET--CPRLDDEVYRVH
ETGACISGGSSISLLYKYCSRLPHDE--FFQPKPEFQFK--PVDE---------FGG---
TICRITLPANAPIS-EIVSSLLPSIEAAKR----NACLKAVYKLHSLGVLNNFLLPDS--
NEETEDELSDEEFDFDKVEGE----------ACSRGELYEMIVPDLFKQKWDPSK-SCV-
-----NLQSYYIRF----------------------------------------------
----------------------------------VPHPADRI-----YKKFGLFMKSPLP
IE-AETMDFDLHLAHQRSVSVKIFPKGDANFDNDE-------------------------
--------------------------------------IRLAERFQEVSLK---------
------------IIF-ER-RELITEFVP--------LGLQDS------FRTSKSTFYLLL
PI---NLDDSESVL------SVDWATIRSCLSSPIF------------K---APS--GLV
------------------EDMDPPAGS---------------------------------
------------------------------------------------------------
------------------------------------------------------------
------------------------------------------------------------
------------------------------------------------------------
------------------------------------------------------------
------------------------------------------------------------
------------------------------------------------------------
--------------------HLKLAN-GCWSID----DVKNSVVFATHK-KQF---FFVT
DICHGRNGF-SAIR-----------------------------------KSI---TETHL
ESIYNS-------------------------YGVKLKHPLQPLLRLKPLSYVRNLLHNRK
REN----------LE----------PNELEEYFIEIPPELSQLKIKGLSKDIGSSLSLLP
SVMHRMENLLVAIELKHMLSASIPEIA--EVSGHR------------------------V
LEALTTEKCQERF---SLERLEVLGDAFLKFAVSRHLFLHHDRLDEGELTRRRSNAVNNS
NLFRLATRRNLQVYIRDQAFDPT-------------------------------------
---------QFFALGHPCRVT-----CDEAAMKEV-------------------------
----------------------------------------------------HSLDKVPG
L---LE-SNTG----EIR---------CSKG-----------------------------
---HHWLHKKTIADVVEALVGAFLVDSGFKGAIEFLKWIGINV--DFES-LQVRDAC-VA
SKRYMPLTTCFDLAALESLLGYKFLHKGLLLQAFIHPSYNRHGGG-CYQ-----------
---------------------RLEFLGDAVLDYLMTSYFFSVFPKLKPGQLTDLRSLSVN
NKALANVAVSFSLQRFLFCD-STYLHDAIKDY-TNFVTASPL-ASGPSEGP----KCPKV
LGDLIESFLGALFLDCGF--NLNHVWRIMLSFLDPVKNL-SNLQLSPVKELLEYCQSYKW
DQE--ISATK-----KDGAFSVELKV-TKKG-SCLTASAT-GRNKKESTKKAAQLMLTNL
----K----------------------------------------------AHGHIKTSN
PLEDVLKNSIRNEAKLIGYDEEP-------------------------------------
------------------------------------------------------------
--------------------------IGVVDLDGLDVENVNIQDSFEVDPVTESKTSETS
SSYIIRRVLTNAPPSEKEESLPQKTIKEAGGSIIKTAKSLLRETCVANCWKTPEFVCCEE
G-----------------PAHLKTFSYKVIL-------------EVVD----APNMTLEC
Y-----GETKPTKKSASEQAAQAALWCL-----DHAGFLRR-------------------
------------------------------------------------------------
------
>XP_009120817.1_DCL4_Brassica_rapa
------------------------------------------------------------
------------------------------------------------------------
------------------------------------------------------------
------------------------------------------------------------
------------------------------------------------------------
--------------MPDREIGDDASDTNLSSSFSSFASSSSSFSSSYS------------
------------------------------------------------------------
------------------------------------AAGAWTDD----------------
----------------------HSAKMEKDPRKIAR-R---YQLELCEKAVEENVIVYLG
TGCGKTHIAVMVIYELG--PL---I-LSPR---KSVCIFLAPTVALVEQQALVIAKSINF
KVATHCGGNRTVT----THSDWEREVSENE------------------------------
-----------------------------------------------VLVMTPQIL-LHN
LQHCFIRMEWISLLILDECHHAQEQSNHPYAQIL--KVFYKTEGV------KGPRIFGMT
ASPVVGKG--------------------------SFQSENLSKSINSLENLLNAK-----
----------------------------------VYSVESNVQLDG-FVSSPIVKVYYYQ
TAGTEASQSTNIYE------------NMLEDIKQR-C-----------------------
-------------L---------------TSLKQQIDNHQTQV---LLNMK---------
----KLLKRTHDNLIYSLVNLGLWGAIQAARIQLN-------------------------
---------------T-----------------DRNV-HQEPLEE-----------NNKS
KICITY--------------LSLAAEVLSSKV----------------------------
AKDENASELIS------------------------------LPALKEPFFSRKLLQLIKI
LSAFRIE-----PHMKC---IIFVNRIVTARTLSC-------------ILNS-LKLLE-S
WKSDFLVGLSSGV-KSMSRKSMKTILERFQSKE---------------------------
---------LNLLVATKVGEEGLDIQTCCLVIRFDLPETVTSFIQSRGRARMPKSEYAFL
VDRGSEKEMDLIENFKVNEDRMNLEITSRTS------------EET--CPRLDDEVYRVH
ETGACISGGSSISLLYKYCSRLPHDE--FFQPKPEFQFK--PVDE---------FGG---
TICRITLPANAPIS-EIVSSLLPSIEAAKK----NACLKAVYKLHSLGVLNNFLLPDS--
NEETEDELSDEEFDFDKVEGE----------ACSRGELYEMIVPDLFKQKWDPSK-SCV-
-----NLQSYYIRF----------------------------------------------
----------------------------------VPHPADRI-----YKKFGLFMKSPLP
IE-AETMDFDLHLAHQRSVSVKIFPKGDANFDNDE-------------------------
--------------------------------------IRLAERFQEVALK---------
------------IIF-ER-RELITEFVP--------LGLQDS------FRTSKSTFYLLL
PI---NLDASESVL------FVDWATIRSCLSSPIF---------------KAPS--GLV
------------------EDMDPPVGS---------------------------------
------------------------------------------------------------
------------------------------------------------------------
------------------------------------------------------------
------------------------------------------------------------
------------------------------------------------------------
------------------------------------------------------------
------------------------------------------------------------
--------------------HLKLAN-GCWSID----DVKNSVVFATHK-KQF---YFVS
DICHGRNGF-SAIR-----------------------------------KSI---TETHL
ESIYNS-------------------------YGVKLKHPLQPLLRLKPLCYVRNLLHNRK
REN----------LE----------PNELEEYFIEIPPELSQLKIKGLSKDIGSSLSLLP
SVMHRMENLLVAIELKHMLSASIPEIA--EVSGHR------------------------V
LEALTTEKCQERF---SLERHAVLGDAFLKFAVSRHLFLHHDRLDEGELTRRRSNAVNNS
NLFRLATRRNLQVYIRDQAFDPT-------------------------------------
---------QFFALGHPCRVT-----CDEVAMKEVHS-----------------------
----------------------------------------------------LDKVPGLL
E------SSTG----EIR---------CSKG-----------------------------
---HHWLHKKTIADVVEALVGAFLVDSGFKGAIEFLKWIGINV--DFES-LQVRDAC-VA
SKRYMPLTTCFDLAALESLLGYKFLHKGLLLQAFIHPSYNRHGGG-CYQ-----------
---------------------RLEFLGDAVLDYLMTSYFFSVFPKLKPGQLTDLRSLSVN
NKALANVAVSFSLQRFLFCD-STYLHDAIKDY-TNFVTASPL-ASGPSEGP----KCPKV
LGDLIESFLGALFLDCGF--DLNHVWRIMLSFLDPVKNL-SNLQLSPVKELLEYCQSYKW
DQE--ISATK-----KDGAFSVELKV-TKKS-SCLTASAT-GRNKKESTKKAAQLMLTNL
----K----------------------------------------------AHGHIKTSN
PLEDVLKNSIRNEAKLIGYDEEP-------------------------------------
------------------------------------------------------------
--------------------------IDVVDRDGLDVENLNIQDSFEEDPVTESKTSETS
SSYIIRRVLTNAPPSEKEESLPQKTIKDAGGSIIKTAKSLLRETCVANCWKTPEFVCCEE
G-----------------PAHLKTFSYKVIL-------------EVVD----APNMTLEC
Y-----GEAKPTKKSASEQAAQAALWCL-----EHTGFLRR-------------------
------------------------------------------------------------
------
>XP_013667310.1_DCL4_Brassica_napus
------------------------------------------------------------
------------------------------------------------------------
------------------------------------------------------------
------------------------------------------------------------
------------------------------------------------------------
--------------MPDREIGDDASDTNLSSSFSSFASSSSSFSSSYS------------
------------------------------------------------------------
------------------------------------AAGAWTDD----------------
----------------------HSAKMEKDPRKIAR-R---YQLELCEKAVEENVIVYLG
TGCGKTHIAVMVIYELG--PL---I-LSPR---KSVCIFLAPTVALVEQQALVIAKSINF
KVATHCGGN----WTVTTHSDWEREVSENE------------------------------
-----------------------------------------------VLVMTPQIL-LHN
LQHCFIRMEWISLLILDECHHAQEQSNHPYAQIL--KVFYKTEGV------KGPRIFGMT
ASPVVGKG--------------------------SFQSENLSKSINSLENLLNAK-----
----------------------------------VYSVESNVQLDG-FVSSPIVKVYYYQ
TAGTEASQSTNIYE------------NMLEDIKQR-C-----------------------
-------------L---------------TSLKQQIDNHQTQV---LLNMK---------
----KLLKRTHDNLIYSLVNLGLWGAIQAARIQLN-------------------------
---------------T-----------------DRNV-HQEPLEE-----------NNKS
KICITY--------------LSLAAEVLSSKV----------------------------
AKDENASELIS------------------------------LPALKEPFFSRKLLQLIKI
LSAFRIE-----PHMKC---IIFVNRIVTARTLSC-------------ILNS-LKLLE-S
WKSDFLVGLSSGV-KSMSRKSMKTILERFQSKE---------------------------
---------LNLLVATKVGEEGLDIQTCCLVIRFDLPETVTSFIQSRGRARMPKSEYAFL
VDRGSEKEMDLIENFKVNEDRMNLEITSRTS------------EET--CPRLDDEVYRVH
ETGACISGGSSISLLYKYCSRLPHDE--FFQPKPEFQFK--PVDE---------FGG---
TICRITLPANAPIS-EIVSSLLPSIEAAKK----NACLKAVYKLHSLGVLNNFLLPDS--
NEETEDELSDEEFDFDKVEGE----------ACSRGELYEMIVPDLFKQKWDPSK-SCV-
-----NLQSYYIRF----------------------------------------------
----------------------------------VPHPADRI-----YKKFGLFMKSPLP
IE-AETMDFDLHLAHQRSVSVKIFPKGDANFDNDE-------------------------
--------------------------------------IRLAERFQEVALK---------
------------IIF-ER-RELITEFVP--------LGLQDS------FRTSKSTFYLLL
PI---NLDASESVL------FVDWATIRSCLSSPIF---------------KAPS--GLV
------------------EDMDPPVGS---------------------------------
------------------------------------------------------------
------------------------------------------------------------
------------------------------------------------------------
------------------------------------------------------------
------------------------------------------------------------
------------------------------------------------------------
------------------------------------------------------------
--------------------HLKLAN-GCWSID----DVKNSVVFATHK-KQF---YFVS
DICHGRNGF-SAIR-----------------------------------KSI---TETHL
ESIYNS-------------------------YGVKLKHPLQPLLRLKPLCYVRNLLHNRK
REN---LEP----NE-------------LEEYFIEIPPELSQLKIKGLSKDIGSSLSLLP
SVMHRMENLLVAIELKHMLSASIPEIA--EVSGHR------------------------V
LEALTTEKCQERF---SLERLEVLGDAFLKFAVSRHLFLHHDRLDEGELTRRRSNAVNNS
NLFRLATRRNLQVYIRDQAFDPT-------------------------------------
---------QFFALGHPCRVT-----CDEVAMKEVHS-----------------------
----------------------------------------------------LDKVPGLL
E------SSTG----EIR---------CSKG-----------------------------
---HHWLHKKTIADVVEALVGAFLVDSGFKGAIEFLKWIGINV--DFES-LQVRDAC-VA
SKRYMPLTTCFDLAALESLLGYKFLHKGLLLQAFIHPSYNRHGGG-CYQ-----------
---------------------RLEFLGDAVLDYLMTSYFFSVFPKLKPGQLTDLRSLSVN
NKALANVAVSFSLQRFLFCD-STYLHDAIKDY-TNFVTASPL-ASGPSEGP----KCPKV
LGDLIESFLGALFLDCGF--DLNHVWRIMLSFLDPVKNL-SNLQLSPVKELLEYCQSYKW
DQE--ISATK-----KDGAFSVELKV-TKKS-SCLTASAT-GRNKKESTKKAAQLMLTNL
----K----------------------------------------------AHGHIKTSN
PLEDVLKNSIRNEAKLIGYDEEP-------------------------------------
------------------------------------------------------------
--------------------------IDVVDRDGLDVENLNIQDSFEEDPVTESKTSETS
SSYIIRRVLTNAPPSEKEESLPQKTIKDAGGSIIKTAKSLLRETCVANCWKTPEFVCCEE
G-----------------PAHLKTFSYKVIL-------------EVVD----APNMTLEC
Y-----GEAKPTKKSASEQAAQAALWCL-----EHTGFLRR-------------------
------------------------------------------------------------
------
>XP_010454337.1_DCL4_Camelina_sativa
------------------------------------------------------------
------------------------------------------------------------
------------------------------------------------------------
------------------------------------------------------------
-------------------------------------------------------MREPV
DLSLTTTPSKILGKRDRREKNKLLEKNKNKKAKKQRGNCNFFAEEE--------------
--------------------------------------------ATKPKQQIHPIPPLTT
TTLAAAVTPLHPSSLTMPYCEIGDDFGSQS------LDCDADASSDIHLSSSSSSSFSSF
SSSSSSS----LFSAPGACTDDLSAKMEKDPRKIAR-R---YQVELCKKAVDENIIVYLG
TGCGKTHIAVMLIYELG--HL---V-LRPN---KSVCIFLAPTVALVEQQAKVVSDSINF
KVAVHCGGK-RTVK---SHSEWEKEISENE------------------------------
-----------------------------------------------VLVMTPQIL-LHN
LQHCFIRMESISLLIFDECHHAQQLSNHPYAEIM--KVFYKSESL------QQPRIFGMT
ASPVVGKG--------------------------SFQSENLSKSINSLENLLNAK-----
----------------------------------VYSVESNAQLDG-FVSSPLVKVYYYR
SA-MTD--VSQSTI----RYE-----TMLEDIKQR-C-----------------------
-------------L---------------ASLKLQTDTHQTQN---LLNMK---------
----RLLKRTHDNLIYTLVNLGIWGAIQAAKIQLN-------------------------
---------------------------------SDHDVQEEPVGE-----------NQKL
KICDTY--------------LSLAAEVLSSGV----------------------------
AKDENASELLS------------------------------LAALKEPLFSRKLVQLIEI
LSVFRLE-----PHMKC---IIFVNRIVTARTLSC-------------ILNN-LELLR-S
WKSDFLVGLSSGL-KSMSRRSMETILKRFQSKE---------------------------
---------LNLLVATKVGEEGLDIQTCCLVIRYDLPETVTSFIQSRGRARMPQSEYAFL
VDSGNEKEMDLIEHFRVNEDRMNLEITSRTS------EET--------CPRHDEELYKVH
ETGACISGGSSISLLYKYCSRLPHDE--FFQPKPEFHFK----PG----DEFGG------
TICRIILPANAPIS-EVVSSVRPSTEAAKK----DACLKAVYELHNLGVLNDFLLPDS--
KDEIEVELSD-------DEFDFDNVEG---EGCSRGELYEMFVPGLFKQKWDPTT-SCV-
-----NLHSYYIRF----------------------------------------------
----------------------------------VPHPADRL-----YRKFGFFIKSPLP
VE-AETMDFNLHLAHQRSVSVMIVPSGVTTFDNNE-------------------------
--------------------------------------IRLAEIFQEVALK---------
------------VLF-ER-QELIPEFVP--------LELQYS------LRTSKSTFYLLL
PI---SLHGAESVI------SVDWVTIRSCLASPIF------------K---IPS--VLV
------------------EDIVPPTGS---------------------------------
------------------------------------------------------------
------------------------------------------------------------
------------------------------------------------------------
------------------------------------------------------------
------------------------------------------------------------
------------------------------------------------------------
------------------------------------------------------------
--------------------HLKLAN-GCWNID----DVKNSLVFTTHN-KQF---YFVA
DICHGRNGF-SPVK-----------------------------------KSS---TKSHM
ESTYDL-------------------------YGVELKHPGQPLLQVKPLFHVRNLLHNRM
QKN----------LE----------PQELAEYFIEIPPELSQLKIKGFSKDIGSSLSLLP
SIMHRMENLLVAIELKHVLSASIPEIA--EVSGHR------------------------V
LEALTTEKCHEHF---SLERLEVLGDAFLKFAVSRHLFLLHDWLDEGELTRRRSNVVNNS
NLCRLAIKRNLQVYIRDQAFDPN-------------------------------------
---------QFFAFGHPCRVA-----CDEGMIKEV-------------------------
----------------------------------------------------HSLNRGPG
L---SD-SDTG----EIR---------CSKG-----------------------------
---HHWLYKKTIADVVEALVGAFLVDSGFKGAVKFLRWIGVNV--DFES-VQVRDAC-IA
SRRYMPLTTRNNLEALENQLEYTFLHKGLLVQAFIHPSYNRHGGG-CYQ-----------
---------------------RLEFLGDAVLDYLMTSYFFTVFPTLKPGQLTDLRSLSVN
NKALANVAVNFSLKRFLFCE-SIYLHEAIDDY-TNFLAASPL-ASGQPEGP----RCPKV
LGDLVESCLGALFIDCGF--NLNHVWTMMLSCLDPVKNL-SNLQISPVKELIEICQSYKW
DRE--ISATK-----KDGAFSVELKV-TKKG-SCLTASAT-GRNKRESTKKAAQLMITYL
----K----------------------------------------------AREHITAAN
PLEDVVKNSIRNEAKLIGYNEEP-------------------------------------
------------------------------------------------------------
----------------------------------IDVMELDGLDVENLNLQENFGENSKI
SSSYLIRRGLPQAPSKTEDRLPQKTIKEAGGSSSKTAKSLLHETCVANCWKPPNFECCEE
EG----------------PGHLKSFTYKVIV-------------EVED----APNMTLEC
Y-----GDARPTKKGAAEHAAQAAMWCL-----KHSGFLS--------------------
------------------------------------------------------------
------
>XP_010495321.1_DCL4_Camelina_sativa
------------------------------------------------------------
------------------------------------------------------------
------------------------------------------------------------
------------------------------------------------------------
-------------------------------------------------------MRELV
DLSLTTTPSKLLGKRDREKNKFLENNKNKKAKKQRGNCNFFA------------------
--------------------------------------------EEAKPKQQIHPIPPLT
TTTPPAAVTLHPSSLTMPYGEIGDDFTSQS------LDCDADASSDIHLSSSSSSSFSSF
SSSSSSS----LFLASGACTDDLSAKMEKDPRKIAR-R---YQVELCKKAMDENIIVYLG
TGCGKTHIAVMLIYELG--HL---V-LRPN---KSVCIFLAPTVALVEQQAKVVSDSINF
KVAVHCG-GKRSVK---SHSEWEKEISENE------------------------------
-----------------------------------------------VLVMTPQIL-LHN
LQHCFIRMESISLLIFDECHHAQQLSNHPYAEIM--KVFYKSESL------QQPRIFGMT
ASPVVGKG--------------------------SFQSENLSKSINSLENLLNAK-----
----------------------------------VYSVESNAQLDG-FVSSPLVKVYYYR
SA-MTDVSQSTIR----------YE-TMLEDIKQR-C-----------------------
-------------L---------------ASLKLQIDTHQTQS---LLNMK---------
----RLLKRTHDNLIYTLVNLGIWGAIQAAKIQLN-------------------------
---------------S-----------------DHDV-QEEPVGE-----------NHKL
KICDTY--------------LSLAAEVLSSGV----------------------AKD---
---ENASELLS------------------------------LAALKEPLFSRKLVQLIEI
LSVFRLE-----PHMKC---IIFVNRIVTARTLSC-------------ILNN-LELLR-S
WKSDFLVGLSSGL-KSMSRRSMETILQRFQSKE---------------------------
---------LNLLVATKVGEEGLDIQTCCLVIRFDLPETVTSFIQSRGRARMPQSEYAFL
VDS---------------------------------------------------------
------------------------------------------------------------
--CRIILPANAPIS-EVVSSVQPSTEAAKK----DACLKAVYELHNLGVLNDFLLPDS--
KDEIEDELSD-------DEFDFDNVEG---EGCSRGELYEMFVPDLFKQKWDPTT-SCV-
-----NLHSYYIRF----------------------------------------------
----------------------------------VPHPADRL-----YRKFGFFMKSPLP
VE-AETMDFNLHLAHQRSVSVKIVPSGVTTFDNNE-------------------------
--------------------------------------IRLAELFQEVALK---------
------------VLF-ER-QELIPEFVP--------LELQYS------PRTSKSTFYLLL
PI---SLHDAESVI------SVDWVTIRSCLASPIF---------------KTPS--VLV
------------------EDIVPPTGS---------------------------------
------------------------------------------------------------
------------------------------------------------------------
------------------------------------------------------------
------------------------------------------------------------
------------------------------------------------------------
------------------------------------------------------------
------------------------------------------------------------
--------------------HLKLAN-GCWNID----DVKNSLVFTTHN-KQF---YFVA
DICHGRNGF-SPIK-----------------------------------KSS---TKSHM
ESTYDL-------------------------YGVKLKHPGQPLLQVKPLFHVRNLLHNRM
QKN---LEP----QE-------------LAEYFIEIPPELSQLKIKGFSKDIGSSLSLLP
SIMHRMENLLVAIELKHVLSASIPEIA--EVSGHR------------------------V
LEALTTEKCHEHF---SLERLEVLGDAFLKFAVSRHLFLLHDWLDEGELTRRRSNVVNNS
NLCRLAIKRNLQVYIRDQAFDPN-------------------------------------
---------QFFAFGHPCRVT-----CDEGMIKEV-------------------------
----------------------------------------------------HSLNRGPG
L---SD-SDTG----EIR---------CSKG-----------------------------
---HHWLYKKTIADVVEALVGAFLVDSGFKGAVKFLRWIGVNV--DFES-VQVRDAC-IA
SRRYMPLTTRNNLEALENQLEYTFLHKGLLVQAFIHPSYNRHGGG-CYQ-----------
---------------------RLEFLGDAVLDYLMTSYFFTVFPTLKPGQLTDLRSLSVN
NKALANVAVNFSLKRFLFCE-SIYLHEAIDDY-TNFLAASPL-ASGQSEGP----RCPKV
LGDLVESCLGALFIDCGF--NLNHVWTMMLSCLDPVKNL-SNLQISPVKELIEICQSYKW
DRE--ISATK-----KDGAFSVELKV-TKKG-SCLTASAT-GRNKRESTKKAAQLMITYL
----K----------------------------------------------AREHITAAN
PLEDVVKNSIRNEAKLIGYNEEP-------------------------------------
------------------------------------------------------------
---------------IDVVDLDGLDVENLNLQEN-------------------FGENSKI
SSSYLIRRGLPQAPSKTEDRLPQKTIKEAGGSSSRTAKSLLHETCVANCWRPPNFECCEQ
EG----------------PGHLKSFTYKVIV-------------EVED----APNMTLEC
Y-----GDARPTKKGAAEHAAQAAMWCL-----KHSGFLS--------------------
------------------------------------------------------------
------
>XP_002873991.1_DCL4_Arabidopsis_lyrata_lyrata
------------------------------------------------------------
------------------------------------------------------------
------------------------------------------------------------
------------------------------------------------------------
------------------------------------------------------------
-MREEVDLSLTIPSKILGKRDREKKGKEETNKNKKERAKMQQ------------------
------------------------------------------------------------
-----------------KDPILLTSATHKFLPALTMPYGEIEIGDDFRSLDCDADVSSDI
HLSSSSSFYSFSSSSSSLCTDDPSSKMEKDPRKIAR-R---YQVELCKKAMEENIIVYLG
TGCGKTHIAVMVIYELG--HL---V-LSPK---KSVCIFLAPTVALVEQQAKVIADSVNF
KVAVHCGGKRIVK----SHSEWEREISENE------------------------------
-----------------------------------------------VLVMTPQIL-LHN
LQHCFIRMECISLLIFDECHHAQQQSNHPYAEIM--KVFYKSESL------QRPRIFGMT
ASPVVGKG--------------------------SFQSENLSKSINSLENLLDAK-----
----------------------------------VYSVESNVQLDG-FVSSPIVKVYYYQ
SAISDASQSTIRYE------------NMLEDIKQR-C-----------------------
-------------L---------------TSIKLQIDTHQTQT---LLNMK---------
----RLLKKTHDNLIYSLVNLGLWGAIQAAKIQLN-------------------------
-----------------------------------SDVQEEPVGE-----------NPKS
KICDTY--------------LSLAAEVLSSGV----------------------------
AKDESASELLS------------------------------LAALKEPLFSRKLVQLIEI
LSVFRLE-----PHMKC---IIFVNRIVTARTLSC-------------ILNN-LELLR-S
WKSDFLVGLSSGL-KSMSRRGMETILKRFQSKE---------------------------
---------LNLLVATKVGEEGLDIQTCCLVIRYDLPETVTSFIQSRGRARMPQSEYAFL
VDSGNEKEMDLIENFRVNEDRMNQEITSRTS--------------EETCPILDEELYKVH
ETGACISGGSSISLLYKYCSRLPHDE--FFQPKPEFQFKPVNE--------------FGG
TICRITLPANAPIS-EIVSSLLPSTEAAKK----DACLKAVYELHNLGVLNDFLLPDS--
KDEIEDELSDDEFDFDNIKG----------EGCSRGELYEMVVPVLFKQKWDSSR-SCV-
-----NLHSYYIRF----------------------------------------------
----------------------------------VPHPADRS-----YKKFGFFMKSPLP
IE-ADTMDIDLHLAHQRSVSVKIFPSGVTEFDNDE-------------------------
--------------------------------------IRLAELFQEVALK---------
------------VLF-ER-GELIPEFVP--------LELQDS------SRTSKSTFYLLL
PI---SLHDAESVI------SVDWVTIRSCLSSPIF------------K---TPS--VLV
------------------EDIVPPTGS---------------------------------
------------------------------------------------------------
------------------------------------------------------------
------------------------------------------------------------
------------------------------------------------------------
------------------------------------------------------------
------------------------------------------------------------
------------------------------------------------------------
--------------------YLNLAN-GCWNID----DVKNSLVFMTHN-KQF---YFVA
DICYGRNGF-SPVK-----------------------------------ESS---TKSHM
ENIYKL-------------------------YGVELKYPGQPLLRVKPLCHVRNLLHNRM
QKN----------LE----------PQELDEYFIEIPPELSQLKIKGLSKEIGSSLSLLP
SIMHRVENLLVAIELKHVMSASIPEIA--EVSGHR------------------------V
LEALTTEKCHERL---SLERLEVLGDAFLKFAVSRHLFLHHDRLDEGELTRRRSKAVNNS
NLCRLAIKRNLQVYIRDQALDPT-------------------------------------
---------QFFAFGHPCRVT-----CDEVTSEEV-------------------------
----------------------------------------------------HSLNRVPG
L------LESN----SEI--------RCSKG-----------------------------
---HHWLYKKTIADVVEALVGAFLVDSGFKGAVKFLSWIGVNV--DFES-LQVQDAC-IA
SRRYMPLTTRNNLEALENQLDYNFLHKGLLVQAFIHPSYNRHGGG-CYQ-----------
---------------------RLEFLGDAVLDYLMTSYFFTVFPKLKPGQLTDLRSLSVN
NKALANVAVSFSLKRFLFCE-SVYLHEAIEDY-TNFRAASPL-ASGPSEGP----RCPKV
LGDLVESCLGALFLDCGF--NLNHVWTMMLSFLDPVKNL-SNLQISPIKELIELCQSYKW
DRE--ISATK-----KDGGFSVELKV-TKKG-CCLTVSAT-GRNKRESTKKAAQLMITSL
----K----------------------------------------------AHEQITTSH
PLEDVLKNSNLNEAKLIGYNEDP-------------------------------------
------------------------------------------------------------
----------------------------------IDVVNLVGLDVENLKIQENLGENSEI
SSSYVIRRGLPQAPSKTEDRLPQKTIIEAGRPSSKTAKSLLHETCVANCWKPPHFECCEE
EG----------------PGHLKSFFYKVIL-------------EVED----APNMTLEC
Y-----GEARATKKGAAEHAAQAAIWCL-----KHSGFL---------------------
------------------------------------------------------------
------
>NP_197532.3_DCL4_Arabidopsis_thaliana
------------------------------------------------------------
------------------------------------------------------------
------------------------------------------------------------
------------------------------------------------------------
-------------------------------------------------MRDEVDLSLTI
PSKLLGKRDREQKNCEEEKNKNKKAKKQQKDPILLHTSAATH------------------
------------------------------------------------------------
--------------KFLPPPLTMPYSEIGD------DLRSLDFDHADVSSDLHLTSSSSV
SSFSSSS----SSLFSAAGTDDPSPKMEKDPRKIAR-R---YQVELCKKATEENVIVYLG
TGCGKTHIAVMLIYELG--HL---V-LSPK---KSVCIFLAPTVALVEQQAKVIADSVNF
KVAIHCGGKRI-VK---SHSEWEREIAANE------------------------------
-----------------------------------------------VLVMTPQIL-LHN
LQHCFIKMECISLLIFDECHHAQQQSNHPYAEIM--KVFYKSESL------QRPRIFGMT
ASPVVGKG--------------------------SFQSENLSKSINSLENLLNAK-----
----------------------------------VYSVESNVQLDG-FVSSPLVKVYYYR
SA-LSD--ASQSTI-------RYE--NMLEDIKQR-C-----------------------
--------------------L--------ASLKLLIDTHQTQT---LLSMK---------
----RLLKRSHDNLIYTLLNLGLWGAIQAAKIQLN-------------------------
---------------S-----------------DHNV-QDEPVGK-----------NPKS
KICDTY--------------LSMAAEALSSGV----------------------------
AKDENASDLLS------------------------------LAALKEPLFSRKLVQLIKI
LSVFRLE-----PHMKC---IIFVNRIVTARTLSC-------------ILNN-LELLR-S
WKSDFLVGLSSGL-KSMSRRSMETILKRFQSKE---------------------------
---------LNLLVATKVGEEGLDIQTCCLVIRYDLPETVTSFIQSRGRARMPQSEYAFL
VDSGNEKEMDLIENFKVNEDRMNLEITYRSS---------EET-----CPRLDEELYKVH
ETGACISGGSSISLLYKYCSRLPHDE--FFQPKPEFQFK--PVDE---------FGG---
TICRITLPANAPIS-EIESSLLPSTEAAKK----DACLKAVHELHNLGVLNDFLLPDS--
KDEIEDELSD-------DEFDFDNIKG---EGCSRGDLYEMRVPVLFKQKWDPST-SCV-
-----NLHSYYIMF----------------------------------------------
----------------------------------VPHPADRI-----YKKFGFFMKSPLP
VE-AETMDIDLHLAHQRSVSVKIFPSGVTEFDNDE-------------------------
--------------------------------------IRLAELFQEIALK---------
------------VLF-ER-GELIPDFVP--------LELQDS------SRTSKSTFYLLL
PL---CLHDGESVI------SVDWVTIRNCLSSPIF---------------KTPS--VLV
------------------EDIFPPSGS---------------------------------
------------------------------------------------------------
------------------------------------------------------------
------------------------------------------------------------
------------------------------------------------------------
------------------------------------------------------------
------------------------------------------------------------
------------------------------------------------------------
--------------------HLKLAN-GCWNID----DVKNSLVFTTYS-KQF---YFVA
DICHGRNGF-SPVK-----------------------------------ESS---TKSHV
ESIYKL-------------------------YGVELKHPAQPLLRVKPLCHVRNLLHNRM
QTN----------LE----------PQELDEYFIEIPPELSHLKIKGLSKDIGSSLSLLP
SIMHRMENLLVAIELKHVLSASIPEIA--EVSGHR------------------------V
LEALTTEKCHERL---SLERLEVLGDAFLKFAVSRHLFLHHDSLDEGELTRRRSNVVNNS
NLCRLAIKKNLQVYIRDQALDPT-------------------------------------
---------QFFAFGHPCRVT-----CDEVASKEVHS-----------------------
----------------------------------------------------LNRDLGIL
E------SNTG----EIR---------CSKG-----------------------------
---HHWLYKKTIADVVEALVGAFLVDSGFKGAVKFLKWIGVNV--DFES-LQVQDAC-IA
SRRYLPLTTRNNLETLENQLDYKFLHKGLLVQAFIHPSYNRHGGG-CYQ-----------
---------------------RLEFLGDAVLDYLMTSYFFTVFPKLKPGQLTDLRSLSVN
NEALANVAVSFSLKRFLFCE-SIYLHEVIEDY-TNFLASSPL-ASGQSEGP----RCPKV
LGDLVESCLGALFLDCGF--NLNHVWTMMLSFLDPVKNL-SNLQISPIKELIELCQSYKW
DRE--ISATK-----KDGAFTVELKV-TKNG-CCLTVSAT-GRNKREGTKKAAQLMITNL
----K----------------------------------------------AHENITTSH
PLEDVLKNGIRNEAKLIGYNEDP-------------------------------------
------------------------------------------------------------
----------------------------------IDVVDLVGLDVENLNILETFGGNSER
SSSYVIRRGLPQAPSKTEDRLPQKAIIKAGGPSSKTAKSLLHETCVANCWKPPHFECCEE
EG----------------PGHLKSFVYKVIL-------------EVED----APNMTLEC
Y-----GEARATKKGAAEHAAQAAIWCL-----KHSGFLC--------------------
------------------------------------------------------------
------
>AED92830.1_DCL4_Arabidopsis_thaliana
------------------------------------------------------------
------------------------------------------------------------
------------------------------------------------------------
------------------------------------------------------------
-------------------------------------------------MRDEVDLSLTI
PSKLLGKRDREQKNCEEEKNKNKKAKKQQKDPILLHTSAATH------------------
------------------------------------------------------------
--------------KFLPPPLTMPYSEIGD------DLRSLDFDHADVSSDLHLTSSSSV
SSFSSSS----SSLFSAAGTDDPSPKMEKDPRKIAR-R---YQVELCKKATEENVIVYLG
TGCGKTHIAVMLIYELG--HL---V-LSPK---KSVCIFLAPTVALVEQQAKVIADSVNF
KVAIHCGGKRI-VK---SHSEWEREIAANE------------------------------
-----------------------------------------------VLVMTPQIL-LHN
LQHCFIKMECISLLIFDECHHAQQQSNHPYAEIM--KVFYKSESL------QRPRIFGMT
ASPVVGKG--------------------------SFQSENLSKSINSLENLLNAK-----
----------------------------------VYSVESNVQLDG-FVSSPLVKVYYYR
SA-LSD-ASQSTIR----------YENMLEDIKQR-C-----------------------
--------------------LASLK----LLIDTHQ----TQT---LLSMK---------
----RLLKRSHDNLIYTLLNLGLWGAIQAAKIQLN-------------------------
---------------S-----------------DHNV-QDEPVGK-----------NPKS
KICDTY--------------LSMAAEALSSGV-------------------------AKD
---ENASDLLS------------------------------LAALKEPLFSRKLVQLIKI
LSVFRLE-----PHMKC---IIFVNRIVTARTLSC-------------ILNN-LELLR-S
WKSDFLVGLSSGL-KSMSRRSMETILKRFQSKE---------------------------
---------LNLLVATKVGEEGLDIQTCCLVIRYDLPETVTSFIQSRGRARMPQSEYAFL
VDSGNEKEMDLIENFKVNEDRMNLEITYRSS------------EET--CPRLDEELYKVH
ETGACISGGSSISLLYKYCSRLPHDE--FFQPKPEFQFK--PVDE---------FGG---
TICRITLPANAPIS-EIESSLLPSTEAAKK----DACLKAVHELHNLGVLNDFLLPDS--
KDEIEDELSD-------DEFDFDNIKG---EGCSRGDLYEMRVPVLFKQKWDPST-SCV-
-----NLHSYYIMF----------------------------------------------
----------------------------------VPHPADRI-----YKKFGFFMKSPLP
VE-AETMDIDLHLAHQRSVSVKIFPSGVTEFDNDE-------------------------
--------------------------------------IRLAELFQEIALK---------
------------VLF-ER-GELIPDFVP--------LELQDS------SRTSKSTFYLLL
PL---CLHDGESVI------SVDWVTIRNCLSSPIF---------------KTPS--VLV
------------------EDIFPPSGS---------------------------------
------------------------------------------------------------
------------------------------------------------------------
------------------------------------------------------------
------------------------------------------------------------
------------------------------------------------------------
------------------------------------------------------------
------------------------------------------------------------
--------------------HLKLAN-GCWNID----DVKNSLVFTTYS-KQF---YFVA
DICHGRNGF-SPVK-----------------------------------ESS---TKSHV
ESIYKL-------------------------YGVELKHPAQPLLRVKPLCHVRNLLHNRM
QTN----------LE----------PQELDEYFIEIPPELSHLKIKGLSKDIGSSLSLLP
SIMHRMENLLVAIELKHVLSASIPEIA--EVSGHR------------------------V
LEALTTEKCHERL---SLERLEVLGDAFLKFAVSRHLFLHHDSLDEGELTRRRSNVVNNS
NLCRLAIKKNLQVYIRDQALDPT-------------------------------------
---------QFFAFGHPCRVT-----CDEVASKEVHS-----------------------
----------------------------------------------------LNRDLGIL
E------SNTG----EIR---------CSKG-----------------------------
---HHWLYKKTIADVVEALVGAFLVDSGFKGAVKFLKWIGVNV--DFES-LQVQDAC-IA
SRRYLPLTTRNNLETLENQLDYKFLHKGLLVQAFIHPSYNRHGGG-CYQ-----------
---------------------RLEFLGDAVLDYLMTSYFFTVFPKLKPGQLTDLRSLSVN
NEALANVAVSFSLKRFLFCE-SIYLHEVIEDY-TNFLASSPL-ASGQSEGP----RCPKV
LGDLVESCLGALFLDCGF--NLNHVWTMMLSFLDPVKNL-SNLQISPIKELIELCQSYKW
DRE--ISATK-----KDGAFTVELKV-TKNG-CCLTVSAT-GRNKREGTKKAAQLMITNL
----K----------------------------------------------AHENITTSH
PLEDVLKNGIRNEAKLIGYNEDP-------------------------------------
------------------------------------------------------------
----------------------------------IDVVDLVGLDVENLNILETFGGNSER
SSSYVIRRGLPQAPSKTEDRLPQKAIIKAGGPSSKTAKSLLHETCVANCWKPPHFECCEE
EG----------------PGHLKSFVYKVIL-------------EVED----APNMTLEC
Y-----GEARATKKGAAEHAAQAAIWCL-----KHSGFLC--------------------
------------------------------------------------------------
------
>NP_001190348.1_DCL4_Arabidopsis_thaliana
------------------------------------------------------------
------------------------------------------------------------
------------------------------------------------------------
------------------------------------------------------------
-------------------------------------------------MRDEVDLSLTI
PSKLLGKRDREQKNCEEEKNKNKKAKKQQKDPILLHTSAATH------------------
------------------------------------------------------------
--------------KFLPPPLTMPYSEIGD------DLRSLDFDHADVSSDLHLTSSSSV
SSFSSSS----SSLFSAAGTDDPSPKMEKDPRKIAR-R---YQVELCKKATEENVIVYLG
TGCGKTHIAVMLIYELG--HL---V-LSPK---KSVCIFLAPTVALVEQQAKVIADSVNF
KVAIHCGGKRI-VK---SHSEWEREIAANE------------------------------
------------------------------------------------------------
--HCFIKMECISLLIFDECHHAQQQSNHPYAEIM--KVFYKSESL------QRPRIFGMT
ASPVVGKG--------------------------SFQSENLSKSINSLENLLNAK-----
----------------------------------VYSVESNVQLDG-FVSSPLVKVYYYR
SA-LSD-ASQSTIR----------YENMLEDIKQR-C-----------------------
--------------------LASLK----LLIDTHQ----TQT---LLSMK---------
----RLLKRSHDNLIYTLLNLGLWGAIQAAKIQLN-------------------------
---------------S-----------------DHNV-QDEPVGK-----------NPKS
KICDTY--------------LSMAAEALSSGV-------------------------AKD
---ENASDLLS------------------------------LAALKEPLFSRKLVQLIKI
LSVFRLE-----PHMKC---IIFVNRIVTARTLSC-------------ILNN-LELLR-S
WKSDFLVGLSSGL-KSMSRRSMETILKRFQSKE---------------------------
---------LNLLVATKVGEEGLDIQTCCLVIRYDLPETVTSFIQSRGRARMPQSEYAFL
VDSGNEKEMDLIENFKVNEDRMNLEITYRSS------------EET--CPRLDEELYKVH
ETGACISGGSSISLLYKYCSRLPHDE--FFQPKPEFQFK--PVDE---------FGG---
TICRITLPANAPIS-EIESSLLPSTEAAKK----DACLKAVHELHNLGVLNDFLLPDS--
KDEIEDELSD-------DEFDFDNIKG---EGCSRGDLYEMRVPVLFKQKWDPST-SCV-
-----NLHSYYIMF----------------------------------------------
----------------------------------VPHPADRI-----YKKFGFFMKSPLP
VE-AETMDIDLHLAHQRSVSVKIFPSGVTEFDNDE-------------------------
--------------------------------------IRLAELFQEIALK---------
------------VLF-ER-GELIPDFVP--------LELQDS------SRTSKSTFYLLL
PL---CLHDGESVI------SVDWVTIRNCLSSPIF---------------KTPS--VLV
------------------EDIFPPSGS---------------------------------
------------------------------------------------------------
------------------------------------------------------------
------------------------------------------------------------
------------------------------------------------------------
------------------------------------------------------------
------------------------------------------------------------
------------------------------------------------------------
--------------------HLKLAN-GCWNID----DVKNSLVFTTYS-KQF---YFVA
DICHGRNGF-SPVK-----------------------------------ESS---TKSHV
ESIYKL-------------------------YGVELKHPAQPLLRVKPLCHVRNLLHNRM
QTN----------LE----------PQELDEYFIEIPPELSHLKIKGLSKDIGSSLSLLP
SIMHRMENLLVAIELKHVLSASIPEIA--EVSGHR------------------------V
LEALTTEKCHERL---SLERLEVLGDAFLKFAVSRHLFLHHDSLDEGELTRRRSNVVNNS
NLCRLAIKKNLQVYIRDQALDPT-------------------------------------
---------QFFAFGHPCRVT-----CDEVASKEVHS-----------------------
----------------------------------------------------LNRDLGIL
E------SNTG----EIR---------CSKG-----------------------------
---HHWLYKKTIADVVEALVGAFLVDSGFKGAVKFLKWIGVNV--DFES-LQVQDAC-IA
SRRYLPLTTRNNLETLENQLDYKFLHKGLLVQAFIHPSYNRHGGG-CYQ-----------
---------------------RLEFLGDAVLDYLMTSYFFTVFPKLKPGQLTDLRSLSVN
NEALANVAVSFSLKRFLFCE-SIYLHEVIEDY-TNFLASSPL-ASGQSEGP----RCPKV
LGDLVESCLGALFLDCGF--NLNHVWTMMLSFLDPVKNL-SNLQISPIKELIELCQSYKW
DRE--ISATK-----KDGAFTVELKV-TKNG-CCLTVSAT-GRNKREGTKKAAQLMITNL
----K----------------------------------------------AHENITTSH
PLEDVLKNGIRNEAKLIGYNEDP-------------------------------------
------------------------------------------------------------
----------------------------------IDVVDLVGLDVENLNILETFGGNSER
SSSYVIRRGLPQAPSKTEDRLPQKAIIKAGGPSSKTAKSLLHETCVANCWKPPHFECCEE
EG----------------PGHLKSFVYKVIL-------------EVED----APNMTLEC
Y-----GEARATKKGAAEHAAQAAIWCL-----KHSGFLC--------------------
------------------------------------------------------------
------
>XP_010687747.1_Beta_vulgaris_vulgaris
------------------------------------------------------------
------------------------------------------------------------
------------------------------------------------------------
------------------------------------------------------------
------------------------------------------------------------
------------------------------------------------------------
------------------------------------------------------------
-------------------------------------MGDYTPI----------------
-LDTQVE----MG------ITSIPPISKQNPKTIAR-K---YQLELARKAFEENVIVVLE
TGCGKTLIAILLMCDMA--HL---I-NNPL---KNVCVFLAPTVVLVRQQARVIEQFTDF
NVGVYSGDDAKHLK---THVAWERELEQYE------------------------------
-----------------------------------------------VLVMTPQVL-LRS
LCHCFIKMERIALLIFDECHYAQKESNHPYAEIM--KVFYDMKVA------QVPRIFGMT
ASPICGKG----------------------------------ASINSLQALLHAK-----
----------------------------------VYTVNDKRELET-VVVSPVVEVYYYS
AK-EKL--LNSHKK----------CSDKLEEIKRQ-C-----------------------
-------------T------SVLYR----TGDD-------PSR---VQNTK---------
----KLLQRLHNNMVFSLTSLGLWGALQACHILLN-------------------------
---------------G-----------------DGWE-RNELIDA--------KGNSSDD
FLQNEY--------------LTQTACLLDMEC--------------------------KN
DVAEGTTDMLC------------------------------NNLLREPFFSQKVLRLVGI
LSNFRSR-----PDMKC---IIFVNRIIVARSLAY-------------ILGK-IKVLS-A
WKCNYLVGVHS---KRMSRNTMYQILEEFRSGE---------------------------
---------LNLLVATKVGEEGLDIQTCCLVIRFDLPETLASFIQSRGRARMPQSEYAFL
VDSENEREMNLMDSFRKEEDLMNMDIRDRKP---NGV-----------IADFNEEVYSVD
STGATISAQSSVSLLYHYCSKLPHDE--YYNPTPEVFNV----DD---------TEG---
TICHIILPSNAPIH-HIVSAPQSSMEAAKK----DACLRACKELHQVGALTEYLLPEQDN
VREEANLDSS-----ESDSTE---------DEDSPFELQEMVVPAALKEPWSDVD-TCV-
-----CLNSYFIRF----------------------------------------------
----------------------------------KPEPHDRL-----YKEFGLFVKSPLP
CE-AERMKVDLHLAHGRSVLTDLVPSGVSEFKKQE-------------------------
--------------------------------------MLLALNFQEMCLK---------
------------IIL-DR-SEFMCGHVP--------LKNNKV------SESNSSIFYLVL
PV---IPQECGKSI------SVDWMVIRRCLSSPIF----------------APH--GHL
------------------VGTRITLDS---------------------------------
------------------------------------------------------------
------------------------------------------------------------
------------------------------------------------------------
------------------------------------------------------------
------------------------------------------------------------
------------------------------------------------------------
------------------------------------------------------------
--------------------CLQLAD-GPASVN----DILNSLIYVSYK-KSF---FFVS
QILPDKNGF-SLHN-------------------------------------S---SRSHI
EHLSGS-------------------------FGIHLAHPGQPLLQAKQLFCLHNLLHDRK
KGN--------------------PGSRELDEHFFELPPELCEIKIIGFSKDLGSSLSLLP
SIMHRLENVLVAIELKDILSKSFAEGT--VVTAER------------------------V
LEALTTEQCHERF---SLERLEVLGDAFLKFAVGRHLFLKHETFDEGQLTRRRSNLVNNS
NLCKLAIKNKLQGYIRDQEFDPG-------------------------------------
---------QFFALGRPCSII-----CTKQTESLI-------------------------
----------------------------------------------------HCDSEVNL
R---NG-IDNR----QLR---------CSKN-----------------------------
---HHWLTKKTIADVVEALIGAYIVDSGFKAAIAFLRWFGIQV--EFEV-SQVCRAW-TA
SSRFMSLANQINIPDIEGIAGHRFVHKGVVLQAFVHPSYNRHGGG-CYQ-----------
---------------------RLEFLGDAVLDYLITSYLYTVFPELKPGQLTDLRSSLVN
NSSFAQVAA-SGLYKYILCE-NNNLCAAIDKY-VNFIRKPAS-ERHLLEEP----PCPKA
LGDLVESCIGAILLDTGF--DLNHVWKVMLSFLNPTMRF-SNLQLSPIRELLELCQYHGW
DSK--FIPSK-----RNRSFMVEAIV-DGKS----FASAT-YRSIKGAKKMAAQQATQKL
----K----------------------------------------------AQGHRLKTK
SLEEVLKTLRKMEARLVGYDEIP-------------------------------------
--------------------------------------------------------FSLV
SSSEMATVGNLSLEDLSNNCVNPAKLSFGNLTLNDDPISSACVSPDHNMYEVPTVISNFQ
KKIRKAPISSFKRQQHSRRDGDNNCSIDSDVHGKATARSRLHEICVKNCWRHPVYECCKE
EG----------------PSHLKLFTFKVVV-------------LIEE----AEDVTMEC
F-----GRPQVKKKAAAEEAAEGAIWFL-----KKEGYMK--------------------
------------------------------------------------------------
------
>OTG03947.1_DCL4_Helianthus_annuus
------------------------------------------------------------
------------------------------------------------------------
------------------------------------------------------------
------------------------------------------------------------
------------------------------------------------------------
---------------------MGNISDEITVAR---------------------------
------------------------------------------------------------
------------------------------------ALEALAIS----------------
-HDDEDN----DE----------FHKIEKDPRTIAR-G---YQIELCQKALLENIIVYLE
TGCGKTHIAVLLIYEMI--CR-----TKKS--KKDICVFLAPTVALVEQQAKVIQASIDV
KVGIYCG-SSKNLK---GRRDWEKEIEQFE------------------------------
-----------------------------------------------VLVMTPQIL-LHN
LSHCFIRIQHIALLIFDECHYAQAESNHPYAEIM--KIFYKPDVP------KLPRIFGMT
ASPIFGKG----------------------------------ASISSLETLLNAK-----
----------------------------------VYTVDTREELDQ-FVSSPKVNCYYYG
TATHDTPDPHITYL------------GRLETIKVE-------------------------
-----------------------------SMFTLIKNSEDPSI---LKNTK---------
----KALLRLHCNIEFCLQNLGLWGALQACRILLK-------------------------
---------------G-----------------DLVE-RNAVIEA--------NEQCNDD
ILCGSY--------------LSKVSAYFASEC----------------------QKDYPI
EANDTEASLSS------------------------------LDNLGFPFFSLKLLQLLQI
LSNFRAQ-----SDMKC---IIFVNRIVTARSLAY-------------ILQQ-VRFLS-A
WRCSYLVGVHSGL-KSMSRKTTNAILEKFRSGE---------------------------
---------LNLLVATKVGEEGLDIQTCCLVIRFDLPETVASFIQSRGRARMPQSEYAFL
VDSGNPKEMELIKNFHKDEAQMNNEISSRKS---TSV-----------YNDFEEKTYKVD
STGAIISSGSSVSLLHRYCSKLPHDE--FFNPKPLLSYS----TH--------EADA---
VICYIKLPANAPIH-QIKSSPQPSREAAKK----DACLKACQQLHELGALTHYLLPDD--
EVDDENQDSS-----DSDCDD---------DESSRRELHEMLVPSVLQEPWIKGENATL-
-----SLNSYFFEL----------------------------------------------
----------------------------------NPTPADRL-----YKDFGLFLKKPIP
QE-ALRMELDLQLARGRSVLTKIVPCGALEFTDNE-------------------------
--------------------------------------ILLAERFQEMWLK---------
------------AII-DK-SEFVTDFVE--------LGKHDF-----SN--SALTFYLML
PV---RVDVHRGSM------TVDWQLIKKCLSSPIF------------K---NPE--EII
--------------TACNQTQTSNTNV---------------------------------
------------------------------------------------------------
------------------------------------------------------------
------------------------------------------------------------
------------------------------------------------------------
------------------------------------------------------------
------------------------------------------------------------
------------------------------------------------------------
--------------------CLHLAD-GPTQIK----DIVNSLVYVPCK-DTF---YFVS
AYLPDKDSF-SIFK-------------------------------------E---GTSYV
DHYAEV-------------------------FGSKFLHPKQPLLKAKQLFRLDNLLRKRG
SGE----------------------PREKEEHFVELPPEICVLKIIGFSRDIGSTLSLLP
SIVHRLESFLVAIELRHRLCASFSQGS--EVSADR------------------------I
LEALTTERCNERF---SLERLEVLGDAFLKFAVGRHVFLVNNSLDEGILTRKRSNMVNNS
HLLKVALSNNLHVYIRDQPFEPS-------------------------------------
---------HFYPFGRRCTVI-----CTDNTQVEI-------------------------
----------------------------------------------------HSSHESNL
K------TGEN----TEV--------RCNKG-----------------------------
---HHWIQKKTIADIVEALVGAFLVDSGFKAAIAFLKWIGIPV--DFTH-SQVAEIC-AS
SRIFTALSGLIDISALEDLLGYRFQHKGLLLQALLHPSYHNNYGG-CYQ-----------
---------------------RLEFLGDAVLDYLITSYLYSVYPKLKPGQLTDLRSYSVN
NNSFAGIAVNRSFYKYMLCD-STSLTQSMNKY-AEFFKTSSS-NNVLGETV----PCPKA
LGDLVESCVGAILLDSGF--NLDVVWKIMISFLDPVMKF-SAMQLNPVRELQELCQFYNW
ELT--FPSVK-----KDRTFFVDALV-NGRG-VCESASAT-NFSKKTAKRIACHKLYLSL
----K----------------------------------------------DKGYKTKVK
TLEEILKTSEKMEALLIGNDEIP-------------------------------------
------------------------------------------------------------
---------------------------MDKNILHKYMNADEFESRSQETHSGSVKPVRSS
NGIRRMVDPTPQRSHSDASSSNSQPAAGGDVVHRSSAKSYLYEICAINCWKPPLFECFHE
IG----------------PAHLKQFAFKVSL-------------TIED----ASNTVLEC
I-----GDHRAKKKDAAEFAAQGAIWYL-----KQAGHLKN-------------------
------------------------------------------------------------
------
>XP_011655837.1_DCL4_Cucumis_sativus
------------------------------------------------------------
------------------------------------------------------------
------------------------------------------------------------
------------------------------------------------------------
------------------------------------------------------------
------------MMPDGETNPTTEVSDNFRPTSFVPVER---------------------
------------------------------------------------------------
------------------------------------LMGPSLMN----------------
DQDAGSS----------------TRTSEKDPRRIAR-K---YQLELCKKALEENIIVYLG
TGCGKTHIAILLIYELS--HL---I-RSSQ---NGICVFLAPTVALVQQQAKVIEDSLDF
KVRVYCGGSKILN----SHYDWEREMEEYE------------------------------
-----------------------------------------------VFVMTPEIF-LRN
LYHCYIKMDCVELLIFDECHHAQVKSDHSYAEIM--RVFYKANDP------KRPRIFGMT
ASPVVGKG--------------------------ACHQQNLSRSINSLEKLLDAK-----
----------------------------------VYSVENREELHA-FVSSPLVNIYYYG
PVANGSSSSFMSYS------------SRLEDVKRK-C-----------------------
-------------I------VALGQ----VKSE-------HEV---LLATK---------
----KLLFRMHENILFCLESLGVWGALQACKILLS-------------------------
---------------G-----------------DNSE-RSELIEA-------AERNPKND
SLSDRY--------------LNQAAEIFASGC----------------------------
KKDGGISDMLN------------------------------VDILEDPFFSKKLLRLIGI
LSSFRQQ-----LNMKC---IIFVNRIVIARSLSY-------------ILQN-LNFLA-Y
WKCDFLVGVHSKL-RSMSRKTMNHILTKFRSGE---------------------------
---------LNLLIATKVGEEGLDIQTCCLVIRFDLPETVSSFIQSRGRARMPQSEYAFL
VDSGNEKELGLINEFRKDENRMNREIYSRSS------------NET--FDSHEESIYRVA
STGASITSGRSISLLHEYCSKLPHDD--YFDPKPQFSYY----DD---------LGG---
TVCHVNLPSNAPIP-QIVSRSQSSKDAAKK----DACLKAVEELHKLGALSDYLLPMR--
GRGSANEQESGLNSSDSDSSE---------DETSRRELHEMIFPAALKESWTGSG-----
-----YLVLYCYHI--------KC------------------------------------
----------------------------------TPDPRDRN-----YKEFGLFVKAPLP
QE-AERMGLELHLARGRSVMVNLIPSGVVELLEEE-------------------------
--------------------------------------ITQAESFQEMFLK---------
------------VIL-DR-LEFVQEYIP--------LRNNAS--------RSVSSSYLLL
PM---IFHDNEGSL------FIDWNVIRRCLSSKIF------------------------
------------------QNDACLIVKGTASS----------------------------
------------------------------------------------------------
------------------------------------------------------------
------------------------------------------------------------
------------------------------------------------------------
------------------------------------------------------------
------------------------------------------------------------
------------------------------------------------------------
------------------DTHLMLYD-GHRRSS----DIENSLVYVPYK-GEF---FFVT
NIERGKNGH-SQYK-----------------------------------NSG---FSSHF
EHLKTK-------------------------FGIHLNYPEQPLLRAKPLFLLHNWLHNRK
RED----------SE----------ARHLEEYFIELPPEVCQLKIIGFSKDIGSSISLLP
SIMHRLENLLVAIELKCRLAAAFPAGA--EVTANR------------------------I
LEALTTEKCQERI---SLERLEILGDSFLKFAVARYLFLTHDKFDEGELTRRRSYLVKNF
NLLKLATRKNLQVYIRDQPFEPS-------------------------------------
---------QFYLLGRPCPRI-----CNEETSKDI-------------------------
----------------------------------------------------HSHDDATN
N------AKAN----ETK---------CSKG-----------------------------
---HHWLQKKTISDVVEALVGAFLVDSGFKAAIAFLKWIGIQV--EFEA-SLVTDAL-MA
SNAYVLLADSIDISALQNSLGHRFLHKGLLLQALVHPSYHKHGGG-CYQ-----------
---------------------RLEFLGDAVLDYLITSYLYSAYPKLKPGQLTDLRSVFVR
NEAFANVAVDRFFYKFLLCD-STSLLSDIKSY-VHFIKAPPF-ERDSLEQP----RCPKA
LGDLVESSVGAVLVDTGF--DMNCVWKIMLSFIDPIMSF-SGFQLSPIRDITEFCQNCGW
KLK--FNSSK-----MEGYYSVKAEV-KGGN-FHATASAA-NRRKKDAAKIAANLILTKL
----K----------------------------------------------AKGFIPEVN
SLEEILKSSKKMEPKLIGYDETP-------------------------------------
------------------------------------------------------------
--------------SITIDQVDNGHRTLNVLEFSSEHSDPRMHCVVDNSEPVRITRISKM
LVSSSRTAGEQLKPAFEGHDSPTDLQSSSGRSGKTTARSRLYEVCAANHWNRPSFDCMNE
EG----------------PSHLKMFTYKVVL-------------EIEE----APDTIFEF
F-----GAPHLKKKAAAEHAAEAALWYL-----EKGGYWLGQTDTISDD-----------
------------------------------------------------------------
------
>XP_008443888.1_Cucumis_melo
------------------------------------------------------------
------------------------------------------------------------
------------------------------------------------------------
------------------------------------------------------------
------------------------------------------------------------
-------------MMPDGETNSTTEVSENFRP--------TSFVPVER------------
------------------------------------------------------------
------------------------------------LMGPSLMN----------------
DRDAGSS----------------TSTSEKDPRRIAR-K---YQLELCKKALEENIIVYLG
TGCGKTHIAILLIYELR--HL---I-RRSQ---NGICVFLAPTVALVQQQAKVIEDSIDF
KVRVYCG-GSKSLN---SHYDWEREMEEYE------------------------------
-----------------------------------------------VFVMTPEIF-LRN
LYHCYIKMDCVELLIFDECHHAQVKSDHSYAEIM--RVFYKTDDP------KRPRIFGMT
ASPVVGKG--------------------------ACNQQNLSRSINSLEKLLDAK-----
----------------------------------VYSVEDREELHA-FVSSPIVNIYYYG
PV-ANGSSSSFMSY-----------CSRLEDVKRK-C-----------------------
-------------I------VALGQ----VEGE-------HEV---LLATK---------
----KLLFRMHENILFCLESLGVWGAWQASKILLS-------------------------
---------------G-----------------DNSE-RSELIEE-------AERNPRND
SLSDRY--------------LNQAAEIFASGC----------------------------
KEDGGISDMLN------------------------------VDFLEEPFFSKKLLRLIGI
LSSFRQQ-----LNMKC---IIFVNRIVIARSLSY-------------ILQN-LKFLA-Y
WKCDFLVGVHSKL-RSMSRKTMNHILTKFRSGE---------------------------
---------LNLLIATKVGEEGLDIQTCCLVIRFDLPETVSSFIQSRGRARMPQSEYAFL
VDSGNEKELGLINEFRKDENRMNREISSRSS------------NET--FHSHEESIYRVA
STGASITSGRSISLLHEYCSKLPHDE--YFDPKPKFFYF----DD---------LGG---
TVCHVNLPSNAPIP-QVVSSPQSSRDAAKK----DACLKAVEELHKLGALSDYLLPMR--
GRGSANEQES-----ELNSSD----SDSSEDERSRRELHEMIFPAALKESWTGSG-YLV-
------LYCYHI----------KC------------------------------------
----------------------------------TPDPRDRN-----YKEFGLFVKAPLP
QE-AERMDLELHLARGRSVMVNLMPSGVVELLEEE-------------------------
--------------------------------------ITQAESFQEMFLK---------
------------VIL-DR-SEFVQEYIA--------LRNNSS-------RSVSSTSYLLL
PM---IFHDNEGSL------FIDWNVIRRCLSSQIF------------------------
------------------QNHACSIVKGTASS----------------------------
------------------------------------------------------------
------------------------------------------------------------
------------------------------------------------------------
------------------------------------------------------------
------------------------------------------------------------
------------------------------------------------------------
------------------------------------------------------------
------------------DTHLMLYD-GRRSSS----DIENSLVYVPYK-GEF---FFVT
NIERGKNGH-SQYK-----------------------------------NSG---FSSHF
EHLKTK-------------------------FGIHLNHPEQPLLRAKPLFLLHNLLHNRK
RED----------SE----------AHHLEEYFIDLPPEVCQLKIIGFSKDIGSSISLLP
SIMHRLENLLVAIELKCRLAAAFPAGA--EVTANR------------------------I
LEALTTEKCQERI---SLERLEILGDSFLKFVVARYLFLTHDKFDEGELTRRRSYLVKNF
NLLKLATRKNLQVYIRDQPFEPS-------------------------------------
---------QFYLLGRPCPRI-----CNEETRKDI-------------------------
----------------------------------------------------HSHDEARN
N------GKVN----ETK---------CSKG-----------------------------
---HHWLQKKTISDVVEALVGAFLVDSGFKAAIAFLKWIGIRV--EFEA-SLVTNAL-MA
SNGYVLLADSIDISALQNSLGHQFLHKGLLLQALIHPSYHKHGGG-CYQ-----------
---------------------RLEFLGDAVLDYLITSYLYSAYPKLKPGQLTDLRSVFVR
NEAFANVAVDRFFYKFLLCD-STSLLSDIKSY-VHFIKAPPS-ERDSREQP----RCPKA
LGDLVESSVGAVLVDTGF--DMNCVWKIMLSFMDPIMNF-SGFQLSPIRDITEFCQNCGW
KLK--FNSSK-----MEGYYSVKAEV-KGGN-FHAAASAA-NRRKKDAEKIAANLILTKL
----K----------------------------------------------AKGFIPEVN
SLEEILKSSKKMEPKLIGYDETP-------------------------------------
------------------------------------------------------------
--------------SVMIDQVDNGLRTSNVPEFSSENSDPRMHYEVDNSHPVRITRISKM
LVSSSRTAGEQLKLAFEGHDSPTDLQSSSGRSGKTTARSRLYEICAANHWNRPSFDCMNE
EG----------------PSHLKMFTYKVGL-------------EIEE----TPDTIFEF
F-----GAPHLKKKAAAEHAAEAALWYL-----KKGGYLAGTD-----------------
------------------------------------------------------------
------
>XP_008443889.1_Cucumis_melo
------------------------------------------------------------
------------------------------------------------------------
------------------------------------------------------------
------------------------------------------------------------
------------------------------------------------------------
-------------MMPDGETNSTTEVSENFRPTSFVPVER--------------------
------------------------------------------------------------
------------------------------------LMGPSLMN----------------
DRDAGSS----------------TSTSEKDPRRIAR-K---YQLELCKKALEENIIVYLG
TGCGKTHIAILLIYELR--HL---I-RRSQ---NGICVFLAPTVALVQQQAKVIEDSIDF
KVRVYCG-GSKSLN---SHYDWEREMEEYE------------------------------
-----------------------------------------------VFVMTPEIF-LRN
LYHCYIKMDCVELLIFDECHHAQVKSDHSYAEIM--RVFYKTDDP------KRPRIFGMT
ASPVVGKG--------------------------ACNQQNLSRSINSLEKLLDAK-----
----------------------------------VYSVEDREELHA-FVSSPIVNIYYYG
PVANGSSSSFMSYC------------SRLEDVKRK-C-----------------------
-------------I------VALGQ----VEGE-------HEV---LLATK---------
----KLLFRMHENILFCLESLGVWGAWQASKILLS-------------------------
---------------G-----------------DNSE-RSELIEE-------AERNPRND
SLSDRY--------------LNQAAEIFASGC----------------------------
KEDGGISDMLN------------------------------VDFLEEPFFSKKLLRLIGI
LSSFRQQ-----LNMKC---IIFVNRIVIARSLSY-------------ILQN-LKFLA-Y
WKCDFLVGVHSKL-RSMSRKTMNHILTKFRSGE---------------------------
---------LNLLIATKVGEEGLDIQTCCLVIRFDLPETVSSFIQSRGRARMPQSEYAFL
VDSGNEKELGLINEFRKDENRMNREISSRSS------------NET--FHSHEESIYRVA
STGASITSGRSISLLHEYCSKLPHDE--YFDPKPKFFYF----DD---------LGG---
TVCHVNLPSNAPIP-QVVSSPQSSRDAAKK----DACLKAVEELHKLGALSDYLLPMR--
GRGSANEQESELNSSDSDSSE---------DERSRRELHEMIFPAALKESWTGSG-----
-----YLVLYCYHI--------KC------------------------------------
----------------------------------TPDPRDRN-----YKEFGLFVKAPLP
QE-AERMDLELHLARGRSVMVNLMPSGVVELLEEE-------------------------
--------------------------------------ITQAESFQEMFLK---------
------------VIL-DR-SEFVQEYIA--------LRNNSS-------RSVSSTSYLLL
PM---IFHDNEGSL------FIDWNVIRRCLSSQIF------------------------
------------------QNHACSIVKGTASS----------------------------
------------------------------------------------------------
------------------------------------------------------------
------------------------------------------------------------
------------------------------------------------------------
------------------------------------------------------------
------------------------------------------------------------
------------------------------------------------------------
------------------DTHLMLYD-GRRSSS----DIENSLVYVPYK-GEF---FFVT
NIERGKNGH-SQYK-----------------------------------NSG---FSSHF
EHLKTK-------------------------FGIHLNHPEQPLLRAKPLFLLHNLLHNRK
RED----------SE----------AHHLEEYFIDLPPEVCQLKIIGFSKDIGSSISLLP
SIMHRLENLLVAIELKCRLAAAFPAGA--EVTANR------------------------I
LEALTTEKCQERI---SLERLEILGDSFLKFVVARYLFLTHDKFDEGELTRRRSYLVKNF
NLLKLATRKNLQVYIRDQPFEPS-------------------------------------
---------QFYLLGRPCPRI-----CNEETRKDI-------------------------
----------------------------------------------------HSHDEARN
N------GKVN----ETK---------CSKG-----------------------------
---HHWLQKKTISDVVEALVGAFLVDSGFKAAIAFLKWIGIRV--EFEA-SLVTNAL-MA
SNGYVLLADSIDISALQNSLGHQFLHKGLLLQALIHPSYHKHGGG-CYQ-----------
---------------------RLEFLGDAVLDYLITSYLYSAYPKLKPGQLTDLRSVFVR
NEAFANVAVDRFFYKFLLCD-STSLLSDIKSY-VHFIKAPPS-ERDSREQP----RCPKA
LGDLVESSVGAVLVDTGF--DMNCVWKIMLSFMDPIMNF-SGFQLSPIRDITEFCQNCGW
KLK--FNSSK-----MEGYYSVKAEV-KGGN-FHAAASAA-NRRKKDAEKIAANLILTKL
----K----------------------------------------------AKGFIPEVN
SLEEILKSSKKMEPKLIGYDETP-------------------------------------
------------------------------------------------------------
------------------------------------------------------------
--------------------SVMIDQVDNG-----LRTSNVPEFSSENSDPRMHYEVDNS
H-----------------PVRITRISKMLVS-------------------------SSRT
A-----GEQLKLAFEGHDSPTDLQSS-------SEWSR----------------------
------------------------------------------------------------
------
>XP_017439486.1_DCL4_Vigna_angularis
------------------------------------------------------------
------------------------------------------------------------
------------------------------------------------------------
------------------------------------------------------------
------------------------------------------------------------
--------------MPDGESSAVVGDQPSMDPSLSLSNQQL-------------------
------------------------------------------------------------
------------------------------------FLGLSQVE----------------
-LDDDTV--------------------KKDPRKIAR-K---YQLELCKKAMEENIIVYLG
TGCGKTHIAVLLMHEMG--HL---I-RKPQ---KNICVFLAPTVALVHQQAKVIADSTDF
KVGIFCG-SSKRLK---RHQDWEQEIGQYE------------------------------
-----------------------------------------------VLVMTPQIL-VHN
LSHCFIMMEMIALLIFDECHHAQVKSNHAYAVIM--KIFYNSNSS------KVPRIFGMT
ASPVVGKG--------------------------ASSEANLARSINSLEHMLDAK-----
----------------------------------VYSVEDK-ELKS-FVTTPVINIYHYA
STASGE--TSMYLK--------------IEEIKRQ-C-----------------------
-------------I------ATLGR----SSED-------HQK---LMNTK---------
----KLLNRMHDNVVFCLQNLGIWGALQASHILLS-------------------------
---------------G-----------------DRSE-RHELVEA--------EGNSSDD
SVCDTY--------------LAQVAELFTSQC---------------------------I
KGDNVSDDLSS------------------------------SEILKEPFFSAKLLRLFGI
LSTFRLQ-----KNMKC---IIFVNRIVTARSLSY-------------ILQK-LKLLR-Q
WRSDYLVGVHSGL-KSMSRKTMNMILDKFRSGE---------------------------
---------LNLLVATKVGEEGLDIQTCCLVIRFDLPETVASFIQSRGRARMPQSEYAFL
VDSRNKKELDIIDGFEKDEYRMNMEVTFRTS------------DET--FIIPEENIFRVE
STGASVSSGYSISLLHQYCSKLPHDE--YFDPKPNFYFL----DD---------SEG---
IVCHIRLPSNAPIH-QILGAPQLSMEASKR----DACLKAIEELYKLGALSNFLLPKE--
DDAAPEEQVS--GSTDEDECE---------DAISRGELHEMLVPSAFGQSWTNKD-EIV-
-----HLNSYYIKF---------C------------------------------------
-----------------------------------PCPVDRV-----YKEFGLFIMARLP
ME-AEKLELDLHLAHGRSVMTKFLPFGVVEFDKDE-------------------------
--------------------------------------IKMAEKFQEMFLK---------
------------IIL-DR-LEFVAETVD--------LGLTAE------AETSSSTFYLLL
PV---VLQEYGNAM------KVDWKTVKRCLWSPIF------------R---HPQ--YTM
------------------DKRKIPFDI---------------------------------
------------------------------------------------------------
------------------------------------------------------------
------------------------------------------------------------
------------------------------------------------------------
------------------------------------------------------------
------------------------------------------------------------
------------------------------------------------------------
--------------------HLQLAN-GYKSVR----DVENSLVYAPHK-RTF---YFVT
NIDYEKTGF-SLHK-----------------------------------ESG---TSSYA
DDLIEK-------------------------FSIHLKYPKQPLLHVKPLPNLHNLLHNRK
RED----------AE----------PQELDEYLIYLPPELCELKIIGFSKDIGSSISLLP
SIMHRLGNLLVAIELKQLLSFSFPEAA--EVSALR------------------------V
LEALTTEKCQERF---SLERLEVLGDAFLKFVVARHFFLVHDSFHEGDLTKRRSNAVNNS
NLLKLAIGRNLQIYICDQIFDPS-------------------------------------
---------QFYALGRPCPRI-----CCKETEESI-------------------------
----------------------------------------------------HFCANSVK
E------QGKVT---ENR---------CNKN-----------------------------
---HHWLHKKTVADVVEALVGAFLVDSGFKAAVAFLTWIGIQV--GFEA-LQVVDIC-IA
SAGYFPLSSDVDIPSLESKLGHQFLHKGLLLQAFVHPSYNKLGGG-CYQ-----------
---------------------RLEFLGDAVLDYLIASYLFSAYPKLKPGQLTDLRSLSVN
NKAFACVAVDRSFDKYLLCD-SNGLSEAIKKY-VDYVRSPST-DSGIKEGP----KCPKA
LGDVVESCVGAILLDTGF--NLNKVWKIMTSFLDPIMKFSSSLQLSPIRDLRELCQAHNL
ELEFLPVPSK-----LTKTFTVEAKA-SGNN-VCETASAT-GQNKKEACRIASLILFSKF
----K----------------------------------------------AQGWKAKSK
TLEEVLESTSKMEPKLIGYDETP-------------------------------------
------------------------------------------------------------
-------------IDVTDTNTAKHIMVTADLYSKSNPEIRRIPNTDEICSPCVKRVGQVL
QSSMREKLSEISENHCSS--------ESSG---AGTSRSRLYELCAAYCWKPPSFECCKE
EG----------------PAHLKQFTYKMTL-------------EIEE----VPDTILEF
V-----GEPRSKKKDAAESAAQGAFWYL-----QQEGYFA--------------------
------------------------------------------------------------
------
>XP_014509383.1_DCL4_Vigna_radiata_radiata
------------------------------------------------------------
------------------------------------------------------------
------------------------------------------------------------
------------------------------------------------------------
------------------------------------------------------------
--------------MPDGESSIVVDDQPSTDPSLSLSDQQL-------------------
------------------------------------------------------------
------------------------------------SLGLSQVE----------------
-LDDDDA-------------------VKKDPRKIAR-K---YQLELCKKAMEENIIVYLG
TGCGKTHIAVLLMHEMG--HL---I-RKPQ---KNICVFLAPTVALVHQQAKVIADSTDF
KVGIFCG-SSKRLK---RRQDWEQEIGQYE------------------------------
-----------------------------------------------VLVMTPQIL-LHN
LSHCFIMMEMIALLIFDECHHAQVKSNHAYAEIM--KIFYNSNSS------KVPRIFGMT
ASPVVGKG--------------------------ASSEANLARSINSLEHMLDAK-----
----------------------------------VYSVEDK-ELKS-FVTTPVINIYHYA
STASGE--TSMYLK--------------IEEIKRQ-C-----------------------
-------------I------ATLGR----SSED-------HQK---RMNTK---------
----KLLNRMHDNVVFCLQNLGIWGALQASHILLS-------------------------
---------------G-----------------DRSE-RHELVEA--------EGNSSDD
SVCDTY--------------LAQVAELFTSQC---------------------------I
KGDNVSDDLSS------------------------------SEILKEPFFSAKLLRLFGI
LSTFRLQ-----KNMKC---IIFVNRIVTVRSLSC-------------ILQK-LKLLR-Q
WRSDYLVGVHSGL-KSMSRKTMNMILDKFRSGE---------------------------
---------LNLLVATKVGEEGLDIQTCCLVIRFDLPETVASFIQSRGRARMPQSEYAFL
VDSGNKKELDIIDGFEKDEYRMNMEVTFRTS--------------DETFIIPEEKIFRVE
STGASVSSGYSISLLHQYCSKLPHDE--YFDPKPNFYFV----DD---------SEG---
IVCHIRLPSNAPIH-QIFGAPQLSMEASKR----DACLKAIEELYKLGALSNCLLPKE--
DDAEPEEQVS--GPTDEDECE---------DAISRGELQEMLVPSAFGQSWTKKD-EIV-
-----HLNSYYIKF---------C------------------------------------
-----------------------------------PCPVDRV-----YKEFGLFIMARLP
IE-AEKLELDLHLAHGRSVMTKFVPFGVVEFDKDE-------------------------
--------------------------------------IKMAEKFQEMFLK---------
------------IIL-DR-LEFVAETVD--------LGMAAE------SQTHSSTFYLLL
PV---VLQEYGNAM------KVDWKTVKRCLWSPIF---------------RHPQ--YTM
------------------DKRKIPFDT---------------------------------
------------------------------------------------------------
------------------------------------------------------------
------------------------------------------------------------
------------------------------------------------------------
------------------------------------------------------------
------------------------------------------------------------
------------------------------------------------------------
--------------------HLQLAN-GYKSVR----DVENSLVYAPHK-RTF---YFVT
NIDYEKTGF-SLHK-----------------------------------ESG---TSSYA
DDLIEK-------------------------FSIHLKYPEQPLLHVKPLPNLHNLLHNRK
RED----------AE----------PQELDEYLIYLPPELCELKIIGFSKDIGSSISLLP
SIMHRLGNLLVAIELKQLLSFSFPEAA--EVSAFR------------------------V
LEALTTEKCQERF---SLERLEVLGDAFLKFVVARHFFLMHDSFHEGDLTKRRSNAVNNS
NLLKLAIGRNLQIYICDQIFDPS-------------------------------------
---------QFYALGRPCPRI-----CCKETEESI-------------------------
----------------------------------------------------HF-CANSV
K---EQ-GKVT----ENR---------CNKN-----------------------------
---HHWLHKKTVADVVEALVGAFLVDSGFKAAIAFLTWIGIQV--GFEA-SQVVDIC-IA
SAGYFPLSSDVDIPSLESKLGHQFLHKGLLLQAFVHPSYNKLGGG-CYQ-----------
---------------------RLEFLGDAVLDYLIASYLFSAYPKLKPGQLTDLRSLSVN
NKAFACVAVDRCFDKYLLCD-SNGLSEAIKKY-VDYVRSPST-DSGIKEGP----KCPKA
LGDVVESCVGAILLDTGF--NLNKVWKIMTSFLDPIMKFSSSLQLSPIRDLRELCQAHNL
ELEFLPVPSK-----LTKTFTVEAKA-SGNN-VCETASAT-GQNKKEACRIASLILFSKF
----K---------------------------------------------AQGWKAKSK-
TLEEVLESTSKMEPKLIGYDETP-------------------------------------
--------------------------------------------------IDVTYTNTAK
HIMVTGDLYSKSNSEIRRI------P-DTDEICSP-CV-KP--------------VGQLL
QSSMREKLGGIFENHCSSESSGA-----GT------SRSRLYELCAAYCWKPPSFECCKE
EG----------------PDHLKQFTYKMTL-------------EIEE----IPDTILEF
V-----GEPRSKKKDAAESAAQGAFWYL-----QQKGYFA--------------------
------------------------------------------------------------
------
>KYP46281.1_DCL4_Cajanus_cajan
------------------------------------------------------------
------------------------------------------------------------
------------------------------------------------------------
------------------------------------------------------------
------------------------------------------------------------
--------------MPDGESSSVAGGQPSVDP----------------------------
------------------------------------------------------------
------------------------------------SSSLSQVK----------------
----------------------------KDPRKIAR-K---YQLELCKKAMEENIIVYLG
TGCGKTHIAVLLMHEMG--HL---I-RKPQ---KNICVFLAPTVALVHQQAKVIEDSTDF
KVGTYCG-SSKRLK---RHQDWEQEIEQYE------------------------------
-----------------------------------------------VLVMTPQIL-LHN
LSHCFIKMEMIALLIFDECHHAQVKSNHAYAVIM--KVFYKSNST------KVPRIFGMT
ASPVVGKG--------------------------ASSEANLAKSINSLEQMLDAK-----
---------------------LVQYVKMLKFVNNVYSVEDK-ELQS-FVTTPVINIYRYG
STASGE--TNLYLK--------------IEEIKRQ-C-----------------------
-------------I------ATLGR----SIED-------HQK---RMNTK---------
----KLLNRMHDNVVFCIQNLGIWGALQASRILLS-------------------------
---------------G-----------------DRSE-RHELVEA--------EGNSSDD
SVCDKY--------------LAQAAELCTSQC----------------------------
MIGDSASDLSS------------------------------VEILKEPFFSAKILRLIGI
LSNFRLQ-----KNMKC---IIFVNRIVTARSLSC-------------ILQK-LKLLR-Q
WRSDFLVGVHAGL-KSMSRKTMNTIVDKFRSGEQ--------------------------
---------LNLLVATKVGEEGLDIQTCCLVVRFDLPETVSSFIQSRGRARMPQSEYAFL
VDSGNKKELDIIDGFEKDEYRMNMEITIRTS------------NET--YIIPEERIFRVD
SSGASVSSGYSISLLHQYCSKLPHDE--YFDPKPNFYYL----DD---------SGG---
VVCHITFPSNAPIH-QILGTPQLSMEASKR----DACLKAIEELHKFGALSDCLLPKQ--
DDVEPEERVS--GSSDEDECE---------DGMSRGELHEMLIPSALGQSWINED-KVV-
-----CLYSYYIKF---------C------------------------------------
-----------------------------------PSPADRV-----YKAFGLFIMASLP
ME-AEKLELDLHLAHGRSVMTQFVPFGVVEFDKDE-------------------------
--------------------------------------IKMAENFQEMFLK---------
------------IIL-DR-SEFVSEFVD--------LGKGGE------SLTSTSTFYLLL
PV---VLQYENAM-------KVDWKTVKRCLCSPIF------------R---HPA--DTM
------------------DKKVFPLDI---------------------------------
------------------------------------------------------------
------------------------------------------------------------
------------------------------------------------------------
------------------------------------------------------------
------------------------------------------------------------
------------------------------------------------------------
------------------------------------------------------------
--------------------HLQLAN-GYRSVR----DVENSLVYAPHK-KNF---YFVT
SINYEKNGF-SPHK-----------------------------------DSG---TSSYV
DYYIEK-------------------------FSIHLKCPEQPLLHVKPLFNLHNLLHNRK
PGD----AE----PH-----ELEEEPHKLEEYLIYLPPELCELKIIGFSKDIGSSISLLP
SIMHRLGNLMVAIELKHMLSSSFPEAA--EISALR------------------------V
LEALTTEKCQECF---SLERLEVLGDAFLKFAVARHFFLMYDSLHEGDLTKRRSNAVNNS
NLFKLAIRRNLQVYICDQKFDPL-------------------------------------
---------QFYALGRPCPRV-----CSKETEESI-------------------------
----------------------------------------------------HLCLNSVK
E------QGGA----TET--------RCNKN-----------------------------
---HHWLHRKTIADVVEALVGAFLVDSGFKAAIAFLTWIGIRV--DFEA-SQVVNIC-LA
SVGYFPLSSDVDIPSLESKLGHNFVHKGLLLQAFVHPSYNKHGGG-CYQ-----------
---------------------RLEFLGDAVLDYLITSYLFSAYPKLKPGQLTDLRSLSVN
NKAFACVAVDRSFDKFLLCD-SNCLSEAIKKY-VDYVRRPVS-VCGIKEGP----KCPKA
LGDLVESCVGAILLDSGF--NLDKVWKIMTSFLDPIMKFSSSLQLSPVRDLRELCQSHNL
ELEFLPVASK-----LTKTFSVEAKV-TGNG-VCETASAI-GQNKKEASRIASQLLFSKF
----K-------------------------------------------------------
------------------------------------------------------------
------------------------------------------------------------
------------------------------------------------------------
---------------------------------------------------LIFFQL---
------------------KTVVLAFLYCMVA-----------------------------
-----------------PQVSKILLWFK--------------------------------
------------------------------------------------------------
------
>XP_003550797.1_Glycine_max
------------------------------------------------------------
------------------------------------------------------------
------------------------------------------------------------
------------------------------------------------------------
------------------------------------------------------------
--------------MPDGESSVVVAGGQASMEPSLSVSN---------------------
------------------------------------------------------------
------------------------------------QLQSLSLS----------------
-QDKNHD-----------------DSVKKDPRKIAR-K---YQLELCKKAMEENIIVYLG
TGCGKTHIAVLLMYGMG--HL---I-RKPQ---KNICVFLAPTVALVHQQAKVIADSTNF
KVGTYCG-SSKRLK---RHQDWEQEIGQYE------------------------------
-----------------------------------------------VLVMTPQIL-LHN
LSHCFITMEMIALLIFDECHHAQVKSNHAYAVIM--KVFYKSNSS------KVPRIFGMT
ASPVVGKG--------------------------ASSEANLAKSINSLEHILDAK-----
----------------------------------VYSVEDK-ELQS-FVTTPVINIYHYV
STASGE--TSLYLK--------------IEEIKRQ-C-----------------------
-------------I------ANLGR----SIED-------HQK---RMNAK---------
----KLLNRMHDNVIFGLQNLGIWGALQASHILLS-------------------------
---------------G-----------------DRSE-RHELVEA--------EGNSSDD
SLCDKY--------------LAQAAELFTSQC----------------------------
MIGDRVTDLSS------------------------------VEILKEPFFSAKLLRLIGI
LSNFRLQ-----KNMKC---IIFVNRIVTARSLSY-------------ILQK-LKLLR-Q
WRSDFLVGVHAGL-KSMSRKTMNIIVDKFRSGE---------------------------
---------LNLLVATKVGEEGLDIQTCCLVIRFDLPETVASFIQSRGRARMPQSEYAFL
VDSGNKKELDIIDGFEKDEYRMNMEITFRTS------------KET--YIIPEERIFRVD
SSGASVSSGYSISLLHQYCSKLPHDE--YFDPKPCFYYL----DD---------SGG---
ISCHITLPSNAPIN-QILGTPQLSMEASKR----DACLKAIEELYNLGTLSDCLLPKQ--
DDAEPEAQVS--GSSDEDECE---------DAISRGELHEMLVPSAFGQSWINED-NIV-
-----RLNSYYIKF---------C------------------------------------
-----------------------------------PYPEDRV-----YKEFGLFIMVRLP
ME-AEKLELDLHLAHGRSVMTKFVPFGVVEFDKDE-------------------------
--------------------------------------IKMAENFQEMFLK---------
------------IIL-DR-LEFVSEFVD--------LGMGAE------SHTGTSTFYLLL
PV---VLQEYGNAM------KVDWKTVKRCLCSPIF------------R---HPA--DTM
------------------DKKVFPLDI---------------------------------
------------------------------------------------------------
------------------------------------------------------------
------------------------------------------------------------
------------------------------------------------------------
------------------------------------------------------------
------------------------------------------------------------
------------------------------------------------------------
--------------------HLQLAN-GYRSVR----DVENSLVYAPHK-KNF---YFVT
NVNYQKNGY-SPHN-----------------------------------DSG---TSSYV
DYFIEK-------------------------FSIHLKCPEQPLLHVKPVSNLHNLLHNRK
HED----------AE----------PQELDEYLIYLPPELCELKIIGFSKDIGSSISLLP
SIMHRLGNLLVAIELKHRLSSSFPEAA--EISALR------------------------V
LEALTTEKCQERF---SLERLEVLGDAFLKFAVARHFFLMHDSLHEGDLTKRRSNAVNNS
NLFKLAIKRNLQVYICDQTFDPT-------------------------------------
---------QFYALGRPCPRL-----CSNETKESI-------------------------
----------------------------------------------------HFCLNSVK
E---QG-KVT-----ETQ---------CNKN-----------------------------
---HHWLHRKTIADVVEALVGAFLVDSGFKAAIAFLSWIGIQV--DFEA-SQVVDIC-IA
SASYLPLSSEVDIPSLEGKLGHHFFHKGLLLQAFVHPSYNKLGGG-CYQ-----------
---------------------RLEFLGDAVLDYLITSYVFSAYPKLKPGQLTDLRSLSVN
NKAFACLAVDRSFDKFLLCD-SSGLSEAIKKY-VDYIRRPVS-DNSIKEGP----KCPKA
LGDLVESCVGAILLDSGF--NLNKVWKIMTSFLDSIMKFSSSLQLSPVRDLRELCQSHNM
ELEFLPVPSK-----LTKRFSVEAKV-SGNG-VCETASAT-GQNKKEACRIASLLLFSKF
----K----------------------------------------------AQGWKAKSK
TLEEVLESTSKMEPKLIGYDETP-------------------------------------
------------------------------------------------------------
---------------IDVTDTNKHIVVNADPYNKSNPEIRPMQETDEICSPCVKPFGQRL
QSSAKGKLSQIFENRDCSSDL-----SGTG-----TARSRLYELCASYCWKPPSFECCKA
EG----------------PDHLKQFTCKVTL-------------EIEE----AQNLILEF
V-----GEPLSKKKDAAESAAEGAFWYL-----QHEGYLPSSGN----------------
------------------------------------------------------------
------
>XP_014625237.1_Glycine_max
------------------------------------------------------------
------------------------------------------------------------
------------------------------------------------------------
------------------------------------------------------------
------------------------------------------------------------
--------------MPDGESSVVVAGGQASMEPSLSVSN---------------------
------------------------------------------------------------
------------------------------------QLQSLSLS----------------
-QDKNHD-----------------DSVKKDPRKIAR-K---YQLELCKKAMEENIIVYLG
TGCGKTHIAVLLMYGMG--HL---I-RKPQ---KNICVFLAPTVALVHQQAKVIADSTNF
KVGTYCG-SSKRLK---RHQDWEQEIGQYE------------------------------
-----------------------------------------------VLVMTPQIL-LHN
LSHCFITMEMIALLIFDECHHAQVKSNHAYAVIM--KVFYKSNSS------KVPRIFGMT
ASPVVGKG--------------------------ASSEANLAKSINSLEHILDAK-----
----------------------------------VYSVEDK-ELQS-FVTTPVINIYHYV
STASGE--TSLYLK--------------IEEIKRQ-C-----------------------
-------------I------ANLGR----SIED-------HQK---RMNAK---------
----KLLNRMHDNVIFGLQNLGIWGALQASHILLS-------------------------
---------------G-----------------DRSE-RHELVEA--------EGNSSDD
SLCDKY--------------LAQAAELFTSQC----------------------------
MIGDRVTDLSS------------------------------VEILKEPFFSAKLLRLIGI
LSNFRLQ-----KNMKC---IIFVNRIVTARSLSY-------------ILQK-LKLLR-Q
WRSDFLVGVHAGL-KSMSRKTMNIIVDKFRSGE---------------------------
---------LNLLVATKVGEEGLDIQTCCLVIRFDLPETVASFIQSRGRARMPQSEYAFL
VDSGNKKELDIIDGFEKDEYRMNMEITFRTS------------KET--YIIPEERIFRVD
SSGASVSSGYSISLLHQYCSKLPHDE--YFDPKPCFYYL----DD---------SGG---
ISCHITLPSNAPIN-QILGTPQLSMEASKR----DACLKAIEELYNLGTLSDCLLPKQ--
DDAEPEAQVS--GSSDEDECE---------DAISRGELHEMLVPSAFGQSWINED-NIV-
-----RLNSYYIKF---------C------------------------------------
-----------------------------------PYPEDRV-----YKEFGLFIMVRLP
ME-AEKLELDLHLAHGRSVMTKFVPFGVVEFDKDE-------------------------
--------------------------------------IKMAENFQEMFLK---------
------------IIL-DR-LEFVSEFVD--------LGMGAE------SHTGTSTFYLLL
PV---VLQEYGNAM------KVDWKTVKRCLCSPIF------------R---HPA--DTM
------------------DKKVFPLDI---------------------------------
------------------------------------------------------------
------------------------------------------------------------
------------------------------------------------------------
------------------------------------------------------------
------------------------------------------------------------
------------------------------------------------------------
------------------------------------------------------------
--------------------HLQLAN-GYRSVR----DVENSLVYAPHK-KNF---YFVT
NVNYQKNGY-SPHN-----------------------------------DSG---TSSYV
DYFIEK-------------------------FSIHLKCPEQPLLHVKPVSNLHNLLHNRK
HED----------AE----------PQELDEYLIYLPPELCELKIIGFSKDIGSSISLLP
SIMHRLGNLLVAIELKHRLSSSFPEAA--EISALR------------------------V
LEALTTEKCQERF---SLERLEVLGDAFLKFAVARHFFLMHDSLHEGDLTKRRSNAVNNS
NLFKLAIKRNLQVYICDQTFDPT-------------------------------------
---------QFYALGRPCPRL-----CSNETKESI-------------------------
----------------------------------------------------HFCLNSVK
E------QGKV----TET--------QCNKN-----------------------------
---HHWLHRKTIADVVEALVGAFLVDSGFKAAIAFLSWIGIQV--DFEA-SQVVDIC-IA
SASYLPLSSEVDIPSLEGKLGHHFFHKGLLLQAFVHPSYNKLGGG-CYQ-----------
---------------------RLEFLGDAVLDYLITSYVFSAYPKLKPGQLTDLRSLSVN
NKAFACLAVDRSFDKFLLCD-SSGLSEAIKKY-VDYIRRPVS-DNSIKEGP----KCPKA
LGDLVESCVGAILLDSGF--NLNKVWKIMTSFLDSIMKFSSSLQLSPVRDLRELCQSHNM
ELEFLPVPSK-----LTKRFSVEAKV-SGNG-VCETASAT-GQNKKEACRIASLLLFSKF
----K----------------------------------------------AQGWKAKSK
TLEEVLESTSKMEPKLIGYDETP-------------------------------------
------------------------------------------------------------
---------------IDVTDTNKHIVVNADPYNKSNPEIRPMQETDEICSPCVKPFGQRL
QSSAKGKLSQIFENRDCSSDL-----SGTG-----TARSRLYELCASYCWKPPSFECCKA
EG----------------PDHLKQ------------------------------------
-------------DSMLTPPFLIIVPFL-----DSLAR----------------------
------------------------------------------------------------
------
>XP_014621063.1_Glycine_max
------------------------------------------------------------
------------------------------------------------------------
------------------------------------------------------------
------------------------------------------------------------
------------------------------------------------------------
------------------------------------------------------------
------------------------------------------------------------
------------------------------------MKILMTDD----------------
-------------------------------------L---YTFD---------------
-------------YNHC--NW----------------------------QAKVIADSTDF
KVGTYCG-SSKRLK---HHQDWEQEMGQYE------------------------------
-----------------------------------------------VLVMTPQIL-HHN
LSHCFITMEMIALLIFDECHHAQVKSNHAYAVIM--KVFYKSNST------KVPRIFGMT
ASPVVGKG--------------------------ASSEANLAKSINSLEHILDAK-----
----------------------------------VYSVEDK-ELQS-FVTTPVINIYHYV
STASGE--TSLHLK--------------IEEIKRQ-C-----------------------
-------------I------ATLGR----SIED-------HQK---RMNTK---------
----KLLNRMHDNVIFGLQNLGIWGALQASHILLS-------------------------
---------------G-----------------DHSE-RHELVEA--------DGNSSDD
SLCDKY--------------LAQAAELFTSQC----------------------------
MIGDRVTDLSS------------------------------VEILKEPFFSAKLLRLIGI
LSNFRLQ-----KNMKC---IIFVNRIVTARSLSY-------------ILQK-LKLLR-Q
WRSDFLVGVHAGL-KSMSRKTMNIIVDKFRSGE---------------------------
---------LNLLVATKVGEEGLDIQTCCLVIRFDLPETVASFIQSRGRARMPQSEYAFL
VDSGNKKEIDVIDGFKEDEYRMNMEVTFRTS------------KET--YIIPEERIFRID
SSGASVSSGYSISLLHQYCSKLPHDE--YFDPKPSFHYL----DD---------SGG---
ISCHITLPSNAPIN-QILGTPQLSMEASKR----EACLKAIEELYNLGALSDCLLPKQ--
DDAEPEVQVS--GSSDEDECE---------DAISRGKLHEMLVPSAFGQSWINED-NIV-
-----RLNSYYIKF---------C------------------------------------
-----------------------------------PYPEDRV-----YKEFGLFMMTCLP
ME-AEKLELDLHLAHGRSVMTMFVPFGVVEFNKDE-------------------------
--------------------------------------IKMAENFQEMFLK---------
------------IIL-DR-LEFISEFVD--------LGMSAE------SHSGTSTFYLLL
PV---VLQEYGNAM------EVDWKIVKRCLCSPIF---------------RHPA--DTM
------------------DKKVFPLDI---------------------------------
------------------------------------------------------------
------------------------------------------------------------
------------------------------------------------------------
------------------------------------------------------------
------------------------------------------------------------
------------------------------------------------------------
------------------------------------------------------------
--------------------HLQLAN-GYRSVR----NVENSLVYAPHK-KNF---YFVT
NVNYEKNGY-SPHN-----------------------------------DSG---TSSYV
DYFIEK-------------------------FSIHLKCPKQPLLHVKPVSNLHNLLHNRK
RED----------AE----------PQELDEYLIYLPPELCELKVIGFSKDIGSSISLLP
SIMHRLGNLLVAIELKHMLSSSFPEAA--EISAIR------------------------V
LEALTTEKCQERF---SLERLEVLGDAFLKFAVARHFFLMHDSLHEGDLTKRRSNAVNNS
NLFKLAIKRNLQVYICDQTFDPT-------------------------------------
---------QFYALGRPCPRV-----CSNETEESI-------------------------
----------------------------------------------------HFCLNSVM
Q---QG-KAT-----ETR---------CSKN-----------------------------
---HHWLHRKTIADVVEALVGAFLVDSGFKAAIAFLSWIGIQV--DFEA-SQVVDIC-IA
SASYSPLSSEVDIPSLEGKLGHHFFHKGLLLQAFVHPSYNKLGGG-CYQ-----------
---------------------RLEFLGDAVLDYLITSYLFSAYPKLKPGQLTDLRSLSVN
NKAFACLAVDRSFDNFLLCD-SSGLSEAIKKY-VDYVRRPVS-DNGIKEGP----KCPKA
LGDLVESCVGAILLDSGF--NLNKVWKIMTSFLDPIMKFSSSLQLSPVRDLRELCQSHNL
ELEFLPVPSK-----LTKRFSVEAKV-SGNG-VCETASAT-GQNKKEACRIASQLLFLKF
----K----------------------------------------------AQGWKAKSK
TLEEVLESTSKMEPKLIGYDETP-------------------------------------
------------------------------------------------------------
-------------IDVTDTNTAKHIVVNADPYNNSNPEICPMQLTDEICSPCVKPFGQRL
QSSAKGKLSQIFENRDCGSDS-----SGTG-----TARSRLYELCAAYCWKPPSFECCKK
EG----------------PDHLKQFTCKVTL-------------EIEE----AQNLILEF
V-----GEPLSKKKDAAESAAEGALWYL-----QHEGFLPSIGN----------------
------------------------------------------------------------
------
>KHN22101.1_DCL4_Glycine_soja
------------------------------------------------------------
------------------------------------------------------------
------------------------------------------------------------
------------------------------------------------------------
------------------------------------------------------------
--------------MPDGESSAVAGGQVSMEPSLSLSD----------------------
------------------------------------------------------------
------------------------------------QLQSLSLS----------------
-QVKNHD-----------------DSVKKDPRKIAR-R---YQLELCKKAMEENIIVYLG
TGCGKTHIAVLLMHEMG--DL---I-RKPQ---KNICVFLAPTVALVHQQAKVIADSTDF
KVGTYCG-SSKRLK---HHQDWEQEMGQYE------------------------------
-----------------------------------------------VLVMTPQIL-HHN
LSHCFITMEMIALLIFDECHHAQVKSNHAYAVIM--KVFYKSNST------KVPRIFGMT
ASPVVGKG--------------------------ASSEANLAKSINSLEHILDAK-----
----------------------------------VYSVEDK-ELQS-FVTTPVINIYHYV
STASGE--TSLHLK--------------IEEIKRQ-C-----------------------
-------------I------ATLGR----SIED-------HQK---RMNTK---------
----KLLNRMHDNVIFGLQNLGIWGALQASHILLS-------------------------
---------------G-----------------DHSE-RHELVEA--------DGNSSDD
SLCDKY--------------LAQAAELFTSQC----------------------------
MIGDRVTDLSS------------------------------VEILKEPFFSAKLLRLIGI
LSNFRLQ-----KNMKC---IIFVNRIVTARSLSY-------------ILQK-LKLLR-Q
WRSDFLVGVHAGL-KSMSRKTMNIIVDKFRSGE---------------------------
---------LNLLVATKVGEEGLDIQTCCLVIRFDLPETVASFIQSRGRARMPQSEYAFL
VDSGNKKEIDVIDGFKEDEYRMNMEVTFRTS------------KET--YIIPEERIFRID
SSGASVSSGYSISLLHQYCSKLPHDE--YFDPKPSFHYL----DD---------SGG---
ISCHITLPSNAPIN-QILGTPQLSMEASKR----EACLKAIEELYNLGALSDCLLPKQ--
DDAEPEVQVS--GSSDEDECE---------DAISRGKLHEMLVPSAFGQSWINED-NIV-
-----RLNSYYIKF---------C------------------------------------
-----------------------------------PYPEDRV-----YKEFGLFMMACLP
ME-AEKLELDLHLAHGRSVMTIFVPFGVVEFNKDE-------------------------
--------------------------------------IKMAENFQEMFLK---------
------------IIL-DR-LEFISEFVD--------LGMSAE------SHSGTSTFYLLL
PV---VLQEYGNAM------EVDWKIVKRCLCSPIF---------------RHPA--DTM
------------------DKKVFPLDI---------------------------------
------------------------------------------------------------
------------------------------------------------------------
------------------------------------------------------------
------------------------------------------------------------
------------------------------------------------------------
------------------------------------------------------------
------------------------------------------------------------
--------------------HLQLAN-GYRSVR----NVENSLVYAPHK-KNF---YFVT
NVNYEKNGY-SPHN-----------------------------------DSG---TSSYV
DYFIEK-------------------------FSIHLKCPKQPLLHVKPVSNLHNLLHNRK
RED----------AE----------PQELDEYLIYLPPELCELKVIGFSKDIGSSISLLP
SIMHRLGNLLVAIELKHMLSSSFPEAA--EISAIR------------------------V
LEALTTEKCQERF---SLERLEVLGDAFLKFAVARHFFLMHDSLHEGDLTKRRSNAVNNS
NLFKLAIKRNLQVYICNQTFDPT-------------------------------------
---------QFYALGRPCPRV-----CSNETEESI-------------------------
----------------------------------------------------HFCLNSVM
Q---QG-KAT-----ETR---------CSKN-----------------------------
---HHWLHRKTIADVVEALVGAFLVDSGFKAAIAFLSWIGIQV--DFEA-SQVVDIC-IA
SASYSPLSSEVDIPSLEGKLGHHFFHKGLLLQAFVHPSYNKLGGG-CYQ-----------
-------------------ASRLEFLGDAVLDYLITSYLFSAYPKLKPGQLTDLRSLSVN
NKAFACLAVDRSFDNFLLCD-SSGLSEAIKKY-VDYVRRPVS-DNGIKEGP----KCPKA
LGDLVESCVGAILLDSGF--NLNKVWKIMTSFLDPIMKFSSSLQLSPVRDLRELCQSHNL
ELEFLPVPSK-----LTKRFSVEAKV-SGNG-VCETASAT-GQNKKEACRIASQLLFLKF
----K----------------------------------------------AQGWKAKSK
TLEEVLESTSKMEPKLIGYDETP-------------------------------------
------------------------------------------------------------
-------------IDVTDTNTAKHIVVNADPYNNSNPEICPMQLTDEICSPCVKPFGQRL
QSSAKGKLSQIFENRDCGSDS-----SGTG-----TARSRLYELCAAYCWKPPSFECCKK
EG----------------PDHLKQFTCKVTL-------------EIEE----AQNLILEF
V-----GEPLSKKKDAAESAAEGALWYL-----QHEGFLPSSGN----------------
------------------------------------------------------------
------
>XP_006594227.1_Glycine_max
------------------------------------------------------------
------------------------------------------------------------
------------------------------------------------------------
------------------------------------------------------------
------------------------------------------------------------
--------------MPDGESSAVAGGQVSMEPSLSLSD----------------------
------------------------------------------------------------
------------------------------------QLQSLSLS----------------
-QVKNHD-----------------DSVKKDPRKIAR-R---YQLELCKKAMEENIIVYLG
TGCGKTHIAVLLMHEMG--DL---I-RKPQ---KNICVFLAPTVALVHQQAKVIADSTDF
KVGTYCG-SSKRLK---HHQDWEQEMGQYE------------------------------
-----------------------------------------------VLVMTPQIL-HHN
LSHCFITMEMIALLIFDECHHAQVKSNHAYAVIM--KVFYKSNST------KVPRIFGMT
ASPVVGKG--------------------------ASSEANLAKSINSLEHILDAK-----
----------------------------------VYSVEDK-ELQS-FVTTPVINIYHYV
STASGE--TSLHLK--------------IEEIKRQ-C-----------------------
-------------I------ATLGR----SIED-------HQK---RMNTK---------
----KLLNRMHDNVIFGLQNLGIWGALQASHILLS-------------------------
---------------G-----------------DHSE-RHELVEA--------DGNSSDD
SLCDKY--------------LAQAAELFTSQC----------------------------
MIGDRVTDLSS------------------------------VEILKEPFFSAKLLRLIGI
LSNFRLQ-----KNMKC---IIFVNRIVTARSLSY-------------ILQK-LKLLR-Q
WRSDFLVGVHAGL-KSMSRKTMNIIVDKFRSGE---------------------------
---------LNLLVATKVGEEGLDIQTCCLVIRFDLPETVASFIQSRGRARMPQSEYAFL
VDSGNKKEIDVIDGFKEDEYRMNMEVTFRTS------------KET--YIIPEERIFRID
SSGASVSSGYSISLLHQYCSKLPHDE--YFDPKPSFHYL----DD---------SGG---
ISCHITLPSNAPIN-QILGTPQLSMEASKR----EACLKAIEELYNLGALSDCLLPKQ--
DDAEPEVQVS--GSSDEDECE---------DAISRGKLHEMLVPSAFGQSWINED-NIV-
-----RLNSYYIKF---------C------------------------------------
-----------------------------------PYPEDRV-----YKEFGLFMMTCLP
ME-AEKLELDLHLAHGRSVMTMFVPFGVVEFNKDE-------------------------
--------------------------------------IKMAENFQEMFLK---------
------------IIL-DR-LEFISEFVD--------LGMSAE------SHSGTSTFYLLL
PV---VLQEYGNAM------EVDWKIVKRCLCSPIF---------------RHPA--DTM
------------------DKKVFPLDI---------------------------------
------------------------------------------------------------
------------------------------------------------------------
------------------------------------------------------------
------------------------------------------------------------
------------------------------------------------------------
------------------------------------------------------------
------------------------------------------------------------
--------------------HLQLAN-GYRSVR----NVENSLVYAPHK-KNF---YFVT
NVNYEKNGY-SPHN-----------------------------------DSG---TSSYV
DYFIEK-------------------------FSIHLKCPKQPLLHVKPVSNLHNLLHNRK
RED----------AE----------PQELDEYLIYLPPELCELKVIGFSKDIGSSISLLP
SIMHRLGNLLVAIELKHMLSSSFPEAA--EISAIR------------------------V
LEALTTEKCQERF---SLERLEVLGDAFLKFAVARHFFLMHDSLHEGDLTKRRSNAVNNS
NLFKLAIKRNLQVYICDQTFDPT-------------------------------------
---------QFYALGRPCPRV-----CSNETEESI-------------------------
----------------------------------------------------HFC-LNSV
M---QQ-GKAT----ETR---------CSKN-----------------------------
---HHWLHRKTIADVVEALVGAFLVDSGFKAAIAFLSWIGIQV--DFEA-SQVVDIC-IA
SASYSPLSSEVDIPSLEGKLGHHFFHKGLLLQAFVHPSYNKLGGG-CYQ-----------
---------------------RLEFLGDAVLDYLITSYLFSAYPKLKPGQLTDLRSLSVN
NKAFACLAVDRSFDNFLLCD-SSGLSEAIKKY-VDYVRRPVS-DNGIKEGP----KCPKA
LGDLVESCVGAILLDSGF--NLNKVWKIMTSFLDPIMKFSSSLQLSPVRDLRELCQSHNL
ELEFLPVPSK-----LTKRFSVEAKV-SGNG-VCETASAT-GQNKKEACRIASQLLFLKF
----K----------------------------------------------AQGWKAKSK
TLEEVLESTSKMEPKLIGYDETP-------------------------------------
------------------------------------------------------------
-------------IDVTDTNTAKHIVVNADPYNNSNPEICPMQLTDEICSPCVKPFGQRL
QSSAKGKLSQIFENRDCGSDS-----SGTG-----TARSRLYELCAAYCWKPPSFECCKK
EG----------------PDHLKQFTCKVTL-------------EIEE----AQNLILEF
V-----GEPLSKKKDAAESAAEGALWYL-----QHEGFLPSIGN----------------
------------------------------------------------------------
------
>XP_006594229.1_Glycine_max
------------------------------------------------------------
------------------------------------------------------------
------------------------------------------------------------
------------------------------------------------------------
------------------------------------------------------------
--------------MPDGESSAVAGGQVSMEP-SLSLSD---------------------
------------------------------------------------------------
------------------------------------QLQSLSLS----------------
-QVKNHD----DS-------------VKKDPRKIAR-R---YQLELCKKAMEENIIVYLG
TGCGKTHIAVLLMHEMG--DL---I-RKPQ---KNICVFLAPTVALVHQQAKVIADSTDF
KVGTYCG-SSKRLK---HHQDWEQEMGQYE------------------------------
-----------------------------------------------VLVMTPQIL-HHN
LSHCFITMEMIALLIFDECHHAQVKSNHAYAVIM--KVFYKSNST------KVPRIFGMT
ASPVVGKG--------------------------ASSEANLAKSINSLEHILDAK-----
----------------------------------VYSVEDK-ELQS-FVTTPVINIYHYV
ST-ASGE-TSLHLK--------------IEEIKRQ-C-----------------------
-------------I------ATLGR----SIED-------HQK---RMNTK---------
----KLLNRMHDNVIFGLQNLGIWGALQASHILLS-------------------------
---------------G-----------------DHSE-RHELVEA--------DGNSSDD
SLCDKY--------------LAQAAELFTSQC----------------------------
MIGDRVTDLSS------------------------------VEILKEPFFSAKLLRLIGI
LSNFRLQ-----KNMKC---IIFVNRIVTARSLSY-------------ILQK-LKLLR-Q
WRSDFLVGVHAGL-KSMSRKTMNIIVDKFRSGE---------------------------
---------LNLLVATKVGEEGLDIQTCCLVIRFDLPETVASFIQSRGRARMPQSEYAFL
VDSGNKKEIDVIDGFKEDEYRMNMEVTFRTS------KET--------YIIPEERIFRID
SSGASVSSGYSISLLHQYCSKLPHDE--YFDPKPSFHYL----DD----SG-----G---
ISCHITLPSNAPIN-QILGTPQLSMEASKR----EACLKAIEELYNLGALSDCLLPKQ--
DDAEPEVQVS--GSSDEDECE---------DAISRGKLHEMLVPSAFGQSWINED-NIV-
-----RLNSYYIKF---------C------------------------------------
-----------------------------------PYPEDRV-----YKEFGLFMMTCLP
ME-AEKLELDLHLAHGRSVMTMFVPFGVVEFNKDE-------------------------
--------------------------------------IKMAENFQEMFLK---------
------------IIL-DR-LEFISEFVD--------LGMSAE------SHSGTSTFYLLL
PV---VLQEYGNAM------EVDWKIVKRCLCSPIF---------------RHPA--DTM
------------------DKKVFPLDI---------------------------------
------------------------------------------------------------
------------------------------------------------------------
------------------------------------------------------------
------------------------------------------------------------
------------------------------------------------------------
------------------------------------------------------------
------------------------------------------------------------
--------------------HLQLAN-GYRSVR----NVENSLVYAPHK-KNF---YFVT
NVNYEKNGY-SPHN-----------------------------------DSG---TSSYV
DYFIEK-------------------------FSIHLKCPKQPLLHVKPVSNLHNLLHNRK
RED----------AE----------PQELDEYLIYLPPELCELKVIGFSKDIGSSISLLP
SIMHRLGNLLVAIELKHMLSSSFPEAA--EISAIR------------------------V
LEALTTEKCQERF---SLERLEVLGDAFLKFAVARHFFLMHDSLHEGDLTKRRSNAVNNS
NLFKLAIKRNLQVYICDQTFDPT-------------------------------------
---------QFYALGRPCPRV-----CSNETEESI-------------------------
----------------------------------------------------HFC-LNSV
M---QQ-GKAT----ETR---------CSKN-----------------------------
---HHWLHRKTIADVVEALVGAFLVDSGFKAAIAFLSWIGIQV--DFEA-SQVVDIC-IA
SASYSPLSSEVDIPSLEGKLGHHFFHKGLLLQAFVHPSYNKLGGG-CYQ-----------
---------------------RLEFLGDAVLDYLITSYLFSAYPKLKPGQLTDLRSLSVN
NKAFACLAVDRSFDNFLLCD-SSGLSEAIKKY-VDYVRRPVS-DNGIKEGP----KCPKA
LGDLVESCVGAILLDSGF--NLNKVWKIMTSFLDPIMKFSSSLQLSPVRDLRELCQSHNL
ELEFLPVPSK-----LTKRFSVEAKV-SGNG-VCETASAT-GQNKKEACRIASQLLFLKF
----K----------------------------------------------AQGWKAKSK
TLEEVLESTSKMEPKLIGYDETP-------------------------------------
------------------------------------------------------------
-------------IDVTDTNTAKHIVVNADPYNNSNPEICPMQLTDEICSPCVKPFGQRL
QSSAKGKLSQIFENRDCGSDS-----SGTG-----TARSRLYELCAAYCWKPPSFECCKK
EG----------------PDHLKQVHRTF-------------------------------
-------------------TCICLLFHF--------------------------------
------------------------------------------------------------
------
>XP_014621062.1_Glycine_max
------------------------------------------------------------
------------------------------------------------------------
------------------------------------------------------------
------------------------------------------------------------
------------------------------------------------------------
--------------MPDGESSAVAGGQVSMEP---SLSL---------------------
------------------------------------------------------------
------------------------------------SDQLQSLS----------------
-LS---------------QVKNHDDSVKKDPRKIAR-R---YQLELCKKAMEENIIVYLG
TGCGKTHIAVLLMHEMG--DL---I-RKPQ---KNICVFLAPTVALVHQQAKVIADSTDF
KVGTYCG-SSKRLK---HHQDWEQEMGQYE------------------------------
-----------------------------------------------VLVMTPQIL-HHN
LSHCFITMEMIALLIFDECHHAQVKSNHAYAVIM--KVFYKSNST------KVPRIFGMT
ASPVVGKG--------------------------ASSEANLAKSINSLEHILDAK-----
----------------------------------VYSVEDK-ELQS-FVTTPVINIYHYV
ST-ASG-ETSLHLK--------------IEEIKRQ-C-----------------------
-------------I------ATLGR----SIED-------HQK---RMNTK---------
----KLLNRMHDNVIFGLQNLGIWGALQASHILLS-------------------------
---------------G-----------------DHSE-RHELVEA--------DGNSSDD
SLCDKY--------------LAQAAELFTSQC---------------------MIGD---
---RVTD-LSS------------------------------VEILKEPFFSAKLLRLIGI
LSNFRLQ-----KNMKC---IIFVNRIVTARSLSY-------------ILQK-LKLLR-Q
WRSDFLVGVHAGL-KSMSRKTMNIIVDKFRSGE---------------------------
---------LNLLVATKVGEEGLDIQTCCLVIRFDLPETVASFIQSRGRARMPQSEYAFL
VDSGNKKEIDVIDGFKEDEYRMNMEVTFRTS---------KET-----YIIPEERIFRID
SSGASVSSGYSISLLHQYCSKLPHDE--YFDPKPSFHYL-----DDSGG-----------
ISCHITLPSNAPIN-QILGTPQLSMEASKR----EACLKAIEELYNLGALSDCLLPKQ--
DDAEPEVQVS-------GSSD----EDECEDAISRGKLHEMLVPSAFGQSWINED-NIV-
-----RLNSYYIKF---------C------------------------------------
-----------------------------------PYPEDRV-----YKEFGLFMMTCLP
ME-AEKLELDLHLAHGRSVMTMFVPFGVVEFNKDE-------------------------
--------------------------------------IKMAENFQEMFLK---------
------------IIL-DR-LEFISEFVD--------LGMSAE------SHSGTSTFYLLL
PV---VLQEYGNAM------EVDWKIVKRCLCSPIF---------------RHPA--DTM
------------------DKKVFPLDI---------------------------------
------------------------------------------------------------
------------------------------------------------------------
------------------------------------------------------------
------------------------------------------------------------
------------------------------------------------------------
------------------------------------------------------------
------------------------------------------------------------
--------------------HLQLAN-GYRSVR----NVENSLVYAPHK-KNF---YFVT
NVNYEKNGY-SPHN-----------------------------------DSG---TSSYV
DYFIEK-------------------------FSIHLKCPKQPLLHVKPVSNLHNLLHNRK
RED----------AE----------PQELDEYLIYLPPELCELKVIGFSKDIGSSISLLP
SIMHRLGNLLVAIELKHMLSSSFPEAA--EISAIR------------------------V
LEALTTEKCQERF---SLERLEVLGDAFLKFAVARHFFLMHDSLHEGDLTKRRSNAVNNS
NLFKLAIKRNLQVYICDQTFDPT-------------------------------------
---------QFYALGRPCPRV-----CSNETEESI-------------------------
----------------------------------------------------HFCLNSVM
Q------QGKA----TET--------RCSKN-----------------------------
---HHWLHRKTIADVVEALVGAFLVDSGFKAAIAFLSWIGIQV--DFEA-SQVVDIC-IA
SASYSPLSSEVDIPSLEGKLGHHFFHKGLLLQAFVHPSYNKLGGG-CYQ-----------
---------------------RLEFLGDAVLDYLITSYLFSAYPKLKPGQLTDLRSLSVN
NKAFACLAVDRSFDNFLLCD-SSGLSEAIKKY-VDYVRRPVS-DNGIKEGP----KCPKA
LGDLVESCVGAILLDSGF--NLNKVWKIMTSFLDPIMKFSSSLQLSPVRDLRELCQSHNL
ELEFLPVPSK-----LTKRFSVEAKV-SGNG-VCETASAT-GQNKKEACRIASQLLFLKF
----K----------------------------------------------AQGWKAKSK
TLEEVLESTSKMEPKLIGYDETP-------------------------------------
------------------------------------------------------------
-------------IDVTDTNTAKHIVVNADPYNNSNPEICPMQLTDEICSPCVKPFGQRL
QSSAKGKLSQIFEN------------RDCGSDSSGTARSRLYELCAAYCWKPPSFECCKK
EG----------------PDHLKQ------------------------------------
------------------------------------------------------------
------------------------------------------------------------
------
>XP_013458135.1_Medicago_truncatula
------------------------------------------------------------
------------------------------------------------------------
------------------------------------------------------------
------------------------------------------------------------
------------------------------------------------------------
-----------MPYGESSTAASVQFPPETSDH----------------G-----------
------------------------------------------------------------
------------------------------------KTPSLDVE----------------
-----------------------SSLVKKDPTKIAR-K---YQLDLCKKAMEENTIVYLG
TGCGKTHIAVLLMHEMR--HL---I-KKPN---KDVCVFLAPTVALVHQQAKVISDSTDF
EVGTYCG-SSKGTK---SHQHWEEEIEQNE------------------------------
-----------------------------------------------VLVMTPQIL-LHN
LSHCFIKMEMITLLIFDECHHAQVKSSHPYAEIM--KVFYKNNST------KVPRIFGMT
ASPVVGKG--------------------------ASTEANLPKSINSLEQMLDAK-----
----------------------------------VYSVDDE-ALQS-FVTSPAVRIYRYS
ST-ASME-TSLYCK--------------IEEIKCQ-C-----------------------
-------------I------ETLGR----SIED-------HQK---RMSTK---------
----KLLNRVHENVVFSLRSLGIWGALQATRILLS-------------------------
---------------G-----------------DHSE-RHALVGA--------EGISSDE
SVCDKY--------------LAKAADLFASKS----------------------------
MTGDSLSDPSS------------------------------LEILKEPCFSAKLLRLIGI
LTSFRLQ-----QNMKC---IVFVNRIVTARSLSY-------------ILQK-LELLR-Q
WKSGFLVGVHSGA-KIMSRKTMSAIVEKFRSGE---------------------------
---------LNLLVATSVGEEGLDIQTCCLVIRFDLPETVASFIQSRGRARMPRSEYAFL
VDSGNEKELAIIDGFEKDESRMNTEITDRTS---SET-----------YNIPVQKTFRVD
SSGASVSSAYSISLLYQYCSKLPHDE--FFDPRPNFFYF----DD---------LGG---
TVCQITLPSNAPIH-QIVGTPQLSMEDAKR----DACLKAIEELHKLGALNDCLLPRQ-N
DAEPEKVLGS----SDSDEYA---------DDISRGELYEMRVPSVFGQSWKNEK-TVR-
------LNSYYIKF----------------------------------------------
----------------------------------SPTPEDRV-----YKNFGLFIMTRLP
ME-AEQLELDLHLAHGRSVMTKFIPFGVVEFNKDE-------------------------
--------------------------------------IKMAENFQEMFLK---------
------------IIL-DR-LEFVSKFVE--------LGAKSH--------TSASTFYLLL
PV---ILKEYDDVM------KVDWKTVKRCLCSPIF------------R---HPE--VTS
------------------DKMVTSMDN---------------------------------
------------------------------------------------------------
------------------------------------------------------------
------------------------------------------------------------
------------------------------------------------------------
------------------------------------------------------------
------------------------------------------------------------
------------------------------------------------------------
--------------------HLLLAN-GYKSIT----DVENSLVYVPHT-KFF---FFVT
NIIYEKNGF-SPHK-----------------------------------NSE---TSSFV
DHLNEK-------------------------FSINLKRPEQPLLHAKQLFNLHNLLHDRK
NAD----DE----VT---------EPHELEEHFVYFPPELCELKIVGFSKDIGSSISLLP
SIMHRLGNLLVAIELRNQLSSSFPEAA--EISAHR------------------------V
LEALTTEQCQERF---SLERLEVLGDAFLKFSVARHFFLLHDSFHEGDLTSKRSNIVNNS
NLLKLAVKRNLQVYIRDQALDPI-------------------------------------
---------QFYALGRPCPRV-----CTKETEDSI-------------------------
----------------------------------------------------HLCLNSGE
E------KRSA----TQI--------RCNKH-----------------------------
---HHWLHRKTISDVVEALVGAFIVDSGFKAAIAFLTWIGMQV--NFEA-SQVVNIC-TG
SVGYFPLSSEVDIPSLEGKLGHHFVHKGLLLQAFVHPSYNKHGGG-CYQ-----------
---------------------RLEFLGDAVLDYLITSYLYSAYPKLKPGQLTDLRSLSVN
NKAFACVAVDRCFHEFLLCD-SSALTGAIKKY-ADYIRRPAS-DRDKNGGP----NCPKA
LGDLVESCIGAVLLDSGF--DLNKVWKIMTSFLDPIMKFSSSLQLSPVRDLQELCQSHNL
ELE--LLTSK-----LAKTFSVEAKV-TGDG-VYEEVSVT-SQNKKEAAKVASQLLFSKL
----K----------------------------------------------AQGLKLRTK
TLEDVLKSTSKTEPKLIGFDETP-------------------------------------
------------------------------------------------------------
------------------------IDVKDTTIIEQVIVNGDLCNKSNAEICPIQDVSDAS
PSCVIRVVAQRLQSSSKGKLSETVQNRDCGSDLARTARSRLYELCAANYWKPPSFDCCKE
EG----------------PDHLKLFTCMVTM-------------EIEE----ASNMIIEF
I-----GEPLPKKKDSADSAAEAAFWYL-----KEKGYLHNAN-----------------
------------------------------------------------------------
------
>XP_012573521.1_DCL4_Cicer_arietinum
------------------------------------------------------------
------------------------------------------------------------
------------------------------------------------------------
------------------------------------------------------------
------------------------------------------------------------
--------------MPDGESSTAGTLPPESSVVVSDYE----------------------
------------------------------------------------------------
------------------------------------SLSQVKIH----------------
-DDTVKK----------------------DPKKIAR-K---YQLELCKKAMEENIIVYLG
TGCGKTHIAVLLIHEMG--HL---I-RKPK---KDLCVFLAPTVALVHQQAKVIGDSTDF
KVGIYCGSSKRSK----CHEHWEQEIDQYE------------------------------
-----------------------------------------------VLVMTPQIL-LHN
LSHCFIKMEMIALLIFDECHHAQVKSSHPYAEIM--KVFYKNNSE------KVPRIFGMT
ASPVVGKG--------------------------ASTAANLPKSINSLEQMLDAK-----
----------------------------------VYSVEDK-ALQS-FVTTPVVNIYHYG
ST------ANMDTS----------LCSSIEEIKCQSI-----------------------
-----------------------------ENLSRNIEDHHKRM-----NTK---------
----KLLNRVHDNVIFCLQNLGIWGALQASHILLG-------------------------
---------------G-----------------DHSE-RHALVEA--------EGNSSDE
SACDKY--------------LAKAAELFASKC----------------------------
MAGDGVSDPSS------------------------------VEILKEPFFSAKLLRLIGI
LTSFRLQ-----QNMKC---IIFVNRIVTARSLSY-------------ILQR-LKLLR-Q
WKSDFLVGVHSGV-KSMSRKTMNIIVEKFRSGE---------------------------
---------LNLLIATKVGEEGLDIQTCCLVIRFDLPETVASFIQSRGRARMLRSEYAFL
VDSNNEKELEIIGGFKNDEFRMNTEITVRTS------------NET--YKTPVERIFKVD
SSGASVSSGYSISLLHQYCSKLPHDE--FFDPKPNFFYF----DD---------LGG---
VVCQITLPSNAPIH-QIVSTPQLSMEASKR----DACLKAIEELYKIGALNDCLLPKQ--
NDAEPEKVLD---SSNSDECE---------DDISRGELYEIRVPSAFGQSWKNEE-KTV-
-----HLNSYYIKF----------------------------------------------
----------------------------------YPTPEDRV-----YKKFGLFIMTRLP
ME-AEKLELDLHLAHGRSVMTKFIPFGVSEFNKDE-------------------------
--------------------------------------IKMAENFQEMFLK---------
------------IIL-DR-LKFVSKFVE--------LGDKSN-------SPSNSTFYLLL
PV---ILEVYDDAM------KVDWKTVKRCLCSPIF------------R---NLE--TTS
------------------DKKVTSLDI---------------------------------
------------------------------------------------------------
------------------------------------------------------------
------------------------------------------------------------
------------------------------------------------------------
------------------------------------------------------------
------------------------------------------------------------
------------------------------------------------------------
--------------------HLQLAN-DYKSVK----DVENSLVYVPHT-KLF---FFVT
NVIYEKNGF-SPYK-----------------------------------DSG---TSSYA
DHLMEK-------------------------FSIPLKYPEQPLLHAKPLFNLHNLLHNRN
HEH----------AE----------PNELEEYLIYLPPELCELKVVGFSKDIGSSISLLP
SIMHRLGNLLVAIELKHQLSSSFPEAA--EISALR------------------------V
LEALTTEKCQERF---SLERLEVLGDAFLKFAVARHFFLLHDSFHEGDLTSKRSSVVNNS
NLFKLAIRRNLQVYICDQVFDPL-------------------------------------
---------QFYALGRPCPRV-----CTEETEDSI-------------------------
----------------------------------------------------HLCLNSDG
K---KR-SATS-----TR---------CNKN-----------------------------
---HHWLHRKTVADVVEALVGAFIVDSGFKAATVFLTWIGIQV--NFEA-SQVVNIC-TG
SVGYFPLSADVDIPSLEEKLGHHFVHKGLLLQAFVHPSYNKHGGG-CYQ-----------
---------------------RLEFLGDAVLDYLITSYLYSAYPKLKPGQLTDLRSLSVN
NKAFACVAVDRCFDEFLLCD-STPLTEAIIKY-VDHMRRSVS-HCGTSGGP----KSPKA
LGDLVESCVGAVLLDSGF--DLNKVWEIMTSFLDPIMKFSSSLQLSPIRDLQELCQCHNL
ELQ--LLTSK-----QAKTFSVEAKV-IGND-VCEKAFVT-GQNKKDATRIASQLLFSNL
----K----------------------------------------------AQGLKPKTK
TLEEVLKSTFKKKPKLIGYDETP-------------------------------------
------------------------------------------------------------
-------------IDVTDATTIGQLMANGDLCNKSNPEIRPIQEVADESASCVKPVGQQL
QSFPKEKLQETSRKRDCASDS-----SKTG-----TARSRLYELCAAYCWKPPKFECCKE
EG----------------PDHLKLFTFKATM-------------EIEE----AQDMILEV
Y-----GESLPKKKDAADSAAEGAFWYL-----QKEGYLHSA------------------
------------------------------------------------------------
------
>XP_011033477.1_DCL4_Populus_euphratica
------------------------------------------------------------
------------------------------------------------------------
------------------------------------------------------------
------------------------------------------------------------
------------------------------------------------------------
-------------------MSGGHVTGEHSSL----------------------------
------------------------------------------------------------
------------------------------------SVGGTNAR----------------
-VVSSSI-------------VGGLQKTEKDPRKMAR-K---YQLELCKKALEENIIVYLG
TGCGKTHIAVLLIYEMG--HL---I-RQPQ---KSACVFLAPTVALVHQQAKVIEDSTDF
KVGIYCGNTNR-LK---THSSWEKEIEQYE------------------------------
-----------------------------------------------VLVMTPQIL-LYN
LSHSFIKMDLIALLIFDECHHAQVKSSHPYAQIM--KVFYKTNDG------KLPRIFGMT
ASPVVGKG--------------------------ASSRENLPRSINSLENLLDAK-----
----------------------------------VYSVEDKEELER-FVASPVIRVYLYG
PVANGT--SSSYEA----------YYNILEGVKRQ-------------------------
-----------------------------CIVEIGKKTDGNQSLESLRSTK---------
----RMLIRMHENIIFCLENLGLWGALQACHILLS-------------------------
---------------G-----------------DHSE-WNALIEA--------EGNTSDV
SVCDRY--------------LNQAANVFAADC----------------------------
TRDGVTSNVSQ------------------------------VEVLKEPFFSRKLLCLIEI
LSNFRLQ-----PDMKC---IVFVNRIVTARSLSH-------------ILQN-LKFLT-S
WKCDFLVGVHSGL-KSMSRKTMNVILESFRTGK---------------------------
---------LNLLLATKVGEEGLDIQTCCLVIRFDLPETVASFIQSRGRARMPQSEYAFL
VDSGNQKERDLIEKFKIDEARMNIEICDRTS------------RET--FDSIEEKIYKVH
ATGASITSGLSISLLQHYCSKLPHDE--YFDPKPKFFYF----DD---------SEG---
TVCHIILPSNAPIH-NVVGTPQSSIEVAKK----DACLKAIEQLHKLGALSEFLLPQQ--
EDTNELESVS----SDSDICE---------DKDSRGELHEMLVPAILKESWTELE-KPI-
-----HLNSYYIEF---------C------------------------------------
-----------------------------------PVPEDRI-----YKQFGLFLKAPLP
LE-ADKMSLELHLARGRSVMTKLVPSGLSKFSTDE-------------------------
--------------------------------------ITYATNFQELFLK---------
------------AIL-DR-SEFVHEYVP--------LGKDAL-------SKSCPTFYLLL
PV---IFHVSERRV------TVEWEIIRRCLSSPVF------------K---NPA--NAV
------------------DKGILPSSD---------------------------------
------------------------------------------------------------
------------------------------------------------------------
------------------------------------------------------------
------------------------------------------------------------
------------------------------------------------------------
------------------------------------------------------------
------------------------------------------------------------
--------------------CMQLAN-GCSSIR----DVENSLVYTPHQ-KKF---YFIT
NVVPEKNGD-SPCK-----------------------------------GSN---TLSHK
DHLKTT-------------------------FGIHLRYPKQPLLRAKQLFCLHNLLCNRK
KGD----------SE----------LQELDEHFVDLAPELCELKIIGFSKDIGSSISLLP
SVMHRLENLLVAIELKCILSASFSEGD--KVTAHR------------------------V
LEALTTEKCQERL---SLERLETLGDAFLKFAVGRHFFLLHDTLDEGELTRKRSNAVKNS
NLFKLASRNNLQVFIRDQPFDPN-------------------------------------
---------QFFALGRPCPRI-----CTKESRGTI-------------------------
----------------------------------------------------HSQCGSHV
T---GQ-AKGS----EVR---------CSKG-----------------------------
---HHWLHKKTVSDVVEALIGAFLVDSGFKAAIAFLRWIGIEV--DFDD-SQVINIC-QA
SRTYAMLNPSMDLATLENLLGHQFLYKGLLLQAFVHPSHRNGGG--CYQ-----------
---------------------RLEFLGDAVLDYLITSYLFSVYPKMKPGHLTDLRSVLVN
NRAFASVAVDRSFHEYLICD-SDALSAAIKKF-VDFVRTPKS-ERRLLEGP----KCPKV
LGDLVESSVGAILLDTGF--DLNRIWKIMLSFLDPITRV-SNLQINPVRELKELCQSHNW
DFE--VPASK-----KGRTFSVDVTL-SGKD-MNISASAS-NSNKKEAIRMASEKIYARL
----K----------------------------------------------DQGLIPMTN
SLEEVLRNSQKMEAKLIGYDETP-------------------------------------
------------------------------------------------------------
--------------------IDVALDAPVFENSKIQEPFDINCSYEVRNSCPPRFEAVDA
SSLSPLDFTGRQHRETTGDLRSDRDVHITGKVDLGTARSRLHEICAANSWKPPLFECCTE
EG----------------PSHLKSFTYKVVV-------------EIEE----APEMNFEC
V-----GSPRMKKKAAAEDAAEGALWYL-----KHQRYLS--------------------
------------------------------------------------------------
------
>XP_015577462.1_DCL4_Ricinus_communis
------------------------------------------------------------
------------------------------------------------------------
------------------------------------------------------------
------------------------------------------------------------
------------------------------------------------------------
--------------MPDGEADISPDDSSSICTVNR-------------------------
------------------------------------------------------------
------------------------------------IAGDDDGD----------------
-ECNSMP-----------------QQPEKDPRKIAR-K---YQLELCKKALEENIIVYLG
TGCGKTHIAVLLIYELG--HL---I-RKPL---KNVCVFLAPTVALVQQQARVIEQSIDF
KVGVYCG-NSNHLK---SHRDWEKEIEQNE------------------------------
-----------------------------------------------VLVMTPQIL-LHT
LGHSFIKMELISLLIFDECHHAQVQSSHPYAEIM--KVFYKTGDG------KFPRIFGMT
ASPVVGKG--------------------------ASNQANLPKSINSLENLLDAK-----
----------------------------------VYSVEDNEELEL-FVASPVVRIYLYA
PVANEKSSSYMTYF------------SKLEEIKRK-C-----------------------
-------------L---------------LELHKKADSCQSLH--GLQNAK---------
----KVFIRMHDNVVFCLENLGFWGALQACKILLS-------------------------
---------------D---------------DHFEWNALIEAEGN------------IDA
SVCDKY--------------LAQAANMFASVC----------------------------
TKDCIAFDLSS------------------------------VEVLTEPFFSRKLLRLIGI
LSTFRLQ-----PNMKG---IVFVNRIVTARSLSY-------------VLQN-LKFLI-S
WKCDFLVGVHSGL-KSMSRKTMNSILEKFKTGK---------------------------
---------LNLLIATKVGEEGLDIQTCCLVVRFDLPETVASFIQSRGRARMPQSEYAFL
VDSGNQKELDLIERFRRDEDRMNMEISSRTS------------NET--FVSIEEKVYKVD
ESGACISSAYSISLLHHYCSKLPHDE--YFDPKPQFFFF----DD---------LGG---
TICHIILPANAPVH-QIVGTPQSSREAAKK----DACLKAIEQLHKLGSLSNFLLPHEKD
VNEESMLASS-----EPENNE---------GEGVRGELHEMLVPAVFKESLTSSE-NWI-
-----NLHSYFIKF---------C------------------------------------
-----------------------------------PVPEDRI-----YKKFGLFIRAPLP
LE-AEQMELNLHLACGRYVATKLVPLGCLAFHRDE-------------------------
--------------------------------------ITQAIYFQEMFLK---------
------------VIL-DR-SDFVPEFVT--------LGKNSF-------FESSPSFYLLL
PV---LLCDHGNRV------TVDWETVGRCLSSPVF----------------------RC
------------------VEKECLPSDD--------------------------------
------------------------------------------------------------
------------------------------------------------------------
------------------------------------------------------------
------------------------------------------------------------
------------------------------------------------------------
------------------------------------------------------------
------------------------------------------------------------
--------------------CLQLAN-GCRSIR----DIENSLVYIPHK-KHF---YFIT
NIDRGKNAR-SPHK-----------------------------------CSS---TSSYM
EFLIQR-------------------------FGIQLKYPEQPLLQAKPLFSLHNLLHNRR
KED----SA-----V----------TQELDEYLIDFPPELCELKIIGFSKDIGSSISLLP
SIMHRLENLLVAIELKSLLSASFSEGA--EVTAYR------------------------I
LEALTTERCQERL---SLERLEILGDAFLKFAVGRHLFLLHDTLDEGELTRKRSNAVNNS
NLLKLASRRNLQVYIRDQPFDPR-------------------------------------
---------QFFALGHPCPVI-----CTKESEGSI-------------------------
----------------------------------------------------HSSNRSNA
K---GQ-ENTI----EVR---------CSRG-----------------------------
---HHWLYKKTIADVVEALVGAFIVDSGFRAATAFLKWLGIRV--NIEA-SDVTKVC-LA
SRTFMPLAPSIDVSSLEDSLDHQFVNRGLVLQAFVHPSYNKHGGG-CYQ-----------
---------------------RLEFLGDAVLDYLITSYLFSVYPKLKPGLLTDLRSALVN
NRAFAIVAVDRSFNEFLICD-SGNLSEAIETY-VNFVKRPAV-EKDSLEGP----KCPKV
LGDLVESCIGAIFLDTGF--DLNCIWKLMLSFLDPILNS-SNVLLNPFRELHEFCESHKW
KLQ--FPTLK-----RDMNFLVEAKV-TGKD-ICLDASAN-NSNKKEAIRIASEQIIVKL
----K----------------------------------------------DQGYIRKSN
YLEEVLRSGQKTDAKLIGYDETP-------------------------------------
------------------------------------------------------------
-----------IDITAHDPIGLQNLKIQDPSCSDFNPKIRSMSKLTNTCSPCFIAANIQP
PSPSVMVGGQPSATVAYPTSDMDKPTSDGS--HYGSAKSRLHDICAANCWKPPLFECCYE
EG----------------PSHLKSFSYKVIV-------------EIEA----APDMILEC
F-----GAPREKKKAAAEHAAEGALWYL-----QHVGYLTVK------------------
------------------------------------------------------------
------
>XP_012071443.1_DCL4_Jatropha_curcas
------------------------------------------------------------
------------------------------------------------------------
------------------------------------------------------------
------------------------------------------------------------
------------------------------------------------------------
----------MPEGEGTSEAEPLSADGNNTCD----------------------------
------------------------------------------------------------
------------------------------------TSQIADSG----------------
-EEPTSR----------------PLNSEKDPRKIAR-K---YQLELCKKALEENIIVYLG
TGCGKTHIAVLLIYELG--HL---I-KRPQ---KNVCVFLAPTVALVHQQARVIEESIDF
KVRIYCGSSKSL-----SHHDWEREIQQYE------------------------------
-----------------------------------------------VLVMTPQIL-LYA
LSHSFIKMELISLLVFDECHHAQVKSSHPYAQIM--KVFYKTNNG------NLPRVFGMT
ASPVVGKG--------------------------ASNQENLSKSINSLENLLDAK-----
----------------------------------VYSVEDNDDLES-FVASPVVKIYRYG
PVANDMSSSYMTFY------------SKLEEIKRM-C-----------------------
-------------K---------------LELHKKANDCQSLQ--GLRNTK---------
----KVLSRMHDNVVFCLENLGLWGALQACQILLS-------------------------
---------------G-----------------DHSE-WNALIEA--------EGNISDD
SVCDRY--------------LAQAANSFAAVC----------------------------
TKDGIASDISA------------------------------ADTLSEPFFSRKLLCLIEI
LSTFRLQ-----PNLKG---IIFVNRIVTARSLSY-------------ILQK-LKFLT-S
WKCDFLVGVHSGL-KSMSRKTMNSILEKFRTGK---------------------------
---------LNLLIATKVGEEGLDIQTCCLVIRFDLPETVSSFIQSRGRARMPQSEYAFL
VDSGNKRELDLIKSFTKDEVRMNVEISSRTS------NET--------FGCPEENVYKVD
MSGASVSSVYSISLLHHYCSKLPHDE--FFDPKPNFFYF----DD---------LGG---
TICRIILPSNAPIH-QIDGAPQPSQEAAKK----DACLKAIEQLHKLDALSNYLLPQPSQ
DADESVLASS-----DSDDSE---------GEDSRSELHEMLVPTILKESWTISE-NRI-
-----HLHAYYIEF---------C------------------------------------
-----------------------------------PVPEDRI-----YKKFCLFIKARLP
LE-AEQLQVELHLARGRFVKIELVPSGPVVFNTDE-------------------------
--------------------------------------ITKAMHFQEMFLK---------
------------VIL-DR-SEFTSDFVS--------LGKNSS-------SESSPAFYLLL
PI---ILSGRGNRV------TIDWEIVRKCLSSPVF-----------------------M
------------------GVEEESLPSNV-------------------------------
------------------------------------------------------------
------------------------------------------------------------
------------------------------------------------------------
------------------------------------------------------------
------------------------------------------------------------
------------------------------------------------------------
------------------------------------------------------------
--------------------HLQLAN-GCKRMS----DIENSLVYVPHK-KQF---YFIT
NIVHGKNGL-SSHK-----------------------------------GSS---AQNHM
DHLIQT-------------------------FGIQLEYPEQPLLRAKPLFCLHNLLHHRR
QED----SA-----E----------IQELEEYFIDLPPELCELKIIGFSKDIGSSISLLP
SIMHRLENLLVAIELKSLLSDSFSEGA--EVTACR------------------------V
LEALTTERCQERL---SLERLEILGDAFLKFAVGRRLFLLHDTLDEGELTRRRSSAVNNL
NLLKLACRKNLQVYIRDQPFDPC-------------------------------------
---------EFFALGRPCPRI-----CTKESEGSI-------------------------
----------------------------------------------------HSQNGNHA
A---GQ-AKAS----QVR---------CSKN-----------------------------
---HHWLHKKTIADVVEALIGAFIVDSGFKAATAFLKWLGISV--DFEA-SKVIRVC-LA
SSSFMPLAPPIDIVARENLVGHQFHHRGLLLQAFVHPSYGKHGGG-CYQ-----------
---------------------RLEFLGDAVLDYLITSYLFSVYPKLKPGHLTDLRSAFVN
NRAFANIAVNRNFHKFLISD-SSNLSEAVKAY-AEFVKTAAS-DKALFEGP----KCPKV
LGDLVESCLGAILLDTGF--NLNHIWELMLSFLDPILNS-CNVQLNPFRELQELCQSQNW
CLE--FPTSK-----KGRTFYVEAKV-DGKD-VCLSASAS-NSNKKEAIIIASEQIFVKL
----K----------------------------------------------EQGYSRKSN
YLEEILRSSQKMDAKLIGYDEIP-------------------------------------
------------------------------------------------------------
------------VDITVTLDTELGNLKLQDYSGSEIHSMSKLSNPSPAQIVAASTQPLST
LEFAPAQLSRSITRLESGTTSLTTDEPNHG-----SAKSHLHEICAANCWKPPLFECCFE
DG----------------PSHSKFFSYKVVV-------------EIE-----APDMILEC
F-----GASRPKKKAAAEHAAEGALWYL-----RTEGLL---------------------
------------------------------------------------------------
------
>XP_012071444.1_DCL4_Jatropha_curcas
------------------------------------------------------------
------------------------------------------------------------
------------------------------------------------------------
------------------------------------------------------------
------------------------------------------------------------
----------MPEGEGTSEAEPLSADGNNTCD----------------------------
------------------------------------------------------------
------------------------------------TSQIADSG----------------
-EEPTSR----------------PLNSEKDPRKIAR-K---YQLELCKKALEENIIVYLG
TGCGKTHIAVLLIYELG--HL---I-KRPQ---KNVCVFLAPTVALVHQQARVIEESIDF
KVRIYCGSSKSL-----SHHDWEREIQQYE------------------------------
-----------------------------------------------VLVMTPQIL-LYA
LSHSFIKMELISLLVFDECHHAQVKSSHPYAQIM--KVFYKTNNG------NLPRVFGMT
ASPVVGKG--------------------------ASNQENLSKSINSLENLLDAK-----
----------------------------------VYSVEDNDDLES-FVASPVVKIYRYG
PVANDMSSSYMTFY------------SKLEEIKRM-C-----------------------
-------------K---------------LELHKKANDCQSLQ--GLRNTK---------
----KVLSRMHDNVVFCLENLGLWGALQACQILLS-------------------------
---------------G-----------------DHSE-WNALIEA--------EGNISDD
SVCDRY--------------LAQAANSFAAVC----------------------------
TKDGIASDISA------------------------------ADTLSEPFFSRKLLCLIEI
LSTFRLQ-----PNLKG---IIFVNRIVTARSLSY-------------ILQK-LKFLT-S
WKCDFLVGVHSGL-KSMSRKTMNSILEKFRTGK---------------------------
---------LNLLIATKVGEEGLDIQTCCLVIRFDLPETVSSFIQSRGRARMPQSEYAFL
VDSGNKRELDLIKSFTKDEVRMNVEISSRTS------------NET--FGCPEENVYKVD
MSGASVSSVYSISLLHHYCSKLPHDE--FFDPKPNFFYF----DD---------LGG---
TICRIILPSNAPIH-QIDGAPQPSQEAAKK----DACLKAIEQLHKLDALSNYLLPQPSQ
DADESVLASS-----DSDDSE---------GEDSRSELHEMLVPTILKESWTISE-NRI-
-----HLHAYYIEF---------C------------------------------------
-----------------------------------PVPEDRI-----YKKFCLFIKARLP
LE-AEQLQVELHLARGRFVKIELVPSGPVVFNTDE-------------------------
--------------------------------------ITKAMHFQEMFLK---------
------------VIL-DR-SEFTSDFVS--------LGKNSS-------SESSPAFYLLL
PI---ILSGRGNRV------TIDWEIVRKCLSSPVF-----------------------M
------------------GVEEESLPSNV-------------------------------
------------------------------------------------------------
------------------------------------------------------------
------------------------------------------------------------
------------------------------------------------------------
------------------------------------------------------------
------------------------------------------------------------
------------------------------------------------------------
--------------------HLQLAN-GCKRMS----DIENSLVYVPHK-KQF---YFIT
NIVHGKNGL-SSHK-----------------------------------GSS---AQNHM
DHLIQT-------------------------FGIQLEYPEQPLLRAKPLFCLHNLLHHRR
QED----------SE----------IQELEEYFIDLPPELCELKIIGFSKDIGSSISLLP
SIMHRLENLLVAIELKSLLSDSFSEGA--EVTACR------------------------V
LEALTTERCQERL---SLERLEILGDAFLKFAVGRRLFLLHDTLDEGELTRRRSSAVNNL
NLLKLACRKNLQVYIRDQPFDPC-------------------------------------
---------EFFALGRPCPRI-----CTKESEGSI-------------------------
----------------------------------------------------HSQNGNHA
A---GQ-AKAS----QVR---------CSKN-----------------------------
---HHWLHKKTIADVVEALIGAFIVDSGFKAATAFLKWLGISV--DFEA-SKVIRVC-LA
SSSFMPLAPPIDIVARENLVGHQFHHRGLLLQAFVHPSYGKHGGG-CYQ-----------
---------------------RLEFLGDAVLDYLITSYLFSVYPKLKPGHLTDLRSAFVN
NRAFANIAVNRNFHKFLISD-SSNLSEAVKAY-AEFVKTAAS-DKALFEGP----KCPKV
LGDLVESCLGAILLDTGF--NLNHIWELMLSFLDPILNS-CNVQLNPFRELQELCQSQNW
CLE--FPTSK-----KGRTFYVEAKV-DGKD-VCLSASAS-NSNKKEAIIIASEQIFVKL
----K----------------------------------------------EQGYSRKSN
YLEEILRSSQKMDAKLIGYDEIP-------------------------------------
------------------------------------------------------------
------------VDITVTLDTELGNLKLQDYSGSEIHSMSKLSNPSPAQIVAASTQPLST
LEFAPAQLSRSITRLESGTTSLTTDEPNHG-----SAKSHLHEICAANCWKPPLFECCFE
DG----------------PSHSKFFSYKVVV-------------EIE-----APDMILEC
F-----GASRPKKKAAAEHAAEGALWYL-----RTEGLL---------------------
------------------------------------------------------------
------
>EXB74786.1_DCL4_Morus_notabilis
------------------------------------------------------------
------------------------------------------------------------
------------------------------------------------------------
------------------------------------------------------------
------------------------------------------------------------
------------------------------------------------------------
------------------------------------------------------------
-------------------------------------MSDGEAD----------------
-PANSGA----SS----------SSFPEKDPRKISR-K---YQLELCKKATEENIIVYLG
TGCGKTHIAVLLIYELG--HL---I-KRPQ---ENICVFLAPTVALVQQQAKVIEDSTDF
KVKICSG-NSKRLK---SHEYWEKDMKQYE------------------------------
-----------------------------------------------VLVMIPQIL-VHC
LSHCLMKMDSIALLIFDECHHAQVQSNHPYAEIM--RVFYKTDAI------KRPRIFGMT
ASPVIGKD--------------------------ASSEGSLAKSINSLESLLDAKLCVAR
FQTLVWQQSIDSVDASSNVSIGLAFSNYEAIAKKVYSVEDKNDLDS-FVATATVRVYYYD
PV-VNGS-SNPYIA---YY-------NKLGDLKRE-C-----------------------
-------------V------SELSS----KKDD-------LQS---LRNSK---------
----KLLNKLHDNIIFCLENLGLWGALQAIRILLN-------------------------
----------------------------------HSE-RNELIEA--------EGDCSND
SLCERY--------------LAQAADVLASDC----------------------------
TKDVVGSDLSR------------------------------IDVLKEPFFSSKLLRLIGI
LSSSR---------------------IITARSLSC-------------ILQS-LEFLA-F
WNCDLLVGINSGL-RNVSRKTMKIILEKFRSGD---------------------------
---------LNLLIATKVGEEGLDIQTCCLVIRFDLPETVASFIQSRGRARMPQSEYAFL
VARGNKKEMDLLENFRRDERQMNFEIAQRTS---NEI-----------FIGLEEKVYKVD
SSGASISSAYSISLLHQYCSKLPHDE--YFDPKPKFFFL----DD----LE-----G---
TVCHIVLPSNGPIH-QIVSTPQSSSEAAKK----DACLKAIEELHKLGVFNDYLLPMQ--
DKSYLEGPML-----NSSDSDNHG------DEGTRVELHEMLVPALLKEPWKSSD-VPV-
-----YLNSYYIEF----------------------------------------------
----------------------------------MPNPVDRV-----YKKFGLFLKANLP
VE-AEKMELELHLARGRSVMTKLIPSGVAEFYEDE-------------------------
--------------------------------------ITLAEKFQEMFLK---------
------------VIL-DR-MDFVPEYVQ--------LGKNDS------SESSSSTFYLLL
PV---NFHHHENTL------NIDWKIIRKCLSSPVF----------------RSP--ENI
------------------VANKVLVSKD--------------------------------
------------------------------------------------------------
------------------------------------------------------------
------------------------------------------------------------
------------------------------------------------------------
------------------------------------------------------------
------------------------------------------------------------
------------------------------------------------------------
--------------------TLQLAR-GCRRKG----DIENSLVYAPHK-KGF---FFIA
KIVDEKNGH-SPCE-----------------------------------ESR---TLSYM
EDLHEK-------------------------FDIQLKYPEQPLLQAKPLFSLHNLLHNRG
QDE--------------------SASSHLDEYFIYLPPELCQLKIIGFSKDIGSSISLLP
SFMQHLENLLVAIELKNELSVSFPEGS--EVTVLS------------------------V
LEALTTEKCQVGF---SLERLEILGDAFLKYAVARHLFLLHGTLDEGQLTKKRSNIVNNL
NLFKLACKRNLQVYIRDQTFDPC-------------------------------------
---------HFFALGRSCPIV-----CNSETEKNI-------------------------
----------------------------------------------------HSKYLNGV
V---NK-TNLS----EVR---------CSKG-----------------------------
---HHWLHKKTAADVLEALIGAFIVDSGFKAATAFLRWISIKV--DFDA-SQVTDVC-IA
SAIYNPLAAQINIGALENLLGYQFVHRGLLIQAFVHPSYNRHGGG-CYQ-----------
---------------------RLEFLGDAVLDYLITSYLYSVYPKLKPGQLTDLRSVFVN
NQAFANVAVDRSFPTFLISD-SSSLSKAINKY-VKFIQAPPS-ESSQDDWP----KCPKA
LGDLVESCVGSILLDTGF--NLSRIWEIMLSFLDPIISF-STLKISPIRELQELCQSHSW
SPP--FSVSN-----KGSMYLVEAKV-NGDN-VCASASAT-SSSTKEAKKIAAERVSVQL
----KVEDHSCLIKSANLVHQFRTSCAMSLHYNEQIARFVPIFLGNLLDAQAQGFKLKSS
SLEEVLKSSSKMEAKLIGYDEKP-------------------------------------
------------------------------------------------------------
------------------------IDVAPPPDSIGFENLALEEPVVTKFVTKVRSTNEPM
DVSSSKPATSKQPQSNSKAIKNDDLDTESQTMGTATARSRLYEVCGANFWKPPLFECWNE
G-----------------PGHLQLFTCKVLV-------------EIEE----AQDMILEC
F-----SSAHPKKKAAAEHAAEGALWFL-----KQQGYLC--------------------
------------------------------------------------------------
------
>XP_002264486.2_DCL4_Vitis_vinifera
------------------------------------------------------------
------------------------------------------------------------
------------------------------------------------------------
------------------------------------------------------------
------------------------------------------------------------
--------------MAKGQAPGGGDPGITVAAL---------------------------
------------------------------------------------------------
------------------------------------PITGLAAD----------------
-EGEGSS----SG----------ASSSKKDPRTIAR-G---YQLELCKKALEENIIVYMG
TGCGKTHIAVLLIHALG--HL---I-RKPQ---KNICVFLAPTVALVQQQARVIEESIDF
KVGTYCG-NSRRLR---THHDWEKEFEQYE------------------------------
-----------------------------------------------VFVMTPQIL-LRG
LYHCFIRMELIALLIFDECHHAQVQSNHPYAEIM--KVFYKTSST------RLPRIFGMT
ASPVVGKG--------------------------ASDQANLPKCINSLENLLHAK-----
----------------------------------VYSVENQQELER-FVASPKINVYCYH
PD------INMTSS----------TCKKLEEIKSQ-C-----------------------
-------------V------LSLRR----NVED-------HKS---LRSTK---------
----KLLQRMHDNLIFSMENLGLWGALQASRILLS-------------------------
---------------G-----------------DHAE-RNELMEA--------EGSASDD
RLCDKY--------------LDQSANVLASEC----------------------------
IQDGIGSDISY------------------------------VDVLKEPFFSRKLLRLIGI
LSTFRRQ-----PNMKC---IIFVNRIVTARSLAY-------------ILQN-LKFLS-Y
WKCDFLVGVHSGL-KSMSRKTMNIILDKFRSNE---------------------------
---------LNLLVATKVGEEGLDIQTCCLVIRFDLPETVASFIQSRGRARMPQSEYAFL
VDSGKQKEIDLIEHFKKDEDRMNMEISVRTS------------SEA--FTDLEERIYKVD
SSGASISSVYSISLLHQYCSKLLHDE--YFNPKPEFYYF----DD---------SGG---
TVCQINLPSSAPIH-QIVSTPQSSMEAAKK----DACLKAIQDLHVLGALNDYLLPDQ--
GNAHEELMLV---SSDSDSCE---------DEDSREELHEMLVPAALKDSWSNLE-HIC-
------LNSYYIKF----------------------------------------------
----------------------------------TPIPEDRI-----YRKFGLFVKAPLP
AE-AERMVLDLHLSHGRSVMTELVPSGVTEFDENE-------------------------
--------------------------------------ILQAHNFQEMYLQ---------
------------VIL-NR-SIFETEIVH--------LGKSDF------CKSSSSTFYLLL
PV---ILNECENMI------TVDWQIIRRCLSSPIF----------------RNP--ADR
------------------VDKLPPLND---------------------------------
------------------------------------------------------------
------------------------------------------------------------
------------------------------------------------------------
------------------------------------------------------------
------------------------------------------------------------
------------------------------------------------------------
------------------------------------------------------------
--------------------HLRLAD-GVYRES----DVINSLVYAPYK-KAF---FFVS
RISAGRNGY-SPYK-------------------------------------D----SSHL
EYTWKT-------------------------FGIHLEFPKQPLLSAKRLFSLRNLLHNRK
HGS----------SE----------SHELEEHFMDIPPELCHLKIIGFSKDIGSSVSLLP
SIMHRLENLLVAIELKNMLSASFPEGA--EITAHR------------------------V
LEALTTEKCLERF---SLERLEVLGDAFLKFAVGRRLFLLYDALDEGELTRRRSNVVNNS
NLFKLAVRRNLQVYIRDQSFDPG-------------------------------------
---------QFFALGHRCPRI-----CEKETEM---------------------------
----------------------------------------------------AIHSRCGK
T-------PTT----EVR---------CSKC-----------------------------
---HHWLHKKTIADVVEALVGAFIVDSGFKAATVFLKWIGIQV--DFEA-FQVINAC-IS
STSYMQLASSTDVPALEKLLGHEFLHKGLLLQAIVHPSYNKHGGG-CYQ-----------
---------------------RLEFLGDAVLDYLITSYLYSVYPKLKPGQMTDLRSLSVN
NKSFANVAVSRSLHEFLICD-ASSLSEAIKKY-VDFIRTPTL-DKDLHEGP----KCPKA
LGDLVESCMGAILLDKGF--DLNHAWNIMLSILDRIMSF-SDLQLNPIRELQELCQHHNW
DLQ--FPTSK-----QGGTFLVEAKV-SGDD-ICTTASAT-NANRKDARRIASNQLFKKL
----K----------------------------------------------DQGYMLHSE
SLEEVLKSSSKMEAKLIGYDEKP-------------------------------------
------------------------------------------------------------
------------------------IDVAFDSFEFEKLKMQEHSNSDCNRKIQPMKMKPKN
VCSPCIKPVSDLPQFQIKASEQQPHEIVQGGVQKVSTKARMYEICAANYWKPPSFECCKE
EG----------------PSHLKLFTVKLTM-------------KIED----GSGLLLEC
Y-----GYPKSTKKAAADSAAEGAIAYL-----KQEGYFLPNSE----------------
------------------------------------------------------------
------
>XP_010656556.1_Vitis_vinifera
------------------------------------------------------------
------------------------------------------------------------
------------------------------------------------------------
------------------------------------------------------------
------------------------------------------------------------
--------------MAKGQAPGGGDPGITVAAL---------------------------
------------------------------------------------------------
------------------------------------PITGLAAD----------------
-EGEGSS--------------SGASSSKKDPRTIAR-G---YQLELCKKALEENIIVYMG
TGCGKTHIAVLLIHALG--HL---I-RKPQ---KNICVFLAPTVALVQQQARVIEESIDF
KVGTYCG-NSRRLR---THHDWEKEFEQYE------------------------------
-----------------------------------------------VFVMTPQIL-LRG
LYHCFIRMELIALLIFDECHHAQVQSNHPYAEIM--KVFYKTSST------RLPRIFGMT
ASPVVGKG--------------------------ASDQANLPKCINSLENLLHAK-----
----------------------------------VYSVENQQELER-FVASPKINVYCYH
PD------INMTSS----------TCKKLEEIKSQ-C-----------------------
-------------V---------------LSLRRNVED--HKS---LRSTK---------
----KLLQRMHDNLIFSMENLGLWGALQASRILLS-------------------------
---------------G-----------------DHAE-RNELMEA--------EGSASDD
RLCDKY--------------LDQSANVLASEC----------------------------
IQDGIGSDISY------------------------------VDVLKEPFFSRKLLRLIGI
LSTFRRQ-----PNMKC---IIFVNRIVTARSLAY-------------ILQN-LKFLS-Y
WKCDFLVGVHSGL-KSMSRKTMNIILDKFRSNE---------------------------
---------LNLLVATKVGEEGLDIQTCCLVIRFDLPETVASFIQSRGRARMPQSEYAFL
VDSGKQKEIDLIEHFKKDEDRMNMEISVRTS------------SEA--FTDLEERIYKVD
SSGASISSVYSISLLHQYCSKLLHDE--YFNPKPEFYYF----DD---------SGG---
TVCQINLPSSAPIH-QIVSTPQSSMEAAKK----DACLKAIQDLHVLGALNDYLLPDQ--
GNAHEELMLV---SSDSDSCE---------DEDSREELHEMLVPAALKDSWSNLE-HIC-
------LNSYYIKF----------------------------------------------
----------------------------------TPIPEDRI-----YRKFGLFVKAPLP
AE-AERMVLDLHLSHGRSVMTELVPSGVTEFDENE-------------------------
--------------------------------------ILQAHNFQEMYLQ---------
------------VIL-NR-SIFETEIVH--------LGKSDF------CKSSSSTFYLLL
PV---ILNECENMI------TVDWQIIRRCLSSPIF----------------RNP--ADR
------------------VDKLPPLND---------------------------------
------------------------------------------------------------
------------------------------------------------------------
------------------------------------------------------------
------------------------------------------------------------
------------------------------------------------------------
------------------------------------------------------------
------------------------------------------------------------
--------------------HLRLAD-GVYRES----DVINSLVYAPYK-KAF---FFVS
RISAGRNGY-SPYK-----------------------------------------DSSHL
EYTWKT-------------------------FGIHLEFPKQPLLSAKRLFSLRNLLHNRK
HGS----------SE----------SHELEEHFMDIPPELCHLKIIGFSKDIGSSVSLLP
SIMHRLENLLVAIELKNMLSASFPEGA--EITAHR------------------------V
LEALTTEKCLERF---SLERLEVLGDAFLKFAVGRRLFLLYDALDEGELTRRRSNVVNNS
NLFKLAVRRNLQVYIRDQSFDPG-------------------------------------
---------QFFALGHRCPRI-----CEKETEM---------------------------
----------------------------------------------------AIHSRCGK
T-------PTT----EVR---------CSKC-----------------------------
---HHWLHKKTIADVVEALVGAFIVDSGFKAATVFLKWIGIQV--DFEA-FQVINAC-IS
STSYMQLASSTDVPALEKLLGHEFLHKGLLLQAIVHPSYNKHGGG-CYQ-----------
---------------------RLEFLGDAVLDYLITSYLYSVYPKLKPGQMTDLRSLSVN
NKSFANVAVSRSLHEFLICD-ASSLSEAIKKY-VDFIRTPTL-DKDLHEGP----KCPKA
LGDLVESCMGAILLDKGF--DLNHAWNIMLSILDRIMSF-SDLQLNPIRELQELCQHHNW
DLQ--FPTSK-----QGGTFLVEAKV-SGDD-ICTTASAT-NANRKDARRIASNQLFKKL
----K----------------------------------------------DQGYMLHSE
SLEEVLKSSSKMEAKLIGYDEKP-------------------------------------
------------------------------------------------------------
-----------IDVAFDSFEFEKLKMQEHSNSDCNRKIQPMKMKPKNVCSPCIKPVSDLP
QFQIKASEQQPHEIVQGNSFDSGS--QTTGGVQKVSTKARMYEICAANYWKPPSFECCKE
EG----------------PSHLKLFTVKLTM-------------KIED----GSGLLLEC
Y-----GYPKSTKKAAADSAAEGAIAYL-----KQEGYFLPNSE----------------
------------------------------------------------------------
------
>XP_006473957.1_Citrus_sinensis
------------------------------------------------------------
------------------------------------------------------------
------------------------------------------------------------
------------------------------------------------------------
------------------------------------------------------------
-------------------MPDGESTVEGSQP------SGGGTKIC--------------
------------------------------------------------------------
------------------------------------AATSAVVE----------------
-ECSVAV----SGVGFGAESSLGAQKTDKDPKKIAR-K---YQLELCKKAMEENIIVYLG
TGCGKTHIAVLLIYELA--HL---I-RKPQ---KSICIFLAPTVALVQQQAKVIEESIGF
KVRTFCG-GSKRLK---SHCDWEKEIDQYE------------------------------
-----------------------------------------------VLVMIPQIL-LYC
LYHRFIKMELIALLIFDECHHAQVKSNHPYAKIM--KDFYKPDIM------KVPRIFGMT
ASPVVGKG--------------------------ASAQANLPKSINSLENLLDAK-----
----------------------------------VYSVEDAEDLES-FVSSPVVRVYQYG
PV-INDTSSSYVTC-----------SEQLAEIKREQY-----------------------
-------------I------SALSR----KLHD-------HQS---LRNTT---------
----KQLNRLHDSMKFCLENLGVCGALHASYILLS-------------------------
---------------G-----------------DETM-RNELIEA--------EGNTIDD
SLCR-F--------------ASQASEVFAAIC----------------------------
RRDGIASDLSC------------------------------IEVLKEPFFSKKLLRLIGI
LSTFRLQ-----QHMKC---IVFVNRIVTARALSY-------------VLQN-LKFLA-S
WRCHFLVGVNAGL-KSMSRNAMKSILEKFRSGE---------------------------
---------LNLLVATKVGEEGLDIQTCCLVIRFDLPETVASFIQSRGRARMPQSEYAFL
VDSGNQRELDLIKNFSKEEDRMNREIMVRTS---------SDA-----FTCSEERIYKVD
SSGACISAGYGVSLLHRYCSKLPHDE--FFNPKPKFYYF----DD---------LGG---
TICHIILPANAPIH-QIVGTPQSSMEAAKK----DACLKAIEELHKLGALNDYLLPQE--
DNATEDEPML--FSSDCDSYE---------GEGSRGELHEMLVPAVLRQSWTKSQ-YPV-
-----RLNFYFMEF----------------------------------------------
----------------------------------IPDPADRI-----YREFGLFVKSPLP
GE-AEHLKVDLHLARGRSVMTKLVPSGVAEFTKDE-------------------------
--------------------------------------IMQAQQFQEMFLK---------
------------VIL-DR-SEFNSEFVP--------LGKDDY------CESSSSTFYLLL
PV---IFHKN----------SVDWKIIRRCLSSPVF---------------GTPG--GSV
------------------DRKSLPSHG---------------------------------
------------------------------------------------------------
------------------------------------------------------------
------------------------------------------------------------
------------------------------------------------------------
------------------------------------------------------------
------------------------------------------------------------
------------------------------------------------------------
--------------------PLQLHN-GWSSES----DVENSLVYATHK-KWF---YLVT
NIVFEKNGY-SPYK-----------------------------------DSD---SSSHV
DHLISS-------------------------YGIHLKHPKQPLLRAKPLFRLRNLLHNRK
LED----------SE----------SHELEEYFDDLPPELCQLKIIGFSKDIGSSLSLLP
SIMHRLENLLVAIELKHLLSASFPEGA--EVSAEM------------------------L
LKALTTEKCQERF---SLERLEILGDAFLKYAVGRHLFLLHDTVDEGELTRRRSNAVNNS
NLLKLAARNNLQVYIRDQPFDPC-------------------------------------
---------QFFALGRRCPRI-----CSKETER---------------------------
----------------------------------------------------TIHSQYDG
R---APDDLNA----EVR---------CSKG-----------------------------
---HHWLHKKTIADVVEALVGAFIDDSGFKAATAFLKWIGIQV--EFEA-SQVTNIC-IS
SKSFLPLSASLDMATLEILLGHQFLHRGLLLQAFVHPSFNRLGG--CYQ-----------
---------------------RLEFLGDAVLDYLITSYLYSVYPKLKPGQLTDLRSMLVN
NQAFANVAVDQSFYKFLIFD-SNVLSETINNY-VDYMITPSS-TREVKEGP----RCPKV
LGDLVESSLGAILLDSGF--NLNTVWKIMLSFLDPILKF-SNLQLNPIRELLELCNSYDL
DLQ--FPSLK-----KGGKFLAEAKV-TGKDKDVFISACATNLSRKEAIRIASQQLFSKL
----K----------------------------------------------AAGYVPKTK
SLESILKSSPKSEARLIGYDETP-------------------------------------
------------------------------------------------------------
------------INVVAADDNVFEKLKISEPLGDNYNSTMYSDSVVASSSPSITPLNIRS
SFPSKDVRVQPSEIIAGSSCDIGSPSLTTGGLQNRSARSRLYELCAANCWKPPSFDCCKE
EG----------------LSHLKSFTFRVIV-------------EIEA-----PEKIIEC
I-----GEPQAKKKGAAEHAAEGMLWCL-----EREGYLH--------------------
------------------------------------------------------------
------
>XP_006473958.1_Citrus_sinensis
------------------------------------------------------------
------------------------------------------------------------
------------------------------------------------------------
------------------------------------------------------------
------------------------------------------------------------
--------------MPDGESTVEGSQPSGGGTKIC-------------------------
------------------------------------------------------------
------------------------------------AATSAVVE----------------
-ECSVAV----SGVGFGAESSLGAQKTDKDPKKIAR-K---YQLELCKKAMEENIIVYLG
TGCGKTHIAVLLIYELA--HL---I-RKPQ---KSICIFLAPTVALVQQQAKVIEESIGF
KVRTFCG-GSKRLK---SHCDWEKEIDQYE------------------------------
-----------------------------------------------VLVMIPQIL-LYC
LYHRFIKMELIALLIFDECHHAQVKSNHPYAKIM--KDFYKPDIM------KVPRIFGMT
ASPVVGKG--------------------------ASAQANLPKSINSLENLLDAK-----
----------------------------------VYSVEDAEDLES-FVSSPVVRVYQYG
PVINDTSSSYVTCS------------EQLAEIKRE-Y-----------------------
--------------------ISALS----RKLHD------HQS---LRNTT---------
----KQLNRLHDSMKFCLENLGVCGALHASYILLS-------------------------
---------------G-----------------DETM-RNELIEA--------EGNTIDD
SLCR-F--------------ASQASEVFAAIC----------------------------
RRDGIASDLSC------------------------------IEVLKEPFFSKKLLRLIGI
LSTFRLQ-----QHMKC---IVFVNRIVTARALSY-------------VLQN-LKFLA-S
WRCHFLVGVNAGL-KSMSRNAMKSILEKFRSGE---------------------------
---------LNLLVATKVGEEGLDIQTCCLVIRFDLPETVASFIQSRGRARMPQSEYAFL
VDSGNQRELDLIKNFSKEEDRMNREIMVRTS--------------SDAFTCSEERIYKVD
SSGACISAGYGVSLLHRYCSKLPHDE--FFNPKPKFYYF----DD---------LGG---
TICHIILPANAPIH-QIVGTPQSSMEAAKK----DACLKAIEELHKLGALNDYLLPQE--
DNATEDEPML--FSSDCDSYE---------GEGSRGELHEMLVPAVLRQSWTKSQ-YPV-
-----RLNFYFMEF----------------------------------------------
----------------------------------IPDPADRI-----YREFGLFVKSPLP
GE-AEHLKVDLHLARGRSVMTKLVPSGVAEFTKDE-------------------------
--------------------------------------IMQAQQFQEMFLK---------
------------VIL-DR-SEFNSEFVP--------LGKDDY------CESSSSTFYLLL
PV---IFHKN----------SVDWKIIRRCLSSPVF---------------GTPG--GSV
------------------DRKSLPSHG---------------------------------
------------------------------------------------------------
------------------------------------------------------------
------------------------------------------------------------
------------------------------------------------------------
------------------------------------------------------------
------------------------------------------------------------
------------------------------------------------------------
--------------------PLQLHN-GWSSES----DVENSLVYATHK-KWF---YLVT
NIVFEKNGY-SPYK-----------------------------------DSD---SSSHV
DHLISS-------------------------YGIHLKHPKQPLLRAKPLFRLRNLLHNRK
LED----------SE----------SHELEEYFDDLPPELCQLKIIGFSKDIGSSLSLLP
SIMHRLENLLVAIELKHLLSASFPEGA--EVSAEM------------------------L
LKALTTEKCQERF---SLERLEILGDAFLKYAVGRHLFLLHDTVDEGELTRRRSNAVNNS
NLLKLAARNNLQVYIRDQPFDPC-------------------------------------
---------QFFALGRRCPRI-----CSKETER---------------------------
----------------------------------------------------TIHSQYDG
R---APDDLNA----EVR---------CSKG-----------------------------
---HHWLHKKTIADVVEALVGAFIDDSGFKAATAFLKWIGIQV--EFEA-SQVTNIC-IS
SKSFLPLSASLDMATLEILLGHQFLHRGLLLQAFVHPSFNRLGG--CYQ-----------
---------------------RLEFLGDAVLDYLITSYLYSVYPKLKPGQLTDLRSMLVN
NQAFANVAVDQSFYKFLIFD-SNVLSETINNY-VDYMITPSS-TREVKEGP----RCPKV
LGDLVESSLGAILLDSGF--NLNTVWKIMLSFLDPILKF-SNLQLNPIRELLELCNSYDL
DLQ--FPSLK-----KGGKFLAEAKV-TGKDKDVFISACATNLSRKEAIRIASQQLFSKL
----K----------------------------------------------AAGYVPKTK
SLESILKSSPKSEARLIGYDETP-------------------------------------
------------------------------------------------------------
------------INVVAADDNVFEKLKISEPLGDNYNSTMYSDSVVASSSPSITPLNIRS
SFPSKDVRVQPSEIIAGSSCDIGSPSLTTGGLQNRSARSRLYELCAANCWKPPSFDCCKE
EG----------------LSHLKSFTFRVIV-------------EIEA-----PEKIIEC
I-----GEPQAKKKGAAEHAAEGMLWCL-----EREGYLH--------------------
------------------------------------------------------------
------
>EOY29629.1_Theobroma_cacao
------------------------------------------------------------
------------------------------------------------------------
------------------------------------------------------------
------------------------------------------------------------
------------------------------------------------------------
--------------MPDGELSADGVEPPVTAK--------PKAYAS--------------
------------------------------------------------------------
------------------------------------PSPIAEVS----------------
-EENGAK----VE------------KKEKDPRKIAR-K---YQLELCKKAMEENIIVYLE
TGCGKTHIAVLLIYELA--HL---I-RKPQ---QKICIFLAPTVALVQQQGRVIEDSLDF
KVGTYCG-NCRHLK---NHQDWEKEMEQYE------------------------------
-----------------------------------------------VLVMTPQIL-LRS
LYHCFIRMDLIALLIFDECHHAQIKSNHPYAEIM--RAFYDKATAS-----TLPRIFGMT
ASPIVGKD--------------------------ASSQMNLPKSINSLENLLDAK-----
----------------------------------VYSIGDKEELES-FVASPVVRVYNYG
PV-DLGPSSSYMLC-----------CSKLEKMKRQ-C-----------------------
-------------I------STLGR----KNGD-------SQC---ARSTK---------
----KLLRRMHDNIIFCLENLGLWGALQACRLLLT-------------------------
---------------G-----------------DNSE-RNELVED--------EGSLSDD
SVCDRY--------------LAQAADIFASDC----------------------------
RRDGTAHDISD------------------------------VEILKEPFFSKKLLRLIGI
LSTFRLQ-----PNMKC---IIFVNRIVTARSLSY-------------ILQN-LKFLS-S
LKCHFLVGVHSGL-KSMSRKTMKKILEKFRTGERYLLFLKTYLSLSLMLLNAKGVAFERM
AVICMGKPCLNLLVATKVGEEGLDIQTCCLVIRFDLPETVASFIQSRGRARMPLSEYAFL
VNSGNERELNLIKNFKNDEDRMNMEISFRTS------TEV--------FTSLEERMYKVD
SSGASISSGYSISLLHQYCSKLPHDE--YFDPRPSFFYF----DD---------IGG---
TICNIVLPSNAPIN-QIASTPQSSVDAAKK----DACLKAVEELHKLGALNDYLLPLQ--
KNAFEEETVL--ESSDSGSSE---------DEDSRGELHEMLVPAALKEPWTNLE-DYV-
-----LLNSYYIKF----------------------------------------------
----------------------------------IPDPEDRS-----YKEFGLFVKSPLP
KE-AERMELDLHLARRRSVMTKLVPSGVAEFNRKE-------------------------
--------------------------------------IMQAQHFQEMFFK---------
------------VIL-DR-SKFLSEYVP--------LGNNEV------FASSSSTFYLLL
PV---ILHNCENKV------MVDWKIIKRCLSSPLF------------K---TPA--EAV
------------------ENGNFPSGV---------------------------------
------------------------------------------------------------
------------------------------------------------------------
------------------------------------------------------------
------------------------------------------------------------
------------------------------------------------------------
------------------------------------------------------------
------------------------------------------------------------
--------------------CLELAN-GCRDVR----DVKNSFVYAPHK-VAF---YFIT
NIVGEKNGY-SPYR-----------------------------------DSG---TLSHV
EHLKMS--------------------------DIHLKHPEQPLLRAKPLFKLRNLLHNRK
PED----------SE----------SNELDEYFIDLPPELCQLKIIGFSKDIGSSLSLLP
SIMHRLENLLVAIELKHVFSASFPEGA--EVTANK------------------------V
LEALTTEKCQERF---SLERLESLGDAFLKFAVGRHLFLLHDALDEGGLTRRRSNAVNNS
NLFKLATRSNLQVYIRDQPFDPC-------------------------------------
---------QFYALGHPCQII-----CTKETEGTT-------------------------
----------------------------------------------------HSQYNCQA
D------HANS----EVR---------CSRN-----------------------------
---HHWLHKKTIADVVEALVGAFIVDRGFKAATAFLRWIGIRV--DFQH-SQVNNVC-AA
SKRFMPLCSKVDTGALENLLGYQFLHKGLLLQAFVHPSHNKHGGG-CYQ-----------
---------------------RLEFLGDAVLDYLITSYLFSVYPKLKPGQLTDLRSVSVN
NKSFANVAVDRSLHKFLICD-SCPLSEAIGKY-VDFITSSP--ERGLFEGP----KCPKV
LGDLVESSFGAILLDTGF--NLNRVWKIMLSILDPIKSL-STVQLNPIRELQELCQSCNW
DLK--FLTSK-----SGRNFSVDAKV-KAGD-VPLAVSAI-NPNRKDAIRTASQQIYAKL
----K----------------------------------------------ALGYAPKSK
SLEEVLKTSRKMEAELIGFDETP-------------------------------------
------------------------------------------------------------
---VDVADPDTNGSAKMKLQQSVENDFNPRIHFINKAINLCKPRNSPVSSPMPSFEVKAG
CMPSPIEVKGALPCSSNVDPACGIDTPSRGESLQKTARSRLHEICAINCWKPPLFECCEE
EG----------------PSHLRSFTFKVML-------------VIEE----APDMILEC
F-----GSPRTKKKAAAEHAAEGALWYL-----KHEGYLH--------------------
------------------------------------------------------------
------
>EOY29630.1_Theobroma_cacao
------------------------------------------------------------
------------------------------------------------------------
------------------------------------------------------------
------------------------------------------------------------
------------------------------------------------------------
--------------MPDGELSADGVEPPVTAKPKAYAS----------------------
------------------------------------------------------------
------------------------------------PSPIAEVS----------------
-EENGAK----VE------------KKEKDPRKIAR-K---YQLELCKKAMEENIIVYLE
TGCGKTHIAVLLIYELA--HL---I-RKPQ---QKICIFLAPTVALVQQQGRVIEDSLDF
KVGTYCG-NCRHLK---NHQDWEKEMEQYE------------------------------
-----------------------------------------------VLVMTPQIL-LRS
LYHCFIRMDLIALLIFDECHHAQIKSNHPYAEIM--RAFYDKATAS-----TLPRIFGMT
ASPIVGKD--------------------------ASSQMNLPKSINSLENLLDAK-----
----------------------------------VYSIGDKEELES-FVASPVVRVYNYG
PVDLGPSSSYMLCC------------SKLEKMKRQ-C-----------------------
-------------I------STLGR----KNGD-------SQC---ARSTK---------
----KLLRRMHDNIIFCLENLGLWGALQACRLLLT-------------------------
---------------G-----------------DNSE-RNELVED--------EGSLSDD
SVCDRY--------------LAQAADIFASDC----------------------------
RRDGTAHDISD------------------------------VEILKEPFFSKKLLRLIGI
LSTFRLQ-----PNMKC---IIFVNRIVTARSLSY-------------ILQN-LKFLS-S
LKCHFLVGVHSGL-KSMSRKTMKKILEKFRTGE---------------------------
---------LNLLVATKVGEEGLDIQTCCLVIRFDLPETVASFIQSRGRARMPLSEYAFL
VNSGNERELNLIKNFKNDEDRMNMEISFRTS------TEV--------FTSLEERMYKVD
SSGASISSGYSISLLHQYCSKLPHDE--YFDPRPSFFYF----DD---------IGG---
TICNIVLPSNAPIN-QIASTPQSSVDAAKK----DACLKAVEELHKLGALNDYLLPLQ--
KNAFEEETVL--ESSDSGSSE---------DEDSRGELHEMLVPAALKEPWTNLE-DYV-
-----LLNSYYIKF----------------------------------------------
----------------------------------IPDPEDRS-----YKEFGLFVKSPLP
KE-AERMELDLHLARRRSVMTKLVPSGVAEFNRKE-------------------------
--------------------------------------IMQAQHFQEMFFK---------
------------VIL-DR-SKFLSEYVP--------LGNNEV------FASSSSTFYLLL
PV---ILHNCENKV------MVDWKIIKRCLSSPLF------------K---TPA--EAV
------------------ENGNFPSGV---------------------------------
------------------------------------------------------------
------------------------------------------------------------
------------------------------------------------------------
------------------------------------------------------------
------------------------------------------------------------
------------------------------------------------------------
------------------------------------------------------------
--------------------CLELAN-GCRDVR----DVKNSFVYAPHK-VAF---YFIT
NIVGEKNGY-SPYR-----------------------------------DSG---TLSHV
EHLKMS--------------------------DIHLKHPEQPLLRAKPLFKLRNLLHNRK
PED----------SE----------SNELDEYFIDLPPELCQLKIIGFSKDIGSSLSLLP
SIMHRLENLLVAIELKHVFSASFPEGA--EVTANK------------------------V
LEALTTEKCQERF---SLERLESLGDAFLKFAVGRHLFLLHDALDEGGLTRRRSNAVNNS
NLFKLATRSNLQVYIRDQPFDPC-------------------------------------
---------QFYALGHPCQII-----CTKETEGTT-------------------------
----------------------------------------------------HSQYNCQA
D------HANS----EVR---------CSRN-----------------------------
---HHWLHKKTIADVVEALVGAFIVDRGFKAATAFLRWIGIRV--DFQH-SQVNNVC-AA
SKRFMPLCSKVDTGALENLLGYQFLHKGLLLQAFVHPSHNKHGGG-CYQ-----------
---------------------RLEFLGDAVLDYLITSYLFSVYPKLKPGQLTDLRSVSVN
NKSFANVAVDRSLHKFLICD-SCPLSEAIGKY-VDFITSSP--ERGLFEGP----KCPKV
LGDLVESSFGAILLDTGF--NLNRVWKIMLSILDPIKSL-STVQLNPIRELQELCQSCNW
DLK--FLTSK-----SGRNFSVDAKV-KAGD-VPLAVSAI-NPNRKDAIRTASQQIYAKL
----K----------------------------------------------ALGYAPKSK
SLEEVLKTSRKMEAELIGFDETP-------------------------------------
------------------------------------------------------------
---VDVADPDTNGSAKMKLQQSVENDFNPRIHFINKAINLCKPRNSPVSSPMPSFEVKAG
CMPSPIEVKGALPCSSNVDPACGIDTPSRGESLQKTARSRLHEICAINCWKPPLFECCEE
EG----------------PSHLRSFTFKVML-----------------------------
--------------------------VI--------------------------------
------------------------------------------------------------
------
>KHG18654.1_DCL4_Gossypium_arboreum
------------------------------------------------------------
------------------------------------------------------------
------------------------------------------------------------
------------------------------------------------------------
------------------------------------------------------------
--------------MPDGELSTDGTELSMASKVKAFST----------------------
------------------------------------------------------------
------------------------------------PSPIVEIS----------------
-RKDEPI----------------MEKKEKDPRKIAR-K---YQLELCKKAMEENIIVYLE
TGCGKTHIAVLLIYELG--HL---I-RKPQ---NRVCIFLAPTVALVQQQARVIEDSLDF
KVGTYCG-NCRHLK---NHHDWEIEIKEYE------------------------------
-----------------------------------------------VLVMTPQIL-LRS
LYHCFIRMDLIALLIFDECHHAQIKSNHPYAEIM--KVFYDKATAS-----MLPRIFGMT
ASPVVGKD--------------------------ASSQVNLPKSINSLENLLDAK-----
----------------------------------VYSVGDKEELES-FVASPVVRVYDYG
PV-NFGSSCSTMIY-----------CSKLEEIKRQ-C-----------------------
--------------------IPLVR----KNGD-------IQS---ARNTK---------
----KLLNRMHDNIIFCLENLGIWGALQACRLLLT-------------------------
---------------G-----------------NNSE-RNELIED--------EGILSDD
SVCDRY--------------LVHAADVFASDC----------------------------
TRDGSANDLSD------------------------------VEILKEPFFSKKLLRLVGI
LSTFRLQ-----PNMKC---IIFVNRIVTARSLSY-------------ILQN-LKFLL-F
WKCHFLVGVHSGL-KSMSRKTMKNILEKFRTGE---------------------------
---------LNLLIATKVGEEGLDIQTCCLVIRFDLPETVASFIQSRGRARMPLSEYAFL
VNSGNEKELDLIKNFKKDEDRMNVEISFRTS--------------TEVSIGLEERIYTVD
SSGASISSGYSISLLHHYCSKLPHDE--YFFPKPSFYYF----ED---------SGG---
TICNIILPSNAPIN-QIASTPQSSVNAAKK----DACLKAIEELHKLGALTDHLLPLQNS
VLEEETLLVS----SDSGSSE--------ADEDSRGELHEMLVPAVLKESWTNLE-NCV-
-----LLYAYYIKF----------------------------------------------
----------------------------------IPNPEDRS-----YKEFALFVKSPLP
KE-AERMELDLHLSRRRSVMTKLTPSGVAEFKREE-------------------------
--------------------------------------IMQAQHFQEMFFK---------
------------VIL-DR-SELLSEFVT--------LGNVFL-------SSSSSTFYLLL
PV---ILSNCENKV------TVDWGIVQRCLSSPLF----------------KPP--VAA
-----------------AKIENFPSDV---------------------------------
------------------------------------------------------------
------------------------------------------------------------
------------------------------------------------------------
------------------------------------------------------------
------------------------------------------------------------
------------------------------------------------------------
------------------------------------------------------------
--------------------CLHLVN-GCRSIR----DIENSLV----------------
------------------------------------------------------------
-------------------------------SGIHLKYPEQPLLHAKPLFKLHNLLHNRK
PED----------SE----------SNELEEYFIDLPPELCQLKIIGFSKEIGSSLSLLP
SIMHRLENLLVAIELKHVFSASFAEGA--EVTALR------------------------V
LEALTTEKCQERF---SLERLESLGDSFLKFAVARHLFLLHDALDEGELTRRRSNVVNNS
NLFKLATRRNLQVYIRDQPFDPY-------------------------------------
---------QFFPLGHPCPVI-----CTKETKGTV-------------------------
----------------------------------------------------HPQSSCQV
D------HAKS----EVR---------CSRN-----------------------------
---HHWLQKKTISDVVEALVGAFIVDRGFQAATAFLRWIGIRV--DFQG-SQLNSIC-AA
SKRFMPLSSLLDIGDLENLLGYQFLHKGLLLQAIVHPSFNRHGGG-CYQ-----------
---------------------RLEFLGDAVLDYLITSYLFSLYPKLKPGQLTDLRSVSVN
NKSFANVAVDRRLHKFLMCD-SCHLNEAIEKY-VDFITSSP--DRGLFEGP----KCPKA
LGDLVESCFGAILLDTGF--NLNRVWKIMLSILDPIKSL-SSVQLNPIREVQELSQCYNW
DLQ--FLVAK-----VGRNFSVDAKV-NAGD-VPLCVCSS-NINRKEAIRTTAHQLYVKL
----K----------------------------------------------ALGYAPKSK
SLDEVLKGSPKNEAKLIGYDETP-------------------------------------
------------------------------------------------------------
-----IDVTVPDIIGFENMKLQESLVNDFNPKTRSSKKTTSSGVSCISPGSRPFEVKAAR
GSASGIEPKGTPPNCSIVDPSCGIDSPSKGESHSRTARSQLYEICTINCWKPPLFECCKE
EG----------------PSHLRSFTYRVIV-------------EIEE----APDMILEC
F-----SSPRTTKKAAAEHAAEGALWYL-----KHEGYLQ--------------------
------------------------------------------------------------
------
>XP_012445312.1_DCL4_Gossypium_raimondii
------------------------------------------------------------
------------------------------------------------------------
------------------------------------------------------------
------------------------------------------------------------
------------------------------------------------------------
-------------------MPGGELSTDGTEPFMAS------------------------
------------------------------------------------------------
------------------------------------KVKAFSTP----------------
-SPIVEI---------SRKDEPIMEKKEKDPRKIAR-K---YQLELCKKAMEENIIVYLE
TGCGKTHIAVLLIYELG--HL---I-RKPQ---NRVCIFLAPTVALVQQQARVIEDSLDF
KVGTYCG-NCRHLK---NHHDWEIEIKEYE------------------------------
-----------------------------------------------VLVMTPQIL-LRS
LYHCFIRMDLIALLIFDECHHAQIKSNHPYAEIM--KVFYDKATAS-----MLPRIFGMT
ASPVVGKD--------------------------ASSQVNLPKSINSLENLLDAK-----
----------------------------------VYSVGDKEELES-FVASPVVRVYDYG
PV-NFGSSCSTIIY-----------CSKLEEIKRQ-C-----------------------
--------------------IPFVR----KNGD-------IQS---ARNTK---------
----KLLNRMHDNIIFCLENLGIWGALQACRLLLT-------------------------
---------------G-----------------NNSE-RNELIED--------EGILSDD
SVCDRY--------------LVHAADVFASDC----------------------------
TRDGSANDLSD------------------------------VEILKEPFFSKKLLRLVGI
LSTFRLQ-----PNMKC---IIFVNRIVTARSLSY-------------ILQN-LKFLL-F
WKCHFLVGVHSGL-KSMSRKTMKNILEKFRTGE---------------------------
---------LNLLIATKVGEEGLDIQTCCLVIRFDLPETVASFIQSRGRARMPLSEYAFL
VNSGNEKELDLIKNFKKDEDRMNVEISFRTS-----------TEV---SIGLEERIYMVD
SSGASISSGYSISLLHHYCSKLPHDE--YFFPKPSFYYF----ED---------SGG---
TICNIILPSNAPIN-QIASTPQSSVNAAKK----DACLKAIEELHKLGALTDHLLPLQNS
VLEEETLLVS----SDSGSSE--------ADEDSRGELHEMLVPAVLKESWTNLE-NCV-
-----LLYAYYIKF----------------------------------------------
----------------------------------NPNPKDRS-----YKEFALFVKSPLP
KE-AERMELDLHLSRRRSVMTKLTPSGVAEFKREE-------------------------
--------------------------------------IMQAQHFQEMFFK---------
------------VIL-DR-SELLSEFIT--------LGNVFL-------SSSSSTFYLLL
PV---ILSNCENKV------TVDWGIVQRCLSSPLF----------------KPP-----
-------------------VAAAKIENFPSDV----------------------------
------------------------------------------------------------
------------------------------------------------------------
------------------------------------------------------------
------------------------------------------------------------
------------------------------------------------------------
------------------------------------------------------------
------------------------------------------------------------
--------------------CLHLVN-GCRSIR----DIENSLVYATHK-RAF---YFIT
SIVGEKNGY-SPYR-----------------------------------DSG---TLNHV
EHLNMS--------------------------GIHLKYPEQPLLHAKPLFKLHNLLHNRK
PED----------SE----------ANELEEYFIDLPPELCQLKIIGFSKEIGSSLSLLP
SIMHRLENLLVAIELKHVFSASFAEGA--EVTALR------------------------V
LEALTTEKCQERF---SLERLETLGDSFLKFAVARHLFLLHDALDEGELTRRRSNVVNNS
NLFKLATRRNLQVYIRDQPFDPY-------------------------------------
---------QFFPLGHPCPVI-----CTKETKGTV-------------------------
----------------------------------------------------HPQSSCQV
D------HTKS----EVK---------CSRN-----------------------------
---HHWLHKDTISDVVEALVGAFIVDRGFQAATAFLRWIGIRV--DFQG-SQLNSIC-AA
SKRFMPLSSLLDIGDLENLLGYQFLHKGLLLQAIVHPSFNRHGGG-CYQ-----------
---------------------RLEFLGDAVLDYLITSYLFSLYPKLKPGQLTDLRSVSVN
NKSFANVAVDRRLHKFLMCD-SCHLNEAIEKY-VDFITSSSP-DRGLFEGP----KCPKA
LGDLVESCFGAILLDTGF--NLNRVWKIMLSILDPIKSL-SSVQLNPIREVQELSQCYNW
DLQ--FLVAK-----VGRNFSVDAKV-NAGD-VPLCVSYS-NINRKEAIRTTAHQLYVKL
----K----------------------------------------------ALGYAPKSK
SLEEVLKGSPKNEAKLIGYDETP-------------------------------------
------------------------------------------------------------
--IDVSVTDIVGFENMKLQESLVNDFNPKTRSIKRTTSSGVSCISPGSRPPPSFEVKAAR
GSASGIEAKGKPPNCSIVDPSCGIDSPSKGESHGRTARSQLYEICAINCWKPPLFECCKE
EG----------------PSHLRSFTYRVIV-------------EIEE----APDMILEC
F-----SSPRTTKKAAAEHAAEGALWYL-----KHGGYLQ--------------------
------------------------------------------------------------
------
>XP_015893042.1_DCL4_Ziziphus_jujuba
------------------------------------------------------------
------------------------------------------------------------
------------------------------------------------------------
------------------------------------------------------------
------------------------------------------------------------
------------------------------------------------------------
------------------------------------------------------------
-------------------------------------MGLTSVV----------------
-GDDEES-------------SSRVQNPEKDPRKIAR-K---YQLDLCKKAMEENIIVYLG
TGCGKTHIAVLLIYELG--HL---I-RRPQ---KSVCVFLAPTVDLAQQQARVIEDSIDF
KVGVYSGSF-KGLK---SHEDWEKQMKQYE------------------------------
-----------------------------------------------VLVMTPQIL-LRN
LSHCFIKMEFIALLIFDECHHAQVNSNHPYAEIM--REFYKSNAT------NLPRIFGMT
ASPVVGKG--------------------------ACSEGNLPKSINSLEKLLDAK-----
----------------------------------VYSVEDKEELDS-VVASPLVRVYHYG
SVENGASSPYLPYC------------SNLDEIRRQ-C-----------------------
-------------I------STLSR----KTDD-------YQS---LRSTK---------
----KMLNRLHDNLLFCLESLGLWGALQASRILLS-------------------------
---------------G-----------------DYYE-RNELVEG--------EGSYSDD
SLCDRY--------------LAQAADMFSSAC----------------------------
KGDGIEFDLSH------------------------------LEIFKEPFFSRKLVRLIGI
LSTFRLQ-----PNMKC---IIFVNRIVTARSLSY-------------ILQN-LKILE-S
WKCSFLVGVHSGL-KNMSRKTMNIILEKFRSGE---------------------------
---------LNLLIATKVGEEGLDIQTCCLVIRYDLPETVASFIQSRGRARMRESEYVLL
VDSGNEKEVNLIENFKKDEDRINLEITSRTS------------SET--FIGLEESTYKVD
SSGASISSGYSISLLHQYCSKLPHDE--FFDPRPKFFYL----DD---------IEG---
TVCHAILPSNSPLH-QIISSPRSSMDAAKK----DACLKAIEELHKLGALNDYLLPGK--
ENATLEEPVL--NPSVSDSRK---------DEGSRGELHEMLVPATLKYPRNRGD-IPV-
-----YLNSYYIKF----------------------------------------------
----------------------------------SPEPNDRT-----YKSFGLFVKEPLP
AE-AEKMELDLHLARGRSVMTKFVPSGVAEFDKDE-------------------------
--------------------------------------IMLAQNFQEMFLK---------
------------VIL-DR-NEFVSEFVE--------LGNNDS------RKASSLTFYLLL
PV---TFDDNENTI------SIDWNVIRRCLSSPVF---------------RSPV--DAL
------------------DENILPSDI---------------------------------
------------------------------------------------------------
------------------------------------------------------------
------------------------------------------------------------
------------------------------------------------------------
------------------------------------------------------------
------------------------------------------------------------
------------------------------------------------------------
--------------------QLELAN-GCKSRR----DIENSLVYAPHK-NLF---FFIT
NVVFDKNGY-SPYK-----------------------------------DSG---TLSYA
EHLNKK-------------------------FGIQLGNPRQPLLHAKPLFCLHNLLHNRR
QGH----SG----------------PSKLDEYFICLPPEICHLKILGFSKDIGSSISLLP
SIMHRVENLLVAIELKNVFSASFPEGS--EVTAER------------------------V
LEALTTEKCQERF---SLERLEVLGDAFLKFAVARHLFLLHDTLDEGELTRRRSDIVNNT
NLFKLAIRSNLQVYIRDQSFEPS-------------------------------------
---------QFFALGRTCPLI-----CNKETEGTI-------------------------
----------------------------------------------------HSQCLNDD
A---NH-EDAC----EVR---------CSKG-----------------------------
---HHWLHKKTIADVVEALVGAFIVDSGFKAAIAFLCWIGIQV--EFEA-SQLTNVC-MA
STKYIPLAACIDVAALEKSLDYQFLYKGLLLQAFVHPSYNKHGGG-CYQ-----------
---------------------RLEFLGDAVLDYLITSYLYSVYPNLKPGQLTDLRSLSVN
NKAFANVAVNRSFQKYIICD-SNSLSEAIKVY-VDFIETPAS-ERDLLDEP----KCPKA
LGDLVESCMGAILLDTGF--NLKCVWKIMLSFLDPIISF-SSLQLCPIRELQELCQSYSW
DLQ--FFPSK-----KGRNYSVEVKV-NSSN-FSASASAT-NLNKKDATRNAAQQIFPKL
----K----------------------------------------------AEGCTFRIK
SLEKVLESSCKLEAKLIGYDEMP-------------------------------------
------------------------------------------------------------
-------------IDLVPSNATGSEIPNVKESFGCSFDPKVHPASHVVSSLSSKSIRRLC
PSTLGSERTHHDETIQNHASDTDSVTSGGSRKDAATAKSRLYEVCAANCWKPPSFECCKE
EG----------------PSHLKLFTFKVVV-------------EIEE----HPDMVLEC
F-----GSPHVKKKAAAEHAAEGALWFL-----TKEGYTCMSG-----------------
------------------------------------------------------------
------
>XP_011469001.1_Fragaria_vesca_vesca
------------------------------------------------------------
------------------------------------------------------------
------------------------------------------------------------
------------------------------------------------------------
------------------------------------------------------------
--------------------------MGDAPP----------------------------
------------------------------------------------------------
------------------------------------PAESGDVE----------------
-SGHGAP------------------RPEKDPRRVAR-K---YQLELCQKALEENIIVYLE
TGCGKTHIAVLLMYELR--HL---I-LKPQ---KNICVFLAPTVALVQQQARVIEDSLDL
KVGTYCG-SSRQLK---THQDWEKEIEQYE------------------------------
-----------------------------------------------VLVMTPQIL-LRN
LYHRIIKMEIIALLIFDECHHAQITSNHPYAEIM---RFCKSDVT------KLPRIFGMT
ASPVVGKG--------------------------ASSQANLSKSINSLENLLDAK-----
----------------------------------VYSVEDKTELNC-SVVSPVIHVHSYS
PGISGTSSPFMTLD------------SKLEQVKRQ-C-----------------------
-------------V------AELGK----KTSD-------YQR---LRSTK---------
----KTLKRVHDSIMFCLENLGLWGALQAKHIVSS-------------------------
---------------G-----------------DHFE-RNELIEE-GNNGIEAEQNNSDD
TVCAEY--------------LAQAADIIRTDY----------------------------
VKDAVASGLSC------------------------------IDILKEPFFSSKVLRLIGI
LSSSRLQ-----QNMKC---IIFVNRIVTARSLSY-------------ILQN-LKNLA-S
WKCDFLVGVHSKL-KSMSRKTMQITLDKFRSGE---------------------------
---------LNLLVATKVGEEGLDIQTCSLVIRFDLPETVASFIQSRGRARMPQSEYVFL
VNSGSQKELDLIENFRKDEDRMNMEISFRTS------------SET--FISPEEQTYKVA
SSGASITSGYSISLLHQYCSKLPHDE--YYVPSPEFYFL----GD---------LEG---
TICHIILPSNAPMH-QIVSAPQFSMEDAKR----DACLKAIEELHKLGALSDYLLPLQDN
ANVEELLQDS----SDSDSLE---------DEDSRGELHEMLVPAVLKESWNKSE-DLV-
-----TLSSYYIQF----------------------------------------------
----------------------------------DPYPNDRI-----YKSFGLFVKAPLP
AE-AESMELDLHLAHGRSVMTKLVPSGFAEFVKDE-------------------------
--------------------------------------ILLAQNFQEMFLK---------
------------FIL-DR-SEFVSEFVP--------LGKYEF------SGSSSSTFYLLL
PV---TLGENDKI-------SIDWRIIKKCLSSPVF----------------RGP--GHA
------------------MDSKITSSG---------------------------------
------------------------------------------------------------
------------------------------------------------------------
------------------------------------------------------------
------------------------------------------------------------
------------------------------------------------------------
------------------------------------------------------------
------------------------------------------------------------
---------------------IRLAS-GYTSIS----EVEDSIVYVSYK-KSF---YFIT
NVSRERNAY-SLYK----------------------------------EDPE---PLIYV
DHLSKK-------------------------FDISLIYPEQPLLCAKPVFSLHNLLHNRR
QED----------SE----------AQQLDEYFIYLPPELCELKVIGFSKDIGSSVSLLP
SIMHRLENLLVAIELKHVLCTSFPEGA--EVTAQR------------------------V
LEALTTEKCQERF---SLERLELLGDAFLKFAVGRHFFLLHALLDEGQLTRKRSNVVNNS
NLLKLATRSNLQVYIRDQPFEPS-------------------------------------
---------QFFALGRPCKNI-----CDQETIGSI-------------------------
----------------------------------------------------DSQDLCSA
V---KH-SHDC----EVR---------CSKG-----------------------------
---HHWLHKKTIADVVEALVGAFIVDSGFKAATAFLRWIGIKV--EFEA-SEVTQVC-IA
SSRYIPLAARIDIAALETSLGYKFLHRGLLLQAFVHPSYNKNGGG-CYQ-----------
---------------------RLEFLGDAVLDYLITSYLYSVYPKLKPGHMTDLRSISVN
NKAFATVAVARSFHKFLVSD-SCTLSKAIKTY-VNFVETSAS-DSSLVDGP----TCPKA
LGDLVESCLGAILLDTGF--DLNRVWNIMLSFLKPVMSF-SNVQLSPVRELRELCQAHAW
DLK--FLPSK-----KGKTFSIEATV-KGNN-VSATASST-GLNKKDTIKISAQLIFEKL
----K---------------------------------------------AQGNIPKSKL
TLEEVLKSCCKMEAKLIGYDETP-------------------------------------
------------------------------------------------------------
---------------IDVTAPDIIGFENLKVQEPSSSSSNSDVHSISEASSSHSCVKRVG
QSPASSGAVKMDSHDSCNNHSSDADSKTRGVPHNLTARSHLYEACAANYWEPPVFECCQE
EG----------------PSHLKSFIYKVTV-------------KIDD----ASDMLLEA
N-----SAPRTSKKAAAEHAAEGALWYL-----EKKGYIEKRSQTEEH------------
------------------------------------------------------------
------
>XP_008337204.1_DCL4_Malus_domestica
------------------------------------------------------------
------------------------------------------------------------
------------------------------------------------------------
------------------------------------------------------------
------------------------------------------------------------
----------------------MDGAGGSSPPS---------------------------
------------------------------------------------------------
------------------------------------DQGGSSTD----------------
RVKSGXG----------------ASKPEKDPRKDAR-K---YQLDLCKKALEENVIVYLG
TGCGKTRIAVMLIYEMR--HL---I-RKPQ---KSVCVFLAPTVALVQQQARVIEDSLGF
DVGIYCG-GSNQLK---NHQDWEKEIEQYE------------------------------
-----------------------------------------------VFVMIPEVL-LRN
LCHCFIKMESISLLIFDECHHAQVQSNHAYAEIM--KLFYHANTT------KHPRIFGMT
ASPVVGKG--------------------------ASSRENLSKCINSLESILDAK-----
----------------------------------VYSV-DKKELDC-FVSSPVITVYDYG
PVISDXSSPYSTYY------------TKLEQMKHQ-C-----------------------
-------------I------AELGKKT--NDLQS------------LRSTK---------
----KLLNRMHESIRFCLENLGLWGALKASHVLLS-------------------------
---------------G-----------------DHLE-RRELIEE--------EGNNGDD
SLCVRY--------------LTQVDDILTTDC----------------------------
LKDSIADDLSS------------------------------IDILKEPFFSRKLLRLIGV
LSSFRLQ-----QNMKC---IIFVNRIVTASSLSH-------------ILQR-LKFLA-S
WKCDFLVGVNSRL-MNMSRKKMKIILDKFRSGE---------------------------
---------LNLLVATKVGEEGLDIQTCCLVIRFDLPETVASFIQSRGRARMPQSEYAFL
VNSGNQKERDLIETFRQDEDHMNMEITFRTS------------SET--FVGSADRVYNVD
SSGASISSGYSISLLHKYCSKLPHDE--YFDPNPKFFFF----DD---------LGG---
TVCQIXLPSNAPIH-QIVGTQQSSMEDAKK----DVCLKAIEELHKLGALNDFLLPQQ--
DNANEVELVS----SDSDSTE---------DEDPRGELHEMLVPAALKEPWSSSE-DLV-
-----SLSSYYIKF----------------------------------------------
----------------------------------NPVPEDRI-----YRSFGLFVKAPLP
VE-AETMELDLHLAHGRSVITKLVPSGFANFGKDE-------------------------
--------------------------------------IVLXQNFQEMFLK---------
------------LVL-DR-TEFVSDYVP--------LGRHDR--------SSSSTFYLLL
PV---MLGNDDKIA------SIDWGTIRKCLSSPVF---------------RAPG-----
------------------DATEKVTSL---------------------------------
------------------------------------------------------------
------------------------------------------------------------
------------------------------------------------------------
------------------------------------------------------------
------------------------------------------------------------
------------------------------------------------------------
------------------------------------------------------------
--------------------DIRLAS-GYKSIR----DIQNSLVYVPYK-KSF---YFIT
DVVREKNGY-SQYK-----------------------------------NSG---TLTYV
DHLIQK-------------------------FGIYLKYPEQQLLRAKPLFSLHNLLHNRR
QED----SG----------------PTQLEEYFISLPPELCELKVKGFSKDIGSSISLLP
SLMHRLENLLVAIELKHVLSTSFPEGG--AVTAKR------------------------V
LEALTTEKCQERL---SLERLEILGDAFLKFAVGRHFFLRHGSLDEGGLTRKRSNVVNNS
NLFKLATRSNLQVYIRDQPFEPS-------------------------------------
---------QFFALGRPCPRI-----CNKETVGAI-------------------------
----------------------------------------------------HSHDVSGD
V---NH-TSAS----EVR---------CSKG-----------------------------
---HHWLYNKTIADVVEALVGAFVVDSGFIAATAFLKWIGIQV--DFEP-----------
------------------------------------------------------------
------------------------------------------------------------
------------------------------------------------------------
------------YVNVLY------------------------------------------
-------------------------------------------------------ILVQL
------------------------------------------------------------
------------------------------------------------------------
------------------------------------------------------------
------------------------------------------------------------
------------------------------------------------------------
------------------------------------------------------------
------------------------------------------------------------
------------------------------------------------------------
------
>XP_009358497.1_DCL4_Pyrus_x_bretschneideri
------------------------------------------------------------
------------------------------------------------------------
------------------------------------------------------------
------------------------------------------------------------
------------------------------------------------------------
----------------------MDGAGGSSPPS---------------------------
------------------------------------------------------------
------------------------------------DQGGSSTD----------------
RVKSGHG----------------ASKPEKDPRKDAR-K---YQLDLCKKALEENVIVYLG
TGCGKTRIAVMLIYEMR--HL---I-RKPQ---KSVCVFLAPTVALVQQQARVIEDSLGF
DVGIYCGGSNQLKY----HQDWEKEIEQYE------------------------------
-----------------------------------------------VFVMIPEVL-LRN
LCHCFIKMESISLLIFDECHHAQVQSNHAYAEIM--KLFYDANTT------KRPRIFGMT
ASPVVGQG--------------------------ASSRENLSKCINSLESILDAK-----
----------------------------------VYSV-DKKELDC-FVSSPVITVYDYG
PVISDASSPYITYY------------TKLEQMKHQ-C-----------------------
-------------I------AELGK----KTND-------HQS---LRSTK---------
----KLLNRMHESIRFCLENLGLWGALKASHVLLS-------------------------
---------------G-----------------DHLE-RSELIEE--------EGNNGDD
SLCVRY--------------LTQVDGILTTDC----------------------------
LKDSIADDLSS------------------------------IDILKEPFFSRKLLRLIGV
LSSFRLQ-----QNMKC---IIFVNRIVTASSLSY-------------ILQR-LKFLA-S
WKCDFLVGVNSRL-MNMSRKKMKIILDKFRSGE---------------------------
---------LNLLVATKVGEEGLDIQTCCLVIRFDLPETVASFIQSRGRARMPQSEYAFL
VNSGNQKERDLIETFRQDEAHMNMEIAFRTS------------SET--FVGSADRVYKVD
SSGASISSGYSISLLHKYCSKLPHDE--YFDPNPKFFFF----DD---------LGG---
TVCQIILPSNAPIH-QIVGTQQSSMEDAKK----DVCLKAIEELHKLGALNDFLLPQQ--
DNANEVELVS----SDSDSTE---------DEDPRGELHKMLVPDALKEPWSSSE-DLV-
-----SLSSYYIKF----------------------------------------------
----------------------------------NPVPEDRI-----YRSFGLFVKAPLP
VE-AETMELDLHLAHSRSVITKLVPSGFANFGKDE-------------------------
--------------------------------------IVLAQNFQEMFLK---------
------------LVL-DR-MKFVSDYVP--------LGRHDR--------SSSSTFYLLL
PV---MLGNDDKIA------SIDWGTIRKCLSSPVF---------------RAPG-----
------------------DATEKVPSL---------------------------------
------------------------------------------------------------
------------------------------------------------------------
------------------------------------------------------------
------------------------------------------------------------
------------------------------------------------------------
------------------------------------------------------------
------------------------------------------------------------
--------------------DIRLAS-GYKSIR----DIQNSLVYVPYK-KSF---YFIT
DVVREKNGY-SQYK-----------------------------------NSG---TLTYV
DHLIQK-------------------------FGIHLKYPEQQLLHAKPLFSLHNLLHNRR
QED--------------------SGPTQLEEYFISLPPELCELKVIGFSKDIGSSISLLP
SLMHRLENLLVAIELKHVLAASFPEGG--AVTAKR------------------------V
LEALTTEKCQERL---SLERLEILGDAFLKFAVGRHFFLRHGSLDEGGLTRKRSNVVNNS
NLFKLATRSNLQVYIRDQPFEPS-------------------------------------
---------QFFALGRPCPRI-----CNEETVGAI-------------------------
----------------------------------------------------HFHDLSGE
V---NH-TSAS----EVR---------CSKG-----------------------------
---HHWLYKKTIADVVEALVGAFVVDSGFIAATAFLKWIGIQV--DFEP-SQVTEAC-IA
SSRYIPLSACMNIAALENLLGYKFLHRGLLLQAFVHPSYNKHGGG-CYQ-----------
---------------------RLEFLGDAVLDYLITSYLYSVYPKLKPGQLTDLRSVSVN
NKAFANVAVDRSFHKFLISD-SSSLSEAIESY-VGFIETAAS-DRGLLDGP----KCPKA
LGDLVESCLGAILLDTGF--NLNRVWEIMLSFLKPIMSF-SSLQLSPIRELRELCQAHSW
GLE--FVPTK-----MGKKYSVCATV-NGNN-VCVSASTT-SLNKKDGIRICAQLIFDKL
----K----------------------------------------------AQGNIPMTN
SLEEVLKSSREMEAKLIGYDETP-------------------------------------
------------------------------------------------------------
---------------IDVVLLDASGFDNLNVQEVSRRNFNSQGHPINQERNGHSSCRKPV
RQSPSSSGAVKMRPNKTRENSKNDVNSQSGGTHTATSRSRLYEVCAANYWETPLFECCNE
EG----------------PSHLKSFTYKAVV-------------KIEE----DPDTLLEC
F-----GEPNMKKKAAAESAAEGALWYL-----KNRGFM---------------------
------------------------------------------------------------
------
>AIE15767.1_DCL4_Salvia_miltiorrhiza
------------------------------------------------------------
------------------------------------------------------------
------------------------------------------------------------
------------------------------------------------------------
------------------------------------------------------------
--------------MEIGGEKIDFAEKEVVD-----------------------------
------------------------------------------------------------
------------------------------------QLSALSLC----------------
-GAEEQK---------------KSLQQEKDPRRVAR-K---YQMELCKRALEENIIVYLG
TGAGKTHIAVLLMYEMA--HL---F-KNPQ---RSVCIFLAPTTALIHQQAKVIEKSVDF
KVGIYCGRTTRAR----SHEDWEKQIEEYE------------------------------
-----------------------------------------------VLVMTPELM-LHY
LAHCFIKMEQIALLIFDECHHAQLDCDHQYAQIM--KIFYKVDLV------KCPRIFGMT
ASPKLGKG----------------------------------GSIDGLEAIMHSK-----
----------------------------------VCTFEDENEVEQ-FVTSPKAIAYEYG
STEKSFLCPYMIYT------------TKLEEIKDK-C-----------------------
-------------M------LTLGD---------------TKV---DQSTR---------
----KLLQKLHSDLIFFLRNLGIWGALQATYFAIA-------------------------
---------------G-----------------DNNE-TAELVEP-------QISCSDDY
DIRKNY--------------LHEVSSILASDC----------------------------
TRGGLEADITC------------------------------IEVLEEPFFSEKILRLIEI
LSRFRLQ-----PSMNC---IIFVSRIATARSLSR-------------ILQN-IKVLS-S
WKCDFLVGVRSGH---MSQKHMDIILEKFHSGQ---------------------------
---------LNLLVATKVGEEGLDIHTCSLVIRFDLPETLASFIQSRGRARMPQSEYAFL
VDRSNLKEVKLIQQFVKEEALMNLEISRRQS------------RLQ--ITNFKERTYKVD
VTGATISSVMSVPLLHRYCSSLPRDE--YFNPKPRFFYH----DH---------PDG---
NICSLVLPANAPFR-QIGSTPQPSKEAAKR----DACLKACQALHEVGALTDYLLPEQ--
DVNYEDLDLS-----DSDNEE---------DVESRFELHQMLVPAALRVPWTEVD-DFC-
-----TFSCYYMKF----------------------------------------------
----------------------------------NPIPADRT-----YRKFGLFVKESLP
EE-AGNLSLDLCLANGRMVKTQLIPSGASTFDKAE-------------------------
--------------------------------------IALAETFQKLFLK---------
------------VLV-DR-HEFRAEYVS--------LEDNSV------CKSNLSTFYLLL
PV---VEHDHDRF-------SVDWTLISRCLSSLIF---------------KHTS--SDV
------------------EDDICQVTG---------------------------------
------------------------------------------------------------
------------------------------------------------------------
------------------------------------------------------------
------------------------------------------------------------
------------------------------------------------------------
------------------------------------------------------------
------------------------------------------------------------
--------------------YLHLAN-GCTSFN----STLNSLVYLPCK-DTF---FFVS
DILTERNAH-DSYN-------------------------------------D---SSSHV
EHYSEL-------------------------YDIDLKYPHQPLLQAKPLFLLKNLLRKKN
QSG----EW----RE-------------KEEYFVDLPPELCELKIVGFSKDIGSSLSLLP
SIMHRLESFLVAVELKDKLSASFPEGA--EVTTNR------------------------I
LEAITTEGCSENF---SLERLEILGDAFLKFAVGRYLFLKHDALDEGQLTRKRSKLTNNH
NLLKLAKLKNLQVYIRDQTLEPC-------------------------------------
---------KFFAFGRPCPLT-----CNEETEESI-------------------------
----------------------------------------------------HPQFIVKK
N------GAKF----EVR---------CSKS-----------------------------
---HHWLHKKTIADVVESLTGAFIVDSGFKAAIAFLNWMGIQV--DFSH-SQLDTIC-SM
SRAFLPLANMLDVSAVEKILGHEFTHKGLLIQAFVHPSFNNFGG--CYQ-----------
---------------------RLEYLGDAVLDYVVTSYLYSTYPELKPGQLTDLRSMSVS
NLSFADVAGRWSMHKFVICD-SSALRESMTKF-VNEIGNSAS-ETEHIEER----TFPKV
LGDLVESCMGALFLDTGF--DLNYLWKIVLSLLDPVVNT-SKMQFNPLRELKELCQSYNW
DLQ--FSKVK-----KDGEFVVEAKV-DSAE-VSETACAS-NVSGKTAKKIASRQLDEHL
----K----------------------------------------------ALGYSSKSK
SLKDVLRESRRLEAMLIGYNEVP-------------------------------------
------------------------------------------------------------
--------------------------------------SIPKLVEVQQYGKPLPLDLLLE
PSVQENGCGRDSPGIPVYNASDSADLHKTGATSSVNARSCLNNICTAKHWKPPVFDCLKE
TG----------------PHHSKQ------------------------------------
------------------------------------------------------------
------------------------------------------------------------
------
>AFD22621.1_DCL4_Nicotiana_attenuata
------------------------------------------------------------
------------------------------------------------------------
------------------------------------------------------------
------------------------------------------------------------
------------------------------------------------------------
-------------------MEAGDFENGTESPPSAATSPITE------------------
------------------------------------------------------------
------------------------------------QLSALSLS----------------
-GDIDSP----VS----------VQKPEKDPRKIAR-K---YQMDLCKKALEENVVVYLG
TGCGKTHIAVLLIYEMG--QL---I-RKPQ---KSICVFLAPTVALVQQQAKVIEDSIDF
KVGTYCG-KSKHLK---SHEDWEKEMEQYE------------------------------
-----------------------------------------------VLVMTPQIL-LHN
LSHCYIRIEFIALLIFDECHYAQVESDHPYAEIM--KIFYKPDVV------KLPRIFGMT
ASPISGKG---------------------------------A-TVEGLETLLRSK-----
----------------------------------VYSVEDKDELEQ-FVASPKVNVYYYG
PG-TACLTKAYS--------------QKLEEIKHQ-C-----------------------
-------------V------MVLHK----KAVD-------HST---LRNTK---------
----KMLKRLHGHLIFSLENLGVFGALQASCILLK-------------------------
---------------G-----------------DHYE-RHQMVEA--------DVNASDD
SLCDRY--------------LSQVATVFTSGC----------------------------
AKDGMNPDLTR------------------------------VEVLKEPYFSKKLLRLIGI
LSNFGVQ-----PDMKC---IIFVNRIVTARSLSY-------------MLQH-LKVLS-S
WKCGFLVGVHSGL-KSMSRKNTNIILNKFRSGE---------------------------
---------LNLLVATKVGEEGLDIQTCCLVIRFDLPETVASFIQSRGRARMPKSEYAFL
VDSDNQRELNLIEHFSRNEARMNDEISSRKSCTA--------------VIDFQENIYKVD
MTGATISSASSISLLHHYCSKLPRDE--FFCPKPQFFYF--DDID--------------G
TICKLVLPSNAPMH-QIVSAPQSSIEAAKK----DACLRACKSLHELGALTDYLLPDQ--
ADEDLIHVFL-----TQKAQM---------DEDAREELHEMIVPAAFKESWTETE-SPV-
-----CLNSYYINF----------------------------------------------
----------------------------------SPCPIDRV-----YKKFGLFLKAPLP
QE-AERMKLDLNLARGRSVETELIPSGATNFENNE-------------------------
--------------------------------------VQLAEKFQRMFLK---------
------------IIL-DR-SEXISEFVS--------LEKEDY-------VDSASKSYLLL
PV---NLCGHNKI-------SVDWELVRRCLSSPIF------------------------
------------------GTKVYAGNSEISKF----------------------------
------------------------------------------------------------
------------------------------------------------------------
------------------------------------------------------------
------------------------------------------------------------
------------------------------------------------------------
------------------------------------------------------------
------------------------------------------------------------
------------------DEQLQLAN-GSKSVH----DVANSLVYVPCK-ETF---FFIS
DVVKESNAY-SIYK-------------------------------------D---SKNHV
EHYYDT-------------------------FGIRLSYPEQPLIKAKQLFCLDNLLRKKG
YSE----------------------LRDKEEHFVELPAEICQLKIIGFSKDIGSSLSLLP
SIMHRLESLLVAIELKGCLSASFPEGR--EVTIDH------------------------V
LEALTTEKCNEPF---SLERLEVLGDAFLKFAVGRHVFLTYNAFDEGQLTRRRSNIVNNS
YLYTIAVRNNLQAFIRDQSFDPY-------------------------------------
---------HFYAVGRPCPVI-----CNKQTEKSI-------------------------
----------------------------------------------------HGQCGSVT
D------GAKT----EVR---------CSKC-----------------------------
---HQWLRKKTIADIVEALVGAFVVDSGFKAAIAFLKWIGIYT--DFEE-SQVKSIC-AA
SKVFMPLADEIDIQAIENLLGYTFVHKGLLIQAFIHPSYNNHGGG-CYQ-----------
---------------------RLEFLGDAVLDYLITSYLYSVYPKLKPGQLTDLRSVSVN
NTTFAVVAVHQSFHSHILCD-SSGLRESITRY-VNFIGRPDS-MKRLSEEP----SCPKA
LGDLVESCMGAILLDTGF--DLNXAWRIMLSFLKPVMSF-TRLQLNPKRELHELCQSYGW
HLK--FLASK-----KDSKYLVEAKV-NGEN-VSEAASAL-NINKKAAARMAAQQVHSSL
----K----------------------------------------------AQGYRRKSK
SLEQVVKTAKKMEAKLIGYDEIP-------------------------------------
------------------------------------------------------------
-----------------CVLTAKCNDVEKNEASESDRDLKVFPISEELARNCNFK-LKAC
EKVGPKAAVQCNSEQTIMPNGSNSDSKATGGAINGSAKSILHEVCAANCWKPPRFECCKE
TG----------------PSHLKEFTFRVVV-------------EIEE----TSRVIESC
------GAPRAKKKDAAEDAAEGALWFL-----KHEGYMFGN------------------
------------------------------------------------------------
------
>XP_009765934.1_Nicotiana_sylvestris
------------------------------------------------------------
------------------------------------------------------------
------------------------------------------------------------
------------------------------------------------------------
------------------------------------------------------------
-------------------MEGGDFENGTESPPSAATSPITE------------------
------------------------------------------------------------
------------------------------------QLSALSLN----------------
-GDIDSP--------------VSVQKPEKDPRKIAR-K---YQMDLCKKALEENVVVYLG
TGCGKTHIAVLLIYEMG--QL---I-RKPQ---KSICVFLAPTVALVQQQAKVIEDSIDF
KVGTYCG-KSKHLK---SHEDWEKEMEQYE------------------------------
-----------------------------------------------VLVMTPQIL-LHN
LSHCYIRIEFIALLIFDECHYAQVESDHPYAEIM--KIFYKPDVV------KLPRILGMT
ASPISGKG----------------------------------ATVEGLETLLRSK-----
----------------------------------VYSVEDKDELEQ-FVASPKVNVYYYG
PGAACL--TKAYSQ-------------KLEEIKHQ-C-----------------------
-------------V------MVLHK----KAVD-------HST---LRNTK---------
----KMLKRLHGHLIFSLENLGVFGALQASCILLK-------------------------
---------------G-----------------DHYE-RHQMVEA--------DVNASDD
SLCDRY--------------LSQVATMFTSGC----------------------------
AKDGMNPDLTL------------------------------VEVLKEPYFSKKLLRLIGI
LSNFGVQ-----PDMKC---IIFVNRIVTARSLSY-------------MLQH-LKVLS-S
WKCGFLVGVHSGL-KSMSRKNTNIILNKFRSGE---------------------------
---------LNLLVATKVGEEGLDIQTCCLVIRFDLPETVASFIQSRGRARMPKSEYAFL
VDSDNQRELNLIEHFSRNEARMNDEISSKKS----------CST----VIDFQENIYKVD
MTGATISSASSISLLHHYCSKLPRDE--FFCPKPQFFYF----DD---------IDG---
TICKLVLPSNAPMH-QIVSAPQSSIEAAKK----DACLRACKSLHELGALTDYLLPDQ--
ADEDLIHVFS-----DSESSD---------GEDAREELHEMIVPAAFKEPWTETE-SPV-
-----CLNSYYINF----------------------------------------------
----------------------------------SPCPIDRV-----YKKFGLFLKAPLP
QE-AERMKLNLNLARGRSVETELIPSGATNFENNE-------------------------
-------------------------------------QVQLAEKFQRMFLK---------
------------IIL-DR-SEFISEFVS--------LEKQDY-------VDSASKSYLLL
PL---NLCGHNKI-------SVDWELVRRCLSSPIF------------------------
------------------GTSVYAGNSEISKF----------------------------
------------------------------------------------------------
------------------------------------------------------------
------------------------------------------------------------
------------------------------------------------------------
------------------------------------------------------------
------------------------------------------------------------
------------------------------------------------------------
------------------DEQLQLAN-GSKSVH----DVANSLVYVPCK-DTF---FFIS
DVVKESNAY-SIYK-------------------------------------D---SKNHV
KHYYDT-------------------------FGIHLSYPEQPLIKAKQLFCLDNLLRK-K
GYS----EL----RD-------------KEEHFVELPAEICQLKIIGFSKDIGSSLSLLP
SIMHRLESLLVAIELKGCLSASFPEGR--EVTIDH------------------------V
LEALTTEKCNEPF---SLERLEVLGDAFLKFAVGRHVFLTYDAFDEGQLTRRRSNIVNNS
YLYTIAVRNNLQAFIRDQSFDPN-------------------------------------
---------HFYAVGRPCPVI-----CDKQTEKNI-------------------------
----------------------------------------------------HGQCGSVT
D------GAKT----EVR---------CSKC-----------------------------
---HQWLRKKTIADIVEALVGAFIVDSGFKAAIAFLKWIGIYT--DFEE-SQVKSIC-AA
SKVFMPLADEIDIPAIENLLGYPFVHKGLLIQAFIHPSYNNHGGG-CYQ-----------
---------------------RLEFLGDAVLDYLITSYLYSVYPKLKPGQLTDLRSVSVN
NNTFAVVAVHQSFHSHILCDYSSGLRESITRY-VNFIGRPDS-MKRLAEEP----SCPKA
LGDLVESCMGAILLDTGF--DLNRAWHIMLSFLKPVMSF-TRLQLNPKRELHELCQSYGW
HLK--FLASK-----KDSKYLVEAKV-NGEN-VSEAASAL-NINKKAAARMAAQQVHSSL
----K----------------------------------------------AQGYRRKSK
SLEQVVKTAKKMEAKLIGYDEIP-------------------------------------
------------------------------------------------------------
-----------------CVLTARCNDVEKNEASESDRDLKAFPISEQLARNCNFK-LKPA
RKLAPEAAVQCNSEQTIMPNGSNSDSKATGGAINGSAKSILHEVCAANCWKPPRFECCKE
TG----------------PSHLKEFTFRVVV-------------EIEE----TSRVIESC
------GAPRAKKKDAAEDAAEGALWFL-----KHEGYMFDN------------------
------------------------------------------------------------
------
>XP_015082003.1_Solanum_pennellii
------------------------------------------------------------
------------------------------------------------------------
------------------------------------------------------------
------------------------------------------------------------
------------------------------------------------------------
-------------------MSGGGYENGATSSPSAEPSLITN------------------
------------------------------------------------------------
------------------------------------QLSVLSIN----------------
-DDEHSS-----------------VSVEKDPRKIAR-K---YQMDLCKKALEENVVVYLG
TGCGKTHIAVLLIYEMG--HL---I-KKPQ---KSICVFLAPTVALVQQQAKVIEESIDF
KVGTYCG-KSKHLK---SHQDWEKEMEQYE------------------------------
-----------------------------------------------VLVMTPQIL-LHN
LSHCYIRIEFIALLIFDECHYAQVESDHPYAEIM--KIFYKPDVV------KQPRIFGMT
ASPISGKG----------------------------------ATVEGLETLLRSK-----
----------------------------------VYSVEDKDELEQ-FVASPKVNVYHYG
PG------SSCHTK---------AYSQKLEEIKHQ-C-----------------------
-------------------------------VKELHKKAVDST---LRNTK---------
----KMLKRLHGHLIFSLENLGVLGALQASCILLK-------------------------
---------------G-----------------DHHE-RHQMVEA--------EVNASDD
SLCDRY--------------LSQVDTVFTSGC----------------------------
AKDGMNPDLAL------------------------------MEVLKEPYFSKKLLRLIGI
LSNFGVQ-----PDMKC---IVFVNRIVTARSLSY-------------ILQH-LKVLS-S
WKCGFLVGVHSGL-KSMSRKNTNIILDKFRSGE---------------------------
---------LNLLIATKVGEEGLDIQTCCLVIRFDLPETVASFIQSRGRARMPKSEYAFL
VDRGNQRELDLIEHFTRSEAQMDDEISSRKS---------RTT-----VADFQENIYKVD
MTGATVSSALSISLLHHYCSKLPHDE--YFCPKPQFYYF----DD---------IDG---
TICKLILPSNAAMH-SIDSAPQSSIEAAKK----DACLRACKSLHELGALTDYLLPDQ--
ADEDKDLVPD---FSDLECCE---------GEDAREELHEMIVPASLKEPWTETD-NPV-
-----CLNSYYISF----------------------------------------------
----------------------------------FPFPNDRV-----YKKFGLFLKAPLP
QE-AERMKLDLNLARGRSVKTELIPSGTTSFENNE-------------------------
-------------------------------------QIQLAEKFQRMFFK---------
------------IIL-DR-SEFISEFVS--------LEKKDF-------VDSGSKFYLLL
PV---DLFGHDKI-------SVDWELVRRCLSSPIF------------------------
------------------GTSVCTSNNMSKFE----------------------------
------------------------------------------------------------
------------------------------------------------------------
------------------------------------------------------------
------------------------------------------------------------
------------------------------------------------------------
------------------------------------------------------------
------------------------------------------------------------
-------------------EQLQLAN-GSKSVH----DVVNSLVYVPCK-DAF---FFIS
DVVKDKNAC-SMYK-------------------------------------D---SKNYV
EHYYDT-------------------------FSVHLLYPDQPLIKAKQLFCLENLLRKKG
YSE----------------------LRDKEEHFVELPPEICQLKIIGFSKDIGSSLSLLP
SIMHRLESLLVAIELKGCLSASFPEGR--ELAIDH------------------------V
LEALTTENCHESF---SLERLEVLGDAFLKFAVGRHLFLLHDAFDEGQLTRKRSNAVNNS
NLYMVAIRKNLQ------------------------------------------------
------------------------------------------------------------
------------------------------------------------------------
------------------------------------------------------------
------------------------------------------------------------
------------------------------------------------------------
---------------------RLEFLGDAVLDYLITSYLYSVYPKLKPGQLTDLRSISVN
NNTFAVVAVRQSFHSHILCD-SNDLRESITRY-VNFIGRPDS-TRRLGEEP----SCPKA
LGDLVESCMGAILLDTGF--DLNRAWQIILSFLKPVMSF-TRLQLNPTRELYELCQSFGW
NLK--FLPSK-----KDGNFLVEARV-NGEN-VSAAASAL-NINKKSAQRMAAQMVCSSL
----K----------------------------------------------AQGYRPKSK
SLEQVLKAAIKMEAKLIGYDETP-------------------------------------
------------------------------------------------------------
-----------------CVLNTICDDLDKHETSESDCDLKVFPVNEELARSCNFKSKSTR
KLLSPEASVQCNSDQTIMSNGSKEDAKATGGSKTESAKSRLHEICAANCWKPPLFECCKE
TG----------------PSHLKEFTFRVVV-------------EIEE-----TSRVIES
Y-----GEAQAKKKDAAEHAAEGALWFL-----KQEGYLLDN------------------
------------------------------------------------------------
------
>XP_015082001.1_Solanum_pennellii
------------------------------------------------------------
------------------------------------------------------------
------------------------------------------------------------
------------------------------------------------------------
------------------------------------------------------------
-------------------MSGGGYENGATSSPSAEPSLITN------------------
------------------------------------------------------------
------------------------------------QLSVLSIN----------------
-DDEHSS-----------------VSVEKDPRKIAR-K---YQMDLCKKALEENVVVYLG
TGCGKTHIAVLLIYEMG--HL---I-KKPQ---KSICVFLAPTVALVQQQAKVIEESIDF
KVGTYCG-KSKHLK---SHQDWEKEMEQYE------------------------------
-----------------------------------------------VLVMTPQIL-LHN
LSHCYIRIEFIALLIFDECHYAQVESDHPYAEIM--KIFYKPDVV------KQPRIFGMT
ASPISGKG----------------------------------ATVEGLETLLRSK-----
----------------------------------VYSVEDKDELEQ-FVASPKVNVYHYG
PG------SSCHTK---------AYSQKLEEIKHQ-C-----------------------
-------------------------------VKELHKKAVDST---LRNTK---------
----KMLKRLHGHLIFSLENLGVLGALQASCILLK-------------------------
---------------G-----------------DHHE-RHQMVEA--------EVNASDD
SLCDRY--------------LSQVDTVFTSGC----------------------------
AKDGMNPDLAL------------------------------MEVLKEPYFSKKLLRLIGI
LSNFGVQ-----PDMKC---IVFVNRIVTARSLSY-------------ILQH-LKVLS-S
WKCGFLVGVHSGL-KSMSRKNTNIILDKFRSGE---------------------------
---------LNLLIATKVGEEGLDIQTCCLVIRFDLPETVASFIQSRGRARMPKSEYAFL
VDRGNQRELDLIEHFTRSEAQMDDEISSRKS------------RTT--VADFQENIYKVD
MTGATVSSALSISLLHHYCSKLPHDE--YFCPKPQFYYF----DD---------IDG---
TICKLILPSNAAMH-SIDSAPQSSIEAAKK----DACLRACKSLHELGALTDYLLPDQ--
ADEDKDLVPD---FSDLECCE---------GEDAREELHEMIVPASLKEPWTETD-NPV-
-----CLNSYYISF----------------------------------------------
----------------------------------FPFPNDRV-----YKKFGLFLKAPLP
QE-AERMKLDLNLARGRSVKTELIPSGTTSFENNE-------------------------
-------------------------------------QIQLAEKFQRMFFK---------
------------IIL-DR-SEFISEFVS--------LEKKDF-------VDSGSKFYLLL
PV---DLFGHDKI-------SVDWELVRRCLSSPIF------------------------
------------------GTSVCTSNNMSKFE----------------------------
------------------------------------------------------------
------------------------------------------------------------
------------------------------------------------------------
------------------------------------------------------------
------------------------------------------------------------
------------------------------------------------------------
------------------------------------------------------------
-------------------EQLQLAN-GSKSVH----DVVNSLVYVPCK-DAF---FFIS
DVVKDKNAC-SMYK-------------------------------------D---SKNYV
EHYYDT-------------------------FSVHLLYPDQPLIKAKQLFCLENLLRKKG
YSE----------------------LRDKEEHFVELPPEICQLKIIGFSKDIGSSLSLLP
SIMHRLESLLVAIELKGCLSASFPEGR--ELAIDH------------------------V
LEALTTENCHESF---SLERLEVLGDAFLKFAVGRHLFLLHDAFDEGQLTRKRSNAVNNS
NLYMVAIRKNLQAYIRDQSFEPD-------------------------------------
---------HFYVVGRPCPVT-----CNKQTEKNI-------------------------
----------------------------------------------------HGLGGSGT
Y------GVKT----EVR---------CSKY-----------------------------
---HHWLRKKTIADIVEALVGAFVVDSGFKAAIAFLKWIGIHT--DFKE-PQLKSIC-SA
SKVFMPLAGEIDVHGIERLLGYSFIHKGLLIQAFIHPSYNRHGGG-CYQ-----------
---------------------RLEFLGDAVLDYLITSYLYSVYPKLKPGQLTDLRSISVN
NNTFAVVAVRQSFHSHILCD-SNDLRESITRY-VNFIGRPDS-TRRLGEEP----SCPKA
LGDLVESCMGAILLDTGF--DLNRAWQIILSFLKPVMSF-TRLQLNPTRELYELCQSFGW
NLK--FLPSK-----KDGNFLVEARV-NGEN-VSAAASAL-NINKKSAQRMAAQMVCSSL
----K----------------------------------------------AQGYRPKSK
SLEQVLKAAIKMEAKLIGYDETP-------------------------------------
------------------------------------------------------------
-----------------CVLNTICDDLDKHETSESDCDLKVFPVNEELARSCNFKSKSTR
KLLSPEASVQCNSDQTIMSNGSKEDAKATGGSKTESAKSRLHEICAANCWKPPLFECCKE
TG----------------PSHLKEFTFRVVV-------------EIEE-----TSRVIES
Y-----GEAQAKKKDAAEHAAEGALWFL-----KQEGYLLDN------------------
------------------------------------------------------------
------
>XP_015082002.1_Solanum_pennellii
------------------------------------------------------------
------------------------------------------------------------
------------------------------------------------------------
------------------------------------------------------------
------------------------------------------------------------
-------------------MSGGGYENGATSSPSAEPSLITN------------------
------------------------------------------------------------
------------------------------------QLSVLSIN----------------
-DDEHSS-----------------VSVEKDPRKIAR-K---YQMDLCKKALEENVVVYLG
TGCGKTHIAVLLIYEMG--HL---I-KKPQ---KSICVFLAPTVALVQQQAKVIEESIDF
KVGTYCG-KSKHLK---SHQDWEKEMEQYE------------------------------
-----------------------------------------------VLVMTPQIL-LHN
LSHCYIRIEFIALLIFDECHYAQVESDHPYAEIM--KIFYKPDVV------KQPRIFGMT
ASPISGKG----------------------------------ATVEGLETLLRSK-----
----------------------------------VYSVEDKDELEQ-FVASPKVNVYHYG
PG------SSCHTK---------AYSQKLEEIKHQ-C-----------------------
-------------------------------VKELHKKAVDST---LRNTK---------
----KMLKRLHGHLIFSLENLGVLGALQASCILLK-------------------------
---------------G-----------------DHHE-RHQMVEA--------EVNASDD
SLCDRY--------------LSQVDTVFTSGC----------------------------
AKDGMNPDLAL------------------------------MEVLKEPYFSKKLLRLIGI
LSNFGVQ-----PDMKC---IVFVNRIVTARSLSY-------------ILQH-LKVLS-S
WKCGFLVGVHSGL-KSMSRKNTNIILDKFRSGE---------------------------
---------LNLLIATKVGEEGLDIQTCCLVIRFDLPETVASFIQSRGRARMPKSEYAFL
VDRGNQRELDLIEHFTRSEAQMDDEISSRKS------------RTT--VADFQENIYKVD
MTGATVSSALSISLLHHYCSKLPHDE--YFCPKPQFYYF----DD---------IDG---
TICKLILPSNAAMH-SIDSAPQSSIEAAKK----DACLRACKSLHELGALTDYLLPDQ--
ADEDKDLVPD---FSDLECCE---------GEDAREELHEMIVPASLKEPWTETD-NPV-
-----CLNSYYISF----------------------------------------------
----------------------------------FPFPNDRV-----YKKFGLFLKAPLP
QE-AERMKLDLNLARGRSVKTELIPSGTTSFENNE-------------------------
--------------------------------------IQLAEKFQRMFFK---------
------------IIL-DR-SEFISEFVS--------LEKKDF-------VDSGSKFYLLL
PV---DLFGHDKI-------SVDWELVRRCLSSPIF------------------------
------------------GTSVCTSNNMSKFE----------------------------
------------------------------------------------------------
------------------------------------------------------------
------------------------------------------------------------
------------------------------------------------------------
------------------------------------------------------------
------------------------------------------------------------
------------------------------------------------------------
-------------------EQLQLAN-GSKSVH----DVVNSLVYVPCK-DAF---FFIS
DVVKDKNAC-SMYK-------------------------------------D---SKNYV
EHYYDT-------------------------FSVHLLYPDQPLIKAKQLFCLENLLRKKG
YSE----------------------LRDKEEHFVELPPEICQLKIIGFSKDIGSSLSLLP
SIMHRLESLLVAIELKGCLSASFPEGR--ELAIDH------------------------V
LEALTTENCHESF---SLERLEVLGDAFLKFAVGRHLFLLHDAFDEGQLTRKRSNAVNNS
NLYMVAIRKNLQAYIRDQSFEPD-------------------------------------
---------HFYVVGRPCPVT-----CNKQTEKNI-------------------------
----------------------------------------------------HGLGGSGT
Y------GVKT----EVR---------CSKY-----------------------------
---HHWLRKKTIADIVEALVGAFVVDSGFKAAIAFLKWIGIHT--DFKE-PQLKSIC-SA
SKVFMPLAGEIDVHGIERLLGYSFIHKGLLIQAFIHPSYNRHGGG-CYQ-----------
---------------------RLEFLGDAVLDYLITSYLYSVYPKLKPGQLTDLRSISVN
NNTFAVVAVRQSFHSHILCD-SNDLRESITRY-VNFIGRPDS-TRRLGEEP----SCPKA
LGDLVESCMGAILLDTGF--DLNRAWQIILSFLKPVMSF-TRLQLNPTRELYELCQSFGW
NLK--FLPSK-----KDGNFLVEARV-NGEN-VSAAASAL-NINKKSAQRMAAQMVCSSL
----K----------------------------------------------AQGYRPKSK
SLEQVLKAAIKMEAKLIGYDETP-------------------------------------
------------------------------------------------------------
-----------------CVLNTICDDLDKHETSESDCDLKVFPVNEELARSCNFKSKSTR
KLLSPEASVQCNSDQTIMSNGSKEDAKATGGSKTESAKSRLHEICAANCWKPPLFECCKE
TG----------------PSHLKEFTFRVVV-------------EIEE-----TSRVIES
Y-----GEAQAKKKDAAEHAAEGALWFL-----KQEGYLLDN------------------
------------------------------------------------------------
------
>AFO53518.1_DCL4_Solanum_lycopersicum
------------------------------------------------------------
------------------------------------------------------------
------------------------------------------------------------
------------------------------------------------------------
------------------------------------------------------------
-------------------MSGGGYENGATSSPSAEPSLITN------------------
------------------------------------------------------------
------------------------------------QLSVLSIN----------------
-DDEHSS-----------------VSVEKDPRKIAR-K---YQMDLCKKALEENVVVYLG
TGSGKTHIAVLLIYEMG--HL---I-KKPQ---KSICVFLAPTVALVQQQAKVIEESIDF
KVGTYCG-KSKHLK---SHQDWEKEMEQYE------------------------------
-----------------------------------------------VLVMTPQIL-LHN
LSHCYIRIEFIALLIFDECHYAQVESDHPYAEIM--KIFYKPDVV------KQPRIFGMT
ASPISGKG----------------------------------ATVEGLETLLRSK-----
----------------------------------VYSVEDKDELEQ-FVASPKVNVYQYG
PG------SSCHTK---------AYSQKLEEIKHQ-C-----------------------
-------------------------------VKELHKKAVDST---LRNTK---------
----KMLKRLHGHLIFSLENLGVLGALQASCILLK-------------------------
---------------G-----------------DHHE-RHQMVEA--------EVNASDD
SLCDRY--------------LSQVDTVFTSGC----------------------------
AKDGMNPDLAL------------------------------MEVLKEPYFSKKLLRLIGI
LSNFGVQ-----PDMKC---IVFVNRIVTARSLSY-------------ILQH-LKILS-S
WKCGFLVGVHSGL-KSMSRKNTNIILDKFRSGE---------------------------
---------LNLLIATKVGEEGLDIQTCCLVIRFDLPETVASFIQSRGRARMPKSEYAFL
VDRGNQRELDLIEHFTRSEAQMDDEISSRKS--------------RTMVADFQENIYKVD
MTGATVSSALSISLLHHYCSKLPHDE--YFCPKPQFYYF----DD---------VDG---
TICKLILPSNAAMH-SIESAPQSSIEAAKK----DACLRACKSLHELGALTDYLLPDQ--
ADEDKDLVPD---CSDSECCE---------GEDAREELHEMIVPASLKEPWTETD-NPV-
-----CLNSYYISF----------------------------------------------
----------------------------------FPFPNDRV-----YKKFGLFLKAPLP
QE-AERMKLDLNLARGRSVKTELIPSGTTSFENNE-------------------------
--------------------------------------IQLAEKFQRMFFK---------
------------IIL-DR-SEFISEFVS--------LEKKDF-------VDSGSKFYLLL
PV---NLFGHDKI-------SVDWELVRRCLSSPVF------------------------
------------------GTSVCTSNNMSKFE----------------------------
------------------------------------------------------------
------------------------------------------------------------
------------------------------------------------------------
------------------------------------------------------------
------------------------------------------------------------
------------------------------------------------------------
------------------------------------------------------------
-------------------EQLQLAN-GSKSVH----DVVNSLVYVPCK-DAF---FFIS
DVVKDKNAY-SMYK-------------------------------------D---SKNHV
EHYYDT-------------------------FSVHLLYPDQPLIKAKQLFCLENLLRKKG
YSE----------------------LRDKEEHFVELPPEICQLKIIGFSKDIGSSLSLLP
SIMHRLESLLVAIELKGCLSASFPEGR--ELAIDH------------------------V
LEALTTENCHESF---SLERLEVLGDAFLKFAVGRHLFLLHDAFDEGQLTRKRSNAVNNS
NLYMVAIKKNLQAYIRDQSFEPD-------------------------------------
---------HFYVVGRPCPVT-----CNKQTEKNI-------------------------
----------------------------------------------------HGLCGSGT
D------GIKT----EVR---------CSKY-----------------------------
---HHWLRKKTIADIVEALVGAFVVDSGFKAAIAFLKWIGIHT--DFKE-PQLKSIC-SA
SKVFMPLADEIDVLGIERLLGYSFIHKGLLIQAFIHPSYNRHGGG-CYQ-----------
---------------------RLEFLGDAVLDYLITSYLYSVYPKLKPGQLTDLRSISVN
NNTFAVVAVRQSFHSHILCD-SSDLRESITRY-VNFIGRPDS-TRGWVKSH----LVPKA
LGDLVESCMGAILLDTGF--DLNRAWQIILSFLKPVMSF-TRLQLNPTRELYELCQSFGW
NLK--FLPSK-----KDGNFLVEARV-NGEN-VSAAASAL-NINKKSAQRMAAQIVCSSL
----K----------------------------------------------AQGYRPKSK
SLEQVLKAAIKMEAKLIGYDETP-------------------------------------
------------------------------------------------------------
-----------------CVLTTICDDLDKHETSESDCHLKVFPVNEELARSCNFKSKSTR
KLLSTEASVQCNSDQTIMSNGSKEDAKATGGSKTESAKSRLHEICAANCWKPPLFECCKE
TG----------------PSHLKEFTFRVLV-------------EIEE-----TSRVIES
Y-----GEAQAKKKDAAEHAAEGALWFL-----KQEGYLLDN------------------
------------------------------------------------------------
------
>XP_010323151.1_Solanum_lycopersicum
------------------------------------------------------------
------------------------------------------------------------
------------------------------------------------------------
------------------------------------------------------------
------------------------------------------------------------
-------------------MSGGGYENGATSSPSAEPSLITN------------------
------------------------------------------------------------
------------------------------------QLSVLSIN----------------
-DDEHSS-----------------VSVEKDPRKIAR-K---YQMDLCKKALEENVVVYLG
TGSGKTHIAVLLIYEMG--HL---I-KKPQ---KSICVFLAPTVALVQQQAKVIEESIDF
KVGTYCG-KSKHLK---SHQDWEKEMEQYE------------------------------
-----------------------------------------------VLVMTPQIL-LHN
LSHCYIRIEFIALLIFDECHYAQVESDHPYAEIM--KIFYKPDVV------KQPRIFGMT
ASPISGKG----------------------------------ATVEGLETLLRSK-----
----------------------------------VYSVEDKDELEQ-FVASPKVNVYQYG
PG------SSCHTK---------AYSQKLEEIKHQ-C-----------------------
-------------------------------VKELHKKAVDST---LRNTK---------
----KMLKRLHGHLIFSLENLGVLGALQASCILLK-------------------------
---------------G-----------------DHHE-RHQMVEA--------EVNASDD
SLCDRY--------------LSQVDTVFTSGC----------------------------
AKDGMNPDLAL------------------------------MEVLKEPYFSKKLLRLIGI
LSNFGVQ-----PDMKC---IVFVNRIVTARSLSY-------------ILQH-LKILS-S
WKCGFLVGVHSGL-KSMSRKNTNIILDKFRSGE---------------------------
---------LNLLIATKVGEEGLDIQTCCLVIRFDLPETVASFIQSRGRARMPKSEYAFL
VDRGNQRELDLIEHFTRSEAQMDDEISSRKS--------------RTMVADFQENIYKVD
MTGATVSSALSISLLHHYCSKLPHDE--YFCPKPQFYYF----DD---------VDG---
TICKLILPSNAAMH-SIDSAPQSSIEAAKK----DACLRACKSLHELGALTDYLLPDQ--
ADEDKDLVPD---FSDLECCE---------GEDAREELHEMIVPASLKEPWTETD-NPV-
-----CLNSYYISF----------------------------------------------
----------------------------------FPFPNDRV-----YKKFGLFLKAPLP
QE-AERMKLDLNLARGRSVKTELIPSGTTSFENNE-------------------------
-------------------------------------QIQLAEKFQRMFFK---------
------------IIL-DR-SEFISEFVS--------LEKKDF-------VDSGSKFYLLL
PV---NLFGHDKI-------SVDWELVRRCLSSPVF------------------------
------------------GTSVCTSNNMSKFE----------------------------
------------------------------------------------------------
------------------------------------------------------------
------------------------------------------------------------
------------------------------------------------------------
------------------------------------------------------------
------------------------------------------------------------
------------------------------------------------------------
-------------------EQLQLAN-GSKSVH----DVVNSLVYVPCK-DAF---FFIS
DVVKDKNAY-SMYK-------------------------------------D---SKNHV
EHYYDT-------------------------FSVHLLYPDQPLIKAKQLFCLENLLRKKG
YSE----------------------LRDKEEHFVELPPEICQLKIIGFSKDIGSSLSLLP
SIMHRLESLLVAIELKGCLSASFPEGR--ELAIDH------------------------V
LEALTTENCHESF---SLERLEVLGDAFLKFAVGRHLFLLHDAFDEGQLTRKRSNAVNNS
NLYMVAIKKNLQAYIRDQSFEPD-------------------------------------
---------HFYVVGRPCPVT-----CNKQTEKNI-------------------------
----------------------------------------------------HGLCGSGT
D------GIKT----EVR---------CSKY-----------------------------
---HHWLRKKTIADIVEALVGAFVVDSGFKAAIAFLKWIGIHT--DFKE-PQLKSIC-SA
SKVFMPLADEIDVLGIERLLGYSFIHKGLLIQAFIHPSYNRHGGG-CYQ-----------
---------------------RLEFLGDAVLDYLITSYLYSVYPKLKPGQLTDLRSISVN
NNTFAVVAVRQSFHSHILCD-SSDLRESITRY-VNFIGRPDS-TRRLGEEP----SCPKA
LGDLVESCMGAILLDTGF--DLNRAWQIILSFLKPVMSF-TRLQLNPTRELYELCQSFGW
NLK--FLPSK-----KDGNFLVEARV-NGEN-VSAAASAL-NINKKSAQRMAAQIVCSSL
----K----------------------------------------------AQGYRPKSK
SLEQVLKAAIKMEAKLIGYDETP-------------------------------------
------------------------------------------------------------
-----------------CVLTTICDDLDKHETSESDCHLKVFPVNEELARSCNFKSKSTR
KLLSTEASVQCNSDQTIMSNGSKEDAKATGGSKTESAKSRLHEICAANCWKPPLFECCKE
TG----------------PSHLKEFTFRVLV-------------EIEE-----TSRVIES
Y-----GEAQAKKKDAAEHAAEGALWFL-----KQEGYLLDN------------------
------------------------------------------------------------
------
>NP_001266210.2_DCL4_Solanum_lycopersicum
------------------------------------------------------------
------------------------------------------------------------
------------------------------------------------------------
------------------------------------------------------------
------------------------------------------------------------
-------------------MSGGGYENGATSSPSAEPSLITN------------------
------------------------------------------------------------
------------------------------------QLSVLSIN----------------
-DDEHSS---------------VS--VEKDPRKIAR-K---YQMDLCKKALEENVVVYLG
TGSGKTHIAVLLIYEMG--HL---I-KKPQ---KSICVFLAPTVALVQQQAKVIEESIDF
KVGTYCG-KSKHLK---SHQDWEKEMEQYE------------------------------
-----------------------------------------------VLVMTPQIL-LHN
LSHCYIRIEFIALLIFDECHYAQVESDHPYAEIM--KIFYKPDVV------KQPRIFGMT
ASPISGKG----------------------------------ATVEGLETLLRSK-----
----------------------------------VYSVEDKDELEQ-FVASPKVNVYQYG
PG------SSCHTK---------AYSQKLEEIKHQ-C-----------------------
-------------------------------VKELHKKAVDST---LRNTK---------
----KMLKRLHGHLIFSLENLGVLGALQASCILLK-------------------------
---------------G-----------------DHHE-RHQMVEA--------EVNASDD
SLCDRY--------------LSQVDTVFTSGC----------------------------
AKDGMNPDLAL------------------------------MEVLKEPYFSKKLLRLIGI
LSNFGVQ-----PDMKC---IVFVNRIVTARSLSY-------------ILQH-LKILS-S
WKCGFLVGVHSGL-KSMSRKNTNIILDKFRSGE---------------------------
---------LNLLIATKVGEEGLDIQTCCLVIRFDLPETVASFIQSRGRARMPKSEYAFL
VDRGNQRELDLIEHFTRSEAQMDDEISSRKS------RTM--------VADFQENIYKVD
MTGATVSSALSISLLHHYCSKLPHDE--YFCPKPQFYYF----DD---------VDG---
TICKLILPSNAAMH-SIDSAPQSSIEAAKK----DACLRACKSLHELGALTDYLLPDQ--
ADEDKDLVPD---FSDLECCE---------GEDAREELHEMIVPASLKEPWTETD-NPV-
-----CLNSYYISF----------------------------------------------
----------------------------------FPFPNDRV-----YKKFGLFLKAPLP
QE-AERMKLDLNLARGRSVKTELIPSGTTSFENNE-------------------------
--------------------------------------IQLAEKFQRMFFK---------
------------IIL-DR-SEFISEFVS--------LEKKDF-------VDSGSKFYLLL
PV---NLFGHDKI-------SVDWELVRRCLSSPVF------------------------
------------------GTSVCTSNNMSKFE----------------------------
------------------------------------------------------------
------------------------------------------------------------
------------------------------------------------------------
------------------------------------------------------------
------------------------------------------------------------
------------------------------------------------------------
------------------------------------------------------------
-------------------EQLQLAN-GSKSVH----DVVNSLVYVPCK-DAF---FFIS
DVVKDKNAY-SMYK-------------------------------------D---SKNHV
EHYYDT-------------------------FSVHLLYPDQPLIKAKQLFCLENLLRKKG
YSE----------------------LRDKEEHFVELPPEICQLKIIGFSKDIGSSLSLLP
SIMHRLESLLVAIELKGCLSASFPEGR--ELAIDH------------------------V
LEALTTENCHESF---SLERLEVLGDAFLKFAVGRHLFLLHDAFDEGQLTRKRSNAVNNS
NLYMVAIKKNLQAYIRDQSFEPD-------------------------------------
---------HFYVVGRPCPVT-----CNKQTEKNI-------------------------
----------------------------------------------------HGLCGSGT
D------GIKT----EVR---------CSKY-----------------------------
---HHWLRKKTIADIVEALVGAFVVDSGFKAAIAFLKWIGIHT--DFKE-PQLKSIC-SA
SKVFMPLADEIDVLGIERLLGYSFIHKGLLIQAFIHPSYNRHGGG-CYQ-----------
---------------------RLEFLGDAVLDYLITSYLYSVYPKLKPGQLTDLRSISVN
NNTFAVVAVRQSFHSHILCD-SSDLRESITRY-VNFIGRPDS-TRRLGEEP----SCPKA
LGDLVESCMGAILLDTGF--DLNRAWQIILSFLKPVMSF-TRLQLNPTRELYELCQSFGW
NLK--FLPSK-----KDGNFLVEARV-NGEN-VSAAASAL-NINKKSAQRMAAQIVCSSL
----K----------------------------------------------AQGYRPKSK
SLEQVLKAAIKMEAKLIGYDETP-------------------------------------
------------------------------------------------------------
-----------------CVLTTICDDLDKHETSESDCHLKVFPVNEELARSCNFKSKSTR
KLLSTEASVQCNSDQTIMSNGSKEDAKATGGSKTESAKSRLHEICAANCWKPPLFECCKE
TG----------------PSHLKEFTFRVLV-------------EIEE-----TSRVIES
Y-----GEAQAKKKDAAEHAAEGALWFL-----KQEGYLLDN------------------
------------------------------------------------------------
------
>XP_006343692.1_Solanum_tuberosum
------------------------------------------------------------
------------------------------------------------------------
------------------------------------------------------------
------------------------------------------------------------
------------------------------------------------------------
-------------------MGGGGLENGTTSSPSAEPSLITN------------------
------------------------------------------------------------
------------------------------------QLSVLSIN----------------
-DDEHSS-----------------VSVEKDPRKIAR-K---YQMDLCKKALEENVVVYLG
TGCGKTHIAVLLIYEMG--HL---I-KKPQ---KSICVFLAPTVALVQQQAKVIEESIDF
KVGTYCG-KSKHLK---SHQDWEKEMEQYE------------------------------
-----------------------------------------------VLVMTPQIL-LHN
LSHCYIRIEFIALLIFDECHYAQVESDHPYAEIM--KIFYKPDVV------KRPRIFGMT
ASPISGKG----------------------------------ATVEGLETLLRSK-----
----------------------------------VYSVEDKDELEQ-FVASPKVNVYHYG
PGSSYL--TKAYSQ-------------KLEEIKNQ-C-----------------------
-------------------------------VKELHKKAVDST---LRNTK---------
----KMLKRLHGHLNFSLENLGVLGALQASCILLK-------------------------
---------------G-----------------DHHE-RHQMMEA--------EVNASDD
SLCDKY--------------LSQVDTVFTSGC----------------------------
AKDGMNPDLAL------------------------------MEVLKEPYFSKKLLRLIGI
LSNFGVQ-----PDMKC---IIFVNRIVTARSLSY-------------ILQH-LKVLS-S
WKCGFLVGVHSGL-KSMSRKNTNIILNKFRSGE---------------------------
---------LNLLIATKVGEEGLDIQTCCLVIRFDLPETVASFIQSRGRARMPKSEYAFL
VDRGNQRELDLIEHFTRSEAQMNDEISSRKS------------LTT--VADFQENIYKVD
MTGATISSASSISLLHHYCSKLPRDE--YFCPKPQFYYF----DD---------IDG---
TICKLILPSNAAMH-QIVSAPQSSIEAAKK----DACLRACKSLHELGALTDYLLPDQ--
ADEDEDLVPD---FSDLECCE---------GEDAREELHEMIVPASLKEPWTETE-NPV-
-----CLNSYYIRF----------------------------------------------
----------------------------------FPFPNDRV-----YKKFGLFLKAPLP
QE-AERMKLDLNLARGRSVKTELIPSGATSFENNE-------------------------
-------------------------------------QIQLAEKFQRMFLK---------
------------IIL-DR-SEFISEFVS--------LEKKDF-------VDSASKFYLLL
PV---NLFGHNKI-------SVDWELVRRCLSSPIF------------------------
------------------GTSVCTSNNKMSKF----------------------------
------------------------------------------------------------
------------------------------------------------------------
------------------------------------------------------------
------------------------------------------------------------
------------------------------------------------------------
------------------------------------------------------------
------------------------------------------------------------
------------------EEQLQLAN-GSKSVH----DVANSLVYVPCK-DAF---FFIS
DVVKDKNAY-SIYK-------------------------------------D---SKNHV
EHYYDI-------------------------SSVHLLYPDQPLIKAKQLFCLENLLRKKG
YSE----------------------LRDKEEHFVELPPEICQLKIIGFSKDIGSSLSLLP
SIMHRLESLLVAIELKGCLSASFPEGR--EVAIDH------------------------V
LEALTTENCHESF---SLERLEVLGDAFLKFAVGRHLFLLHDAFDEGQLTRKRSNAVNNS
NLYMVAIRNNLQAYIRDQSFEPN-------------------------------------
---------HFYVVGRPCPVT-----CNKQTEKKI-------------------------
----------------------------------------------------HGLCGSGT
D------GAKT----EVR---------CSKC-----------------------------
---HHWLRKKTIADIVEALVGAFVVDSGFKAAIAFLKWIGIHT--DFKE-PQLKSIC-SA
SKVFMPLAAEIDVLGIEHLLGYSFIHKGLLIQAFIHPSYNRHGGG-CYQ-----------
---------------------RLEFLGDAVLDYLITSYLYSVYPKLKPGQLTDLRSISVN
NNTFAVVAVRQSFHSHILCD-SSDLRESITRY-VNFIGRPDS-MKRLGEEP----SCPKF
--------------------RPSATW---------------------------------W
SLV-----------------WVQSYLTQGLT-----------------------------
------------------------------------------------------------
------------------------------------------------------------
------------------------------------------------------------
------------------------------------------------------------
------------------------------------------------------------
------------------------------------------------------------
------------------------------------------------------------
------------------------------------------------------------
------
>XP_015162544.1_Solanum_tuberosum
------------------------------------------------------------
------------------------------------------------------------
------------------------------------------------------------
------------------------------------------------------------
------------------------------------------------------------
-------------------MGGGGLENGTTSSPSAEPSLITN------------------
------------------------------------------------------------
------------------------------------QLSVLSIN----------------
-DDEHSS-----------------VSVEKDPRKIAR-K---YQMDLCKKALEENVVVYLG
TGCGKTHIAVLLIYEMG--HL---I-KKPQ---KSICVFLAPTVALVQQQAKVIEESIDF
KVGTYCG-KSKHLK---SHQDWEKEMEQYE------------------------------
-----------------------------------------------VLVMTPQIL-LHN
LSHCYIRIEFIALLIFDECHYAQVESDHPYAEIM--KIFYKPDVV------KRPRIFGMT
ASPISGKG----------------------------------ATVEGLETLLRSK-----
----------------------------------VYSVEDKDELEQ-FVASPKVNVYHYG
PGSSYL--TKAYSQ-------------KLEEIKNQ-C-----------------------
-------------------------------VKELHKKAVDST---LRNTK---------
----KMLKRLHGHLNFSLENLGVLGALQASCILLK-------------------------
---------------G-----------------DHHE-RHQMMEA--------EVNASDD
SLCDKY--------------LSQVDTVFTSGC----------------------------
AKDGMNPDLAL------------------------------MEVLKEPYFSKKLLRLIGI
LSNFGVQ-----PDMKC---IIFVNRIVTARSLSY-------------ILQH-LKVLS-S
WKCGFLVGVHSGL-KSMSRKNTNIILNKFRSGE---------------------------
---------LNLLIATKVGEEGLDIQTCCLVIRFDLPETVASFIQSRGRARMPKSEYAFL
VDRGNQRELDLIEHFTRSEAQMNDEISSRKS------------LTT--VADFQENIYKVD
MTGATISSASSISLLHHYCSKLPRDE--YFCPKPQFYYF----DD---------IDG---
TICKLILPSNAAMH-QIVSAPQSSIEAAKK----DACLRACKSLHELGALTDYLLPDQ--
ADEDEDLVPD---FSDLECCE---------GEDAREELHEMIVPASLKEPWTETE-NPV-
-----CLNSYYIRF----------------------------------------------
----------------------------------FPFPNDRV-----YKKFGLFLKAPLP
QE-AERMKLDLNLARGRSVKTELIPSGATSFENNE-------------------------
-------------------------------------QIQLAEKFQRMFLK---------
------------IIL-DR-SEFISEFVS--------LEKKDF-------VDSASKFYLLL
PV---NLFGHNKI-------SVDWELVRRCLSSPIF------------------------
------------------GTSVCTSNNKMSKF----------------------------
------------------------------------------------------------
------------------------------------------------------------
------------------------------------------------------------
------------------------------------------------------------
------------------------------------------------------------
------------------------------------------------------------
------------------------------------------------------------
------------------EEQLQLAN-GSKSVH----DVANSLVYVPCK-DAF---FFIS
DVVKDKNAY-SIYK-------------------------------------D---SKNHV
EHYYDI-------------------------SSVHLLYPDQPLIKAKQLFCLENLLRKKG
YSE----------------------LRDKEEHFVELPPEICQLKIIGFSKDIGSSLSLLP
SIMHRLESLLVAIELKGCLSASFPEGR--EVAIDH------------------------V
LEALTTENCHESF---SLERLEVLGDAFLKFAVGRHLFLLHDAFDEGQLTRKRSNAVNNS
NLYMVAIRNNLQAYIRDQSFEPN-------------------------------------
---------HFYVVGRPCPVT-----CNKQTEKKI-------------------------
----------------------------------------------------HGLCGSGT
D---GA-KT------EVR---------CSKC-----------------------------
---HHWLRKKTIADIVEALVGAFVVDSGFKAAIAFLKWIGIHT--DFKE-PQLKSIC-SA
SKVFMPLAAEIDVLGIEHLLGYSFIHKGLLIQAFIHPSYNRHGGG-CYQ-----------
---------------------RLEFLGDAVLDYLITSYLYSVYPKLKPGQLTDLRSISVN
NNTFAVVAVRQSFHSHILCD-SSDLRESITRY-VNFIGRPDS-MKRLGEEP----SCPKA
LGDLVESCMGAILLDTGF--DLNRAWQIILSFLKPVMSF-TRLQLNPTRELYELCQSFGW
NLK--FLPSK-----KDSKFLVEARV-NGEN-VSAAASAL-NINKKSAQRMAAQKVCSSL
----K----------------------------------------------AQGYRPKSK
SLEQVLKTAIKMEAKLIGYDETP-------------------------------------
------------------------------------------------------------
------------------------------------------------------------
--------------------------------------CVLTTSCDDLDKHETSERDCDL
KV-------FPVNEKLARSCNFKFKSMRKLL---------------------SPEASVQC
NS----DQTIMSNGSKEDSKATGLLSGW----W---------------------------
------------------------------------------------------------
------
>XP_006343690.1_Solanum_tuberosum
------------------------------------------------------------
------------------------------------------------------------
------------------------------------------------------------
------------------------------------------------------------
------------------------------------------------------------
--------------MGGGGLENGTTSSPSAEPSLITN-----------------------
------------------------------------------------------------
------------------------------------QLSVLSIN----------------
-DDEHSS-----------------VSVEKDPRKIAR-K---YQMDLCKKALEENVVVYLG
TGCGKTHIAVLLIYEMG--HL---I-KKPQ---KSICVFLAPTVALVQQQAKVIEESIDF
KVGTYCG-KSKHLK---SHQDWEKEMEQYE------------------------------
-----------------------------------------------VLVMTPQIL-LHN
LSHCYIRIEFIALLIFDECHYAQVESDHPYAEIM--KIFYKPDVV------KRPRIFGMT
ASPISGKG----------------------------------ATVEGLETLLRSK-----
----------------------------------VYSVEDKDELEQ-FVASPKVNVYHYG
PG------SSYLTKAYS---------QKLEEIKNQ-C-----------------------
-------------V---------------KELHKKAV---DST---LRNTK---------
----KMLKRLHGHLNFSLENLGVLGALQASCILLK-------------------------
---------------G-----------------DHHE-RHQMMEA--------EVNASDD
SLCDKY--------------LSQVDTVFTSGC----------------------------
AKDGMNPDLAL------------------------------MEVLKEPYFSKKLLRLIGI
LSNFGVQ-----PDMKC---IIFVNRIVTARSLSY-------------ILQH-LKVLS-S
WKCGFLVGVHSGL-KSMSRKNTNIILNKFRSGE---------------------------
---------LNLLIATKVGEEGLDIQTCCLVIRFDLPETVASFIQSRGRARMPKSEYAFL
VDRGNQRELDLIEHFTRSEAQMNDEISSRKS------------LTT--VADFQENIYKVD
MTGATISSASSISLLHHYCSKLPRDE--YFCPKPQFYYF----DD---------IDG---
TICKLILPSNAAMH-QIVSAPQSSIEAAKK----DACLRACKSLHELGALTDYLLPDQ--
ADEDEDLVPD---FSDLECCE---------GEDAREELHEMIVPASLKEPWTETE-NPV-
-----CLNSYYIRF----------------------------------------------
----------------------------------FPFPNDRV-----YKKFGLFLKAPLP
QE-AERMKLDLNLARGRSVKTELIPSGATSFENNE-------------------------
-------------------------------------QIQLAEKFQRMFLK---------
------------IIL-DR-SEFISEFVS--------LEKKDF-------VDSASKFYLLL
PV---NLFGHNKI-------SVDWELVRRCLSSPIF------------------------
------------------GTSVCTSNNKMSKF----------------------------
------------------------------------------------------------
------------------------------------------------------------
------------------------------------------------------------
------------------------------------------------------------
------------------------------------------------------------
------------------------------------------------------------
------------------------------------------------------------
------------------EEQLQLAN-GSKSVH----DVANSLVYVPCK-DAF---FFIS
DVVKDKNAY-SIYK-------------------------------------D---SKNHV
EHYYDI-------------------------SSVHLLYPDQPLIKAKQLFCLENLLRK-K
GYS----EL----RD-------------KEEHFVELPPEICQLKIIGFSKDIGSSLSLLP
SIMHRLESLLVAIELKGCLSASFPEGR--EVAIDH------------------------V
LEALTTENCHESF---SLERLEVLGDAFLKFAVGRHLFLLHDAFDEGQLTRKRSNAVNNS
NLYMVAIRNNLQAYIRDQSFEPN-------------------------------------
---------HFYVVGRPCPVT-----CNKQTEKKI-------------------------
----------------------------------------------------HGLCGSGT
D------GAKT----EVR---------CSKC-----------------------------
---HHWLRKKTIADIVEALVGAFVVDSGFKAAIAFLKWIGIHT--DFKE-PQLKSIC-SA
SKVFMPLAAEIDVLGIEHLLGYSFIHKGLLIQAFIHPSYNRHGGG-CYQ-----------
---------------------RLEFLGDAVLDYLITSYLYSVYPKLKPGQLTDLRSISVN
NNTFAVVAVRQSFHSHILCD-SSDLRESITRY-VNFIGRPDS-MKRLGEEP----SCPKA
LGDLVESCMGAILLDTGF--DLNRAWQIILSFLKPVMSF-TRLQLNPTRELYELCQSFGW
NLK--FLPSK-----KDSKFLVEARV-NGEN-VSAAASAL-NINKKSAQRMAAQKVCSSL
----K----------------------------------------------AQGYRPKSK
SLEQVLKTAIKMEAKLIGYDETP-------------------------------------
------------------------------------------------------------
-----------------CVLTTSCDDLDKHETSERDCDLKVFPVNEKLARSCNFKFKSMR
KLLSPEASVQCNSDQTIMSNGSKEDSKATGGSKTESAKSRLHEICAANCWKPPLFECCKE
TG----------------PSHLKEFTFRVVV-------------EIEE-----TSRVIES
Y-----GEAQAKKKDAAEHAAEGALWFL-----KQEGYLLDN------------------
------------------------------------------------------------
------
>XP_006343691.1_Solanum_tuberosum
------------------------------------------------------------
------------------------------------------------------------
------------------------------------------------------------
------------------------------------------------------------
------------------------------------------------------------
--------------MGGGGLENGTTSSPSAEPSLITN-----------------------
------------------------------------------------------------
------------------------------------QLSVLSIN----------------
-DDEHSS-----------------VSVEKDPRKIAR-K---YQMDLCKKALEENVVVYLG
TGCGKTHIAVLLIYEMG--HL---I-KKPQ---KSICVFLAPTVALVQQQAKVIEESIDF
KVGTYCG-KSKHLK---SHQDWEKEMEQYE------------------------------
-----------------------------------------------VLVMTPQIL-LHN
LSHCYIRIEFIALLIFDECHYAQVESDHPYAEIM--KIFYKPDVV------KRPRIFGMT
ASPISGKG----------------------------------ATVEGLETLLRSK-----
----------------------------------VYSVEDKDELEQ-FVASPKVNVYHYG
PGSSYL--TKAYSQ-------------KLEEIKNQ-C-----------------------
-------------V---------------KELHKKAV---DST---LRNTK---------
----KMLKRLHGHLNFSLENLGVLGALQASCILLK-------------------------
---------------G-----------------DHHE-RHQMMEA--------EVNASDD
SLCDKY--------------LSQVDTVFTSGC----------------------------
AKDGMNPDLAL------------------------------MEVLKEPYFSKKLLRLIGI
LSNFGVQ-----PDMKC---IIFVNRIVTARSLSY-------------ILQH-LKVLS-S
WKCGFLVGVHSGL-KSMSRKNTNIILNKFRSGE---------------------------
---------LNLLIATKVGEEGLDIQTCCLVIRFDLPETVASFIQSRGRARMPKSEYAFL
VDRGNQRELDLIEHFTRSEAQMNDEISSRKS------------LTT--VADFQENIYKVD
MTGATISSASSISLLHHYCSKLPRDE--YFCPKPQFYYF----DD---------IDG---
TICKLILPSNAAMH-QIVSAPQSSIEAAKK----DACLRACKSLHELGALTDYLLPDQ--
ADEDEDLVPD---FSDLECCE---------GEDAREELHEMIVPASLKEPWTETE-NPV-
-----CLNSYYIRF----------------------------------------------
----------------------------------FPFPNDRV-----YKKFGLFLKAPLP
QE-AERMKLDLNLARGRSVKTELIPSGATSFENNE-------------------------
--------------------------------------IQLAEKFQRMFLK---------
------------IIL-DR-SEFISEFVS--------LEKKDF-------VDSASKFYLLL
PV---NLFGHNKI-------SVDWELVRRCLSSPIF------------------------
------------------GTSVCTSNNKMSKF----------------------------
------------------------------------------------------------
------------------------------------------------------------
------------------------------------------------------------
------------------------------------------------------------
------------------------------------------------------------
------------------------------------------------------------
------------------------------------------------------------
------------------EEQLQLAN-GSKSVH----DVANSLVYVPCK-DAF---FFIS
DVVKDKNAY-SIYK-------------------------------------D---SKNHV
EHYYDI-------------------------SSVHLLYPDQPLIKAKQLFCLENLLRK-K
GYS----EL----RD-------------KEEHFVELPPEICQLKIIGFSKDIGSSLSLLP
SIMHRLESLLVAIELKGCLSASFPEGR--EVAIDH------------------------V
LEALTTENCHESF---SLERLEVLGDAFLKFAVGRHLFLLHDAFDEGQLTRKRSNAVNNS
NLYMVAIRNNLQAYIRDQSFEPN-------------------------------------
---------HFYVVGRPCPVT-----CNKQTEKKI-------------------------
----------------------------------------------------HGLCGSGT
D------GAKT----EVR---------CSKC-----------------------------
---HHWLRKKTIADIVEALVGAFVVDSGFKAAIAFLKWIGIHT--DFKE-PQLKSIC-SA
SKVFMPLAAEIDVLGIEHLLGYSFIHKGLLIQAFIHPSYNRHGGG-CYQ-----------
---------------------RLEFLGDAVLDYLITSYLYSVYPKLKPGQLTDLRSISVN
NNTFAVVAVRQSFHSHILCD-SSDLRESITRY-VNFIGRPDS-MKRLGEEP----SCPKA
LGDLVESCMGAILLDTGF--DLNRAWQIILSFLKPVMSF-TRLQLNPTRELYELCQSFGW
NLK--FLPSK-----KDSKFLVEARV-NGEN-VSAAASAL-NINKKSAQRMAAQKVCSSL
----K----------------------------------------------AQGYRPKSK
SLEQVLKTAIKMEAKLIGYDETP-------------------------------------
------------------------------------------------------------
-----------------CVLTTSCDDLDKHETSERDCDLKVFPVNEKLARSCNFKFKSMR
KLLSPEASVQCNSDQTIMSNGSKEDSKATGGSKTESAKSRLHEICAANCWKPPLFECCKE
TG----------------PSHLKEFTFRVVV-------------EIEE-----TSRVIES
Y-----GEAQAKKKDAAEHAAEGALWFL-----KQEGYLLDN------------------
------------------------------------------------------------
------
>AIE15766.1_DCL4_Salvia_miltiorrhiza
------------------------------------------------------------
------------------------------------------------------------
------------------------------------------------------------
------------------------------------------------------------
------------------------------------------------------------
-----------------------MYGGESSVA----------------------------
------------------------------------------------------------
-----------------------AAKGISE------RLLTLSLD----------------
-GDEEQQ----IS-----------AKPEKDPRKIAR-K---YQLDLCKKALEENVVIYLE
TGCGKTHIAVLLIYEMG--HL---I-KKPQ---KNICIFLAPTVALVQQQAKVIANSIDF
KVGIYCG-SSAHVK---SLHYWKKEVEENE------------------------------
-----------------------------------------------ILVMTPQIL-LHN
LSHCFIKIELIALLIFDECHYAQLDSNHPYAEIM--KIFYKTDVV------KLPRICGMT
ASPKSGKG----------------------------------GSIDGLEALLRAK-----
----------------------------------VYTVEDKDELEK-FVTSPKVNVYYYS
SG-DRSSLPHMIYT------------RKLEEIKNQ-------------------------
-------------------SMSAVRI---NSLD-------QSI---HRSTK---------
----KLLQKLHCNLIFCLENLGLWGVLQASHIFLK-------------------------
---------------G-----------------DHYE-NTDVVEE---------ESSSDS
NVCNKY--------------LHQVVSVLASDC----------------------------
AGDGKEADLSS------------------------------VEVLKEPYFSKKLLRLIAI
LSSFRLQ-----PNMKC---IIFVNRIVTARSLSH-------------ILRN-LKFLS-A
WKCGFLVGVHAGL---VSRKNTNIILDKFRSGE---------------------------
---------LNLLVATKVGEEGLDIQTCCLVIRFDLPETVASFIQSRGRARMPQSEYAFL
VDRGNRKELDLIEHFKKDEAMMNEEISLRKS------------SIP--ITSFEERTYKVD
TTGATISSIMSISLLHHYCSKLPHDE--YFHPKPQFFYY----DD----TD-----G---
MVCTIILPANAPIH-QIVSSPQSSTEAAKK----DACLRACKALHEIGALTDYLLPEQ--
DDKHEELTQD---LSDSDVSI---------EEDSRAELHEMLVPAALRKPWTAAG-IST-
-----YFSCYYIEI---------C------------------------------------
-----------------------------------PTPADRE-----YRRFGLFMKEPLP
EG-AGEMKVELCLARGRMVRSQLIPCGVTRFHRDE-------------------------
--------------------------------------IADAEMVQKMFLQ---------
------------IIL-DR-HKFVSEYVS--------LKNDDV------SNSSSSTFYLLL
PI---EPAKHGSI-------SVDWALIRRCLSSPIF------------K---LPH--LDV
------------------GDQTSQSSK---------------------------------
------------------------------------------------------------
------------------------------------------------------------
------------------------------------------------------------
------------------------------------------------------------
------------------------------------------------------------
------------------------------------------------------------
------------------------------------------------------------
--------------------YLHLAN-GHFSSD----DVVDGLVYVPCS-NIF---FFIS
DVYWEKSGR-SL-------------------------------------HGY---SNDHV
QHYKEK-------------------------FDIHLAYPDQPVLKAKQLFVLDNLLRKKK
LSE----EW----RE-------------KEEHFIELPPEICQLKVIGFSKDIGSSLSLLP
SIMHRLESFLVAIELKNKLAESFPEGA--EVTTAR------------------------V
LEALTTERCSESF---SLERLEVLGDAFLKFAVGRCLFLKHDASDEGQLTRKRSNIVNNS
NLLKLATRKKLQVYIRDQSFEPD-------------------------------------
---------KFYAFGRPCPIN-----CTKETQENI-------------------------
----------------------------------------------------HSQDYCKN
N------DRNS----GVR---------CNRC-----------------------------
---HHWLYNKTIADALEALTGAFIVDSGFKSATAFLNWIGVEV--DFTL-PKIDNIC-SA
SESFLPLSSRMDVEALENLVGYKFSHKGLLIQAFVHPSFNNLLGG-CYQ-----------
---------------------RLEFLGDAVLDYLITSYLYSVYPSLKPGHLTDLRSACVN
NTSFADVAGKWSFHKFIICD-SSVLREAIAKY-INIG------KSGTGKEHIEEKTSPKV
LGDLVESFTGALYLDTGF--DLKLVWKTMLFLLDPIISI-TKMQCNPLREINELCQSYNW
ELQ--FSSSK-----KDNKFTVEAKV-DEKN-VSASALAT-NISGKVAKRVASRQLFECL
----K----------------------------------------------AQGYKTKLP
SLEEVLTKSEAREAKLIGYDETP-------------------------------------
------------------------------------------------------------
-----------STGTVNSGGVEVLEDSDSEDAAKDYQLRNISTLKSKPISRPIELPSHRK
PPEVRVTQPRSGLPTAKLSNGSSVDSNGKGAPTNVSAKSRLYELCTSNCWRPPVFECCQE
VG----------------PSHLKEFLFKVML-------------EMEE----MPNEAFEF
Y-----GELRARKKDAAETAADAALWYL-----EHEGYIWDRNHDK--------------
------------------------------------------------------------
------
>XP_012844160.1_Erythranthe_guttata
------------------------------------------------------------
------------------------------------------------------------
------------------------------------------------------------
------------------------------------------------------------
------------------------------------------------------------
--------------MNGGDTTTIMRSGSREDGIRK-------------------------
------------------------------------------------------------
------------------------------------QLSTLSLN----------------
-GDEERP---------------IPEKQNKDPRKIAR-K---YQIDLCNKALEENVVVYLE
TGCGKTHIAVLLIYEMG--HL---I-KKPQ---KNICIFLAPTVPLVEQQAKVIESSLDF
KVGVCCG-SSTHLK---SRYDWEKEIEEYE------------------------------
-----------------------------------------------VLVMTPQIM-LNN
LSHCFIKIELISLLIFDECHYAQLDSNHPYAEIM--RIFYKMDGS------KLPRIFGMT
ASPKLGKG----------------------------------GSIDGLEALMRAK-----
----------------------------------VYSVEDKDELER-FVTSPKVNVYYYS
SN-KNG--CSPHMI-YT---------TNLEEIKNQSM-----------------------
--------------------LALRT----NSVD-------QSS---FINTK---------
----KTLQKLHCNIIFCLENLGLWGALQASYISLK-------------------------
---------------G-----------------DISE-NTDLVEE--------ESSCSDD
NICNKY--------------LHKAASFLASHC----------------------------
TGDGIGANLSC------------------------------VEILKEPYFSRKLLRLIGI
LSSFRLQ-----PDMKC---IIFVNRIVTARSLTY-------------ILQN-LKFLS-S
WKCGFLVGVHSGL---VSRKNTNVILEKFRSGE---------------------------
---------LNLLVATKVGEEGLDIQTCCLVIRFDLPETVASFIQSRGRARMPQSEYAFL
VDSDNSREIDLIEHFKKDEAQMNEEISSRKS------------HLP--VTDFVERTYKVD
VTGATISSVSSVSLLHRYCSKLPHDE--YFNPKPYFYYY----DD---------ADG---
TICNIVLPANAPIH-QIVSAPQTSTEAAKK----DACLKACKALHEVGALTDYLLPEQ--
DDKNEESISD------SDDIN---------EEESRAVLYEMLVPAALRKTWTEEK-NST-
-----SFSSYYIKF---------C------------------------------------
-----------------------------------PNPADRI-----YQRFGLFVKEPLS
EE-AGKMKVDLCLARGRTVMTEIIPSGVVRLDKDE-------------------------
--------------------------------------IAAAEKFQQMSLK---------
------------IIL-DR-HQFIPEYVS--------LENNDV------YEPSSSTFYLLL
PV---IQLQHEKI-------SVDWTLINRCLSSPIF------------R---HPS--IRL
------------------GNETYQMNN---------------------------------
------------------------------------------------------------
------------------------------------------------------------
------------------------------------------------------------
------------------------------------------------------------
------------------------------------------------------------
------------------------------------------------------------
------------------------------------------------------------
--------------------HVHLAN-GCKSVD----DVVDSLVYVPCK-DIF---FFIS
DILPGKNGH-SLYD-------------------------------------D---SESHV
EHYAER-------------------------FGIHLTHPNQPLLKAKQLFVLDNLLRKKK
HSE----EW----RE-------------KKEHFIELPPEICQLKVSGFSKEIGSSLSLLP
SILHRLENFLVAIELKDKLVAAFPEGA--EVTADR------------------------I
LEALTTERCCEHF---SLERLEVLGDAFLKFAVGRHLFLKHDAIDEGQLTRKRSNIVNNS
NLLKLAIRKNLPVYIRDQSFEAD-------------------------------------
---------QFFAFGRRCPST-----CEKETEASI-------------------------
----------------------------------------------------HSQSHGKK
N------DANA----EVR---------CNRC-----------------------------
---HHWLHNKTIADVVEALTGVFIVDSGFKAATAFLNWLGIKV--DVIQ-SQIDDMC-SA
SKAFLPLSDQIDINTLESLTGHKFAHKGLLIQAFVHPSFNGHLGG-CYQ-----------
---------------------RLEFLGDAVLDYLITSYLYSVYPKLKPGQLTDLRSVSVN
NTSFADVAARRSFHRFIICD-SSVLRESMAKY-VSNIERSAP-IGHIEEKT-----CPKV
LGDLVESCIGAIFLDTGF--DLKHVWKIMLFLLDPIITS-SKLHFNPIRDLHEFCQSYYW
EVQ--FSSSK-----KDGKFLVEAKV-DEGT-VSATASAT-HVSGKVARKMAARQIYECL
----K----------------------------------------------AQGYKSKSK
SLEEVLRKSVKKEAMLIGYDETP-------------------------------------
------------------------------------------------------------
------------SYEIAKVKIPENSQSDFEPRVYPLNETSIRPIKDLPFRQSSSESHVAE
KPINSNGRKISSTAGHLNNGNEVDQQGIAGSQSNVSAKSCLYELCAANCWKPPVFECFKE
TG----------------PEHIKEFVFRVVM-------------EIEE----MPNETFEF
Y-----GEPRARKKDAAEHAAEGALWYL-----KHEGYIWDKKRNN--------------
------------------------------------------------------------
------
>XP_012844161.1_Erythranthe_guttata
------------------------------------------------------------
------------------------------------------------------------
------------------------------------------------------------
------------------------------------------------------------
------------------------------------------------------------
--------------MNGGDTTTIMRSGSREDGIRK-------------------------
------------------------------------------------------------
------------------------------------QLSTLSLN----------------
-GDEERP----IP-----------EKQNKDPRKIAR-K---YQIDLCNKALEENVVVYLE
TGCGKTHIAVLLIYEMG--HL---I-KKPQ---KNICIFLAPTVPLVEQQAKVIESSLDF
KVGVCCG-SSTHLK---SRYDWEKEIEEYE------------------------------
-----------------------------------------------VLVMTPQIM-LNN
LSHCFIKIELISLLIFDECHYAQLDSNHPYAEIM--RIFYKMDGS------KLPRIFGMT
ASPKLGKG----------------------------------GSIDGLEALMRAK-----
----------------------------------VYSVEDKDELER-FVTSPKVNVYYYS
SN-KNG--CSPHMI-YT---------TNLEEIKNQSM-----------------------
--------------------LALRT----NSVD-------QSS---FINTK---------
----KTLQKLHCNIIFCLENLGLWGALQASYISLK-------------------------
---------------G-----------------DISE-NTDLVEE--------ESSCSDD
NICNKY--------------LHKAASFLASHC----------------------------
TGDGIGANLSC------------------------------VEILKEPYFSRKLLRLIGI
LSSFRLQ-----PDMKC---IIFVNRIVTARSLTY-------------ILQN-LKFLS-S
WKCGFLVGVHSGL---VSRKNTNVILEKFRSGE---------------------------
---------LNLLVATKVGEEGLDIQTCCLVIRFDLPETVASFIQSRGRARMPQSEYAFL
VDSDNSREIDLIEHFKKDEAQMNEEISSRKS------------HLP--VTDFVERTYKVD
VTGATISSVSSVSLLHRYCSKLPHDE--YFNPKPYFYYY----DD---------ADG---
TICNIVLPANAPIH-QIVSAPQTSTEAAKK----DACLKACKALHEVGALTDYLLPEQ--
DDKNEESISD------SDDIN---------EEESRAVLYEMLVPAALRKTWTEEK-NST-
-----SFSSYYIKF---------C------------------------------------
-----------------------------------PNPADRI-----YQRFGLFVKEPLS
EE-AGKMKVDLCLARGRTVMTEIIPSGVVRLDKDE-------------------------
--------------------------------------IAAAEKFQQMSLK---------
------------IIL-DR-HQFIPEYVS--------LENNDV------YEPSSSTFYLLL
PV---IQLQHEKI-------SVDWTLINRCLSSPIF------------R---HPS--IRL
------------------GNETYQMNN---------------------------------
------------------------------------------------------------
------------------------------------------------------------
------------------------------------------------------------
------------------------------------------------------------
------------------------------------------------------------
------------------------------------------------------------
------------------------------------------------------------
--------------------HVHLAN-GCKSVD----DVVDSLVYVPCK-DIF---FFIS
DILPGKNGH-SLYD-----------------------------------DSE-----SHV
EHYAER-------------------------FGIHLTHPNQPLLKAKQLFVLDNLLRKKK
HSE----EW----RE-------------KKEHFIELPPEICQLKVSGFSKEIGSSLSLLP
SILHRLENFLVAIELKDKLVAAFPEGA--EVTADR------------------------I
LEALTTERCCEHF---SLERLEVLGDAFLKFAVGRHLFLKHDAIDEGQLTRKRSNIVNNS
NLLKLAIRKNLPVYIRDQSFEAD-------------------------------------
---------QFFAFGRRCPST-----CEKETEASI-------------------------
----------------------------------------------------HSQSHGKK
N------DANA----EVR---------CNRC-----------------------------
---HHWLHNKTIADVVEALTGVFIVDSGFKAATAFLNWLGIKV--DVIQ-SQIDDMC-SA
SKAFLPLSDQIDINTLESLTGHKFAHKGLLIQAFVHPSFNGHLGG-CYQ-----------
---------------------RLEFLGDAVLDYLITSYLYSVYPKLKPGQLTDLRSVSVN
NTSFADVAARRSFHRFIICD-SSVLRESMAKY-VSNIERSAP-IGHIEEKT-----CPKV
LGDLVESCIGAIFLDTGF--DLKHVWKIMLFLLDPIITS-SKLHFNPIRDLHEFCQSYYW
EVQ--FSSSK-----KDGKFLVEAKV-DEGT-VSATASAT-HVSGKVARKMAARQIYECL
----K----------------------------------------------AQGYKSKSK
SLEEVLRKSVKKEAMLIGYDETP-------------------------------------
------------------------------------------------------------
---------------------------------------------SYEIAKSSSESHVAE
KPINSNGRKISSTAGHLNNGNEVDQQGIAGSQSNVSAKSCLYELCAANCWKPPVFECFKE
TG----------------PEHIKEFVFRVVM-------------EIEE----MPNETFEF
Y-----GEPRARKKDAAEHAAEGALWYL-----KHEGYIWDKKRNN--------------
------------------------------------------------------------
------
>XP_014752438.1_DCL2a_Brachypodium_distachyon
------------------------------------------------------------
------------------------------------------------------------
------------------------------------------------------------
------------------------------------------------------------
------------------------------------------------------------
------------------------------------------------------------
------------------------------------------------------------
------------------------------------MDDPLAAA----------------
-AAAAAS----TE-----------EAPKEDPQTIAR-W---YQLEALERALCGNTVAFLG
TGSGKTLIAVLLLRAYA--HR---V-RSPA---RDFAVFLVPTVVLVDQQARVIEAHTDL
RVDRFSGDMKVDYW---DAPTWRRVVDDAE------------------------------
-----------------------------------------------VLVMTPQIL-LNN
LIHSFFRLQDIALLIFDECHRA--KGNHPYACIL--KEFYHAQLNSRPQD-PLPRIFGMT
ASPVNTKN---------------------------LQPDTYLKRISQLENLLNSK-----
----------------------------------VYTVDNESALSE-YIQYATTRIVHYD
DS-IIPSNSYNHVM------------SCLNRLKEK-H-----------------------
--------------------LEVLK----ANLY-------GSS---LKVAK---------
----ERISRLHRTFLYCTADLGIWLASKAAEVQSS-------------------------
---------------N-------------EQFLSFWGEQIEKDVE---------------
GFIRNY--------------SEEVYRELSCCS----------------------------
KTGHIGEDLEA--------------------------------NLQDGLLTRKVHCLVQT
LLEYRHK-----QDLRC---IVFVERVITSVVLKS-------------LLST-ITQMS-G
WIVKYMTGGISGL-HSQSRKERTEILDSFRRGE---------------------------
---------VHLIVATQVLEEGLDVPSCNLVIRFDPPATVRSFIQSRGRARMQNSDYVLL
VRRGDAAALSKTEKYLASGQLMREESLRLAS--------TMCQPLE--NPLCEEDYYRVE
STGATVTINTSISLIYLFCSKLPSDE--YFKPLPRFSIN----KA-----------S---
CTCTLYLPKSSPVQ---TVSTEGEVDVLKK----EVCLKACRELHAIGALTDSLLPEL--
GFPCEEEPDI--------------------VVEKYQHEQPAYFPEELVDNWLSFS-CLG-
-----IYICYMISL----------------------------------------------
----------------------------------EGFLQTTA-----PTDIILAMKCDMG
SD-FVSRSFKLYGTQ-DYVTVAIKYMGIIHLNQEQ-------------------------
--------------------------------------VIIARRFQTSILS---------
------------LLI-NN--AIKYY-----------YEMQRS----------IGIVYLLL
PL---VSG------------KIDWCTMKFSAPQEVN------------------------
------------------NKDVRHCHSCKEVD----------------------------
------------------------------------------------------------
------------------------------------------------------------
------------------------------------------------------------
------------------------------------------------------------
------------------------------------------------------------
------------------------------------------------------------
------------------------------------------------------------
--------------------LLQTKD-GLLCRC----MLRNSIICTPHN-SRL---YAIT
GFL-DLNAK-SLLH---------------------------------LRDGS---ILTYI
TYFKTR-------------------------HGLRLTNENQPLLAASKLGQVRNFLHKRN
YKN---------------------EKVSSSSFAVELPPELCRVVMSPVPADILYSFSIIP
SVMYRIHGMLLSAKLKVQL-GPRMQQF--SVPDLK------------------------I
LEALTTKECQEEF---SQESLETLGDSFLKYVTTQHLYTKYKLHHEGTLTKMKKNLISNA
ALCQLACNNNLVGYIQGEVFNPK-------------------------------------
---------GWFIPGLGYDTC---------------------------------------
----------------------------------------------------GNKSFCLS
S--------------NGM---------YSLR-----------------------------
---KISIKSKRIADTVEALIGAYLSAAGEQAAFLFINSLGMDI--GFHS-----EIP-IE
RNIVIKPEEFINIRSLEIILGYNFKDPLLLIEALTHGSYQIAGPTACYQ-----------
---------------------RLEFLGDAVLDHLVTVYYYNTYPECTPALLTDLRSASVN
NNCYAHASVKAGLNKHILHS-STELHRKMAYY-LENFGQAFT-GPSHGWEA--GIGLPKV
LGDVIESIAGAIYLDSKY--DKEMVWRSMKPLLEPLATP-ETVERDPVKELQEFCDRRSY
SRS--YTKTH-----EGGVSSVVAEV-QVEG-TIYSATRS-GRDKTVAQKLAVKSLLEDL
----K-------------------------------------------------------
------------------------------------------------------------
------------------------------------------------------------
------------------------------------------------------------
-------------------------------------------AAAAANDPIYLLPPLCN
GGS---------------------------------------------------------
------------------------------------------------------------
------------------------------------------------------------
------
>XP_004982513.1_DCL2a_Setaria_italica
------------------------------------------------------------
------------------------------------------------------------
------------------------------------------------------------
------------------------------------------------------------
------------------------------------------------------------
------------------------------------------------------------
------------------------------------------------------------
------------------------------------MADAAAAA----------------
-PAQEED-----------------PPPPCDPETLAR-G---YQLEALERAVAGNTVAFLE
TGAGKTLIAVLLLRAYA--HR---IRSAPP---PCFAVFLVPTVVLVGQQARVIEHHTDL
RVEQFYGEMGVDYW---NADTWRRAVDGAE------------------------------
-----------------------------------------------VLVMTPQIL-LDN
LRHCFFRLRDIALLIFDECHHA--HGNSPYANIL--KEFYHPQLNSRPSD-PIPRIFGMT
ASLINSKT---------------------------LQRSDYSVKISELENLMNAK-----
----------------------------------VYTVESESALSQ-YIPFATTKVVQYD
DS-IISSELYCHAI------------GCLNRLERK-H-----------------------
--------------------LEFLK----GKLH-------DSS---LENAE---------
----KRIKQLSATFLYCIDNLGVWLAAKAAEVLQS-------------------------
---------------R------------KESCLSFWGEKLDEKVE---------------
EFVRNY--------------MEDAYSDLSEII---------------------SKMTKRG
IQRHIGEDFAA--------------------------------DLQDGLLTPKVHFLIKS
LLEYRHK-----QDLRC---IVFVERVVTSIVLES-------------FLST-IHQMS-G
WIIRYMAGKNCGL-QHQSRKEHTEIVDSFRRGK---------------------------
---------VHLIVATQILEEGLDVPTCNLIIRFDPSATVCSFIQSRGRARMQNSDYILL
VRRGDAVALSKTQKFLAGGQIMREESLRLAS--------TSCQPLP--NTMCQEESYCVQ
STGAVVTLNSSVQLIYFFCSKLPSDE--YFKPVPRFNID----KA-----------L---
GTCTLHLPKSSPIQ---TIYAEGEGSVLKR----VVCLKACRELHAIGALSDSLLPEL--
SVPYEDGPDI--------------------VVDKYQKEQPNYFPEQLVDSWLSFS-RLG-
-----LYHCYEISL-------EWC------------------------------------
----------------------------------SKTANS-------PAEIVLAVKCDMG
SD-FISNSFKMWGVQ-DHVSVTMRYIGIIHLNQEQ-------------------------
--------------------------------------VIVARRFQTAILS---------
------------LLISNN--QLEVRDSI--------KNSLEM-------QASPGVVYLVL
PL---VSG------------KIDWCSIKFSASPMLE----------------VTN--KDM
--------------------RHCHSCKDTN------------------------------
------------------------------------------------------------
------------------------------------------------------------
------------------------------------------------------------
------------------------------------------------------------
------------------------------------------------------------
------------------------------------------------------------
------------------------------------------------------------
--------------------LVQTKD-GPLCQC----MLQHAIVCTPHN-GML---YAVS
GFL-DLNAN-SLLH----------------------------RS-----DGS---VVSYK
THFKTR-------------------------HGLDLTCEDQPLLAASMLLKVRNFLHKCN
YKN---------------------EKESTSTNAVELPPELCVVVMSPVSSDTLRSFLFIP
SIMYRIQCMLLSVKLKIQL-SQRMGQF--DIPALK------------------------I
LEALTTKKCQEEF---SQESLETLGDSFLKYITTQHLFNKYRHQHEGLLTEMKKNLISNA
ALCQLACSNNLVGYIRGEAFNPK-------------------------------------
---------TWIIPGIDHDAC---------------------------------------
----------------------------------------------------SDSKLILL
S--------------PNM---------YSVR-----------------------------
---KMSIKSKRIADSVEALIGAYLSAGGEQAAYLFLISLGMDI--EFHK------MP-VE
RKITIKSEEFINLRSLEVMLGYDFNDPSLLVEAMTHGSYQIAGTTACYQ-----------
---------------------RLEFLGDAVLDHIFTDYFYRQYPECTPELLTDLRSASVN
NNCYAHAAVKAGLHKHILHS-SSALHKRMADY-LENFKQSFS-GPSHGWEA--GIGLPKV
LGDVIESIAGAIYIDSKC--DKEVVWRSMKRLLEPLATP-DTLDVDPVKELQELCGREAY
SIT--YNVIR-----EDRVTSVVAEV-QTKG-TAFKAART-GLSKLDAKKLAAKAVLQDM
----K-------------------------------------------------------
------------------------------------------------------------
------------------------------------------------------------
------------------------------------------------------------
------------------------------------------------------------
------------------------------------------------------------
---------------AADGAK---------------------------------------
------------------------------------------------------------
------
>XP_006651573.1_DCL2a_Oryza_brachyantha
------------------------------------------------------------
------------------------------------------------------------
------------------------------------------------------------
------------------------------------------------------------
------------------------------------------------------------
------------------------------------------------------------
------------------------------------------------------------
------------------------------------------------------------
------------------------------------------------------------
----------MLLRAFA--HR---V-RRPA--SRRYAVFLVPTVVLVGQQARVVEAHTDL
VVKQFYGDMGVDFW---DAATWRSALEDAE------------------------------
-----------------------------------------------VLVMTPQIL-LDN
LRHSFFRLQDIVLLIFDECHHA--KGNSPYACIF--KEFYHPQLISSPAD-PLPRIFGMS
ASLIYSKD---------------------------LDRHHYSKQISEIEDLMNSK-----
----------------------------------VYTVDSESALSE-YIPFASTKIVQYD
DS-NIS--SELHDN-ILS---------CLYILTKK-H-----------------------
--------------------IEALK----GKLH-------DSS---LENAK---------
----QRISRLSQTFIYCVDNLGVWLAAKAAEVQSY-------------------------
---------------Q-------------ENSVSFWG-EILDKNI--------------E
SFVSNY--------------SEEVHRELSCFL----------------------------
KKGHIGDNFPT--------------------------------DVQDGILTSKVHCLIES
LLKYRHM-----QELRC---IVFVERVITSIVLEP-------------LLSS-IHQMS-G
WIVKHMAGNRSGL-QSQSRKNHTEIVESFRQGK---------------------------
---------VHIIIATQILEEGLDVPSCNLVIRFDPSATVCSFIQSRGRARMQKSDYLLL
LRRGDTEARTKAEKFLASGQIMREESLRLGS--------ISCQPLE--NTLCEQTYYRVE
STGAIVTLNSSVPLIYFFCSKLPSDE--YFKPFPRFYID----KA-----------S---
GTCTLYLPKSSPVQ---TVNVEGEVSILKE----TVCLKACQELHAIGALTDFLLPEL-G
GVPCDEEADI--------------------VVEKYQHEQPAYFPEEFVDNWCSFS-HQG-
-----IYYCYKISL-------EGC------------------------------------
----------------------------------LETDS--------PTDILLAVKCDMG
SD-FTSISFQMPGGQ-DNACVTMNYAGIIHLNQEQ-------------------------
--------------------------------------VIIARRFQTTILS---------
------------LLISDDHLVVSNAIKY--------SHEMQV---------SIGVVYLLL
PL---VSG------------KIDWCSMK-VSASPVY----------------EAN-----
------------------GKHMRHCHSCEDVD----------------------------
------------------------------------------------------------
------------------------------------------------------------
------------------------------------------------------------
------------------------------------------------------------
------------------------------------------------------------
------------------------------------------------------------
------------------------------------------------------------
--------------------LLQTND-GPFCRC----ILKNSIVVTPHN-NRF---YAVT
GFL-DLNAN-SLMP----------------------------RH-----DGS---YVTYK
DHFKTR-------------------------HGLTLTCENQPLLAARKLVKVRNFLHKCY
SKK---------------------EKEPGDTYGVQLPPELCSIIMSPVSANTLYSFSHVP
SIMFRIQSMLLSVKLKVQL-APTMQQF--DIPILK------------------------I
LEALTTKKCQEEF---SQESLETLGDSFLKYVTTRHLFSEYRLEHEGILTKMKKNVISNA
ALCQLACNNNLVGYIHAEEFNPK-------------------------------------
---------DWVIPGLDCDES---------------------------------------
----------------------------------------------------GNSKISFL
A------PNGL----------------YSQR-----------------------------
---KISIKSKRIADSVEALIGAYLSTAGEKAAFLMMKSLGMNI--EFYT-----EIP-VE
RKLSIKAEEFINVRTLEVMLGYKFNDPSLLLEALTHGSYQTSGPTACYQ-----------
---------------------RLEFLGDAVLDHLFTVYYYSKYPECTPELLTDLRSASVN
NNCYAHAAVKSGLNKYILHS-SSELHRKMSYY-LENFGQSFT-GPSHGWEA--GIGLPKV
LGDVIESIAGAIYVDSRS--NKDVVWRSMKRLLEPLATP-ETIEPDPVKGLQEFCDRGAY
KIT--YEETH-----VDGVSSVIARV-KAGG-TTYSATKS-GPTKLVAKKLASKAVLKDL
----K-------------------------------------------------------
------------------------------------------------------------
------------------------------------------------------------
------------------------------------------------------------
------------------------------------------------------------
------------------------------------------------------------
----------AGLEDPKGAAVQ--------------------------------------
------------------------------------------------------------
------
>XP_015630302.1_DCL2a_Oryza_sativa_Japonica
------------------------------------------------------------
------------------------------------------------------------
------------------------------------------------------------
------------------------------------------------------------
------------------------------------------------------------
------------------------------------------------------------
------------------------------------------------------------
------------------------------------MGGPLTAA----------------
-GGRGDG----GA----KAVEPLRPPPPPDPKTMAR-W---YQLEALERAVRGNTLAFLE
TGSGKTLIAVMLLRAYA--HR---V-RRPD--SRRFAVFLVPTVVLVGQQARVVEQHTDL
VVKQFCGEMGVDFW---DAATWRSQLEDGE------------------------------
-----------------------------------------------VLVMTPQIL-LDN
LRHSFFRLQDIALLIFDECHHA--RGNTPYACIF--KEFYHPQLNSSASD-PLPRIFGMS
ASLIYSKD---------------------------LNPHNYSKQISEIENLMNSK-----
----------------------------------VYTVDSESALSE-YIPFASTKIVDFD
DS-NIS--SELHANIL----------SCLNRLNKK-H-----------------------
--------------------IEALD----RKLH-------GSS---LENAK---------
----QRISKLHHTFVYCLYNLGVWLAAKAAEVQSY-------------------------
---------------E-------------ENSLSFWGETLDKNVE---------------
GFIRNY--------------SEEVHRELSCFL----------------------------
KNGHIGEKFPA--------------------------------DSQDGILTPKVHCLIRT
LLQYRHM-----QDLRC---IVFVERVITSIVLEH-------------LLSS-IHQMS-G
WNVKHMAGSRPGL-LSQSRKNHTEIVESFRKGK---------------------------
---------VHIIIATQILEEGLDVPSCNLVIRFDPSATVCSFIQSRGRARMENSDYLLL
VGRGDVEAQTNAEKFLASGQIMREESLRLGS--------ISCQPLE--NTLCEDTYYRVE
STRAIVTLNSSVPLIHFFCSKLPSDE--YFNPLPRFDID----KA-----------S---
GTCTLHLPKSSPVQ---TVNVEGEGSILKE----TVCLKACQELHAIGALTDSLLPEL--
DVPCDEEPDI---------------------VVENKIEQPSYFPEEFVDNWRSFS-RLG-
-----IYYCYKISL----------------------------------------------
----------------------------------EGCPKTAS-----PTDILLALKCDLG
SD-FTSSSFKLPGGQ-DNASVTMKYVGIIHLNQEQ-------------------------
--------------------------------------VIIARRFQTTILS---------
------------FLIGDDHLEVSNGIKY--------FHEMQV---------PIGVVYLLL
PL---VSG------------RIDWCSMKFSSSPIYE----------------ANN--KHM
--------------------THCHSCKDID------------------------------
------------------------------------------------------------
------------------------------------------------------------
------------------------------------------------------------
------------------------------------------------------------
------------------------------------------------------------
------------------------------------------------------------
------------------------------------------------------------
--------------------LLQTKD-GPFCRC----ILKNSIVCTPHN--NI---FYVI
SGFLDLDAN-SCLP---------------------------------QHDGT---VVTYK
DYFKTR-------------------------HGLTLTFENQPLLAGSKHVKVRNFLHNCY
SKK---------------------EKEPGDRYSVELPPELCRIIMSPVSANNLHIFSYVP
SIMFRIQCMLLSVKLKVQL-GPTVQQF--DVPVLK------------------------I
LEALTTKKCQEEF---SQESLETLGDSFLKYVTTRHLFSEYRLQHEGILTKMKKNLISNA
ALCQLACSSNLVGYIHAEEFNPR-------------------------------------
---------DWIIPCLDYDER---------------------------------------
----------------------------------------------------DNKKISFL
A------PNGM----------------YSQR-----------------------------
---KMSIKSKRIADSVEALIGAYLSTAGEKAAFLLMKSLGMNI--EFHT-----EIP-VE
RKISMKAEEFINVRSLEGMLGYKFNDSLLLLEALTHGSYQTSGPTSCYQ-----------
---------------------RLEFLGDAILDHLFTEYYYSKYPDCTPELLTDLRSASVN
NNCYAHAAVKSGLNKHILHS-SSELHRKMSYY-LEEFGQSFT-GPSYGWEA--GIGLPKV
LGDVIESIAGAIYLDSKC--DKEVVWRSMKRLLEPLATP-ETIEPDPVKGLQEFCDRRSF
KIT--YEKNH-----VDGVSSVIARV-KAGE-TTYSATKS-GPCKLVAKKLASKAVLKDL
------------------------------------------------------------
------------------------------------------------------------
------------------------------------------------------------
------------------------------------------------------------
------------------------------------------------------------
------------------------------------------------------------
---------IAGHKDTEAAAV---------------------------------------
------------------------------------------------------------
------
>OTF91536.1_DCL2_Helianthus_annuus
------------------------------------------------------------
------------------------------------------------------------
------------------------------------------------------------
------------------------------------------------------------
------------------------------------------------------------
------------------------------------------------------------
------------------------------------------------------------
-------------------------------------MATHGSN----------------
-AAVSES----SD----------------HQLSFAR-S---YQIEALAQAIKENTIVFLE
TGSGKTLIAIMLLRHYA--YL---L-KKPS---PYIAVFLVPTVVLVKQQAEYVRRHLDL
KVEEYWGEKGVDFW---NAADWKKQRDQNQ------------------------------
-----------------------------------------------LLVMTPDIL-RNA
LRHRFLTLDIIKVLIFDECHNA--KKNHAYAIIM--KEFYHRELLA--GSSQLPRILGMT
ASPVKAKG--------------------------SSSSEEYWKQISELENLLRSK-----
----------------------------------VYTCASESVLAE-HIPFSNAKYTFYK
EM-EIP--CTFEEI-----------KNTLSILREK-Y-----------------------
-------------V------LAIRT----STLL-------DSS---KENAT---------
----SRLLRLSKQFEFCLYELGIWLAAKAAEAHSC-------------------------
---------------E-------------ANDLYTWG-TPDVRGE---------------
AIARDF--------------CKDVHNILSSYI--------------------------PP
GWLVHHINKES--------------------------------VLSHGFLTTKVVCLIES
LAEYRHV-----NDMRC---IIFVERVISAIVLKT-------------LLCELYPKLF-G
WKTEYTAGNNSVM-QSQSRGAQNKIVDEFRKGT---------------------------
---------VNIIVATSILEEGLDVQSCNLVIRFDLSNTVCSFIQSRGRARMRNSDFLLL
IPSGDTETLEKVQNYLISGEIMRQESLNHAS--------EPCAPLD--GDIMNEAVYHVE
STGASLSLSSSISMVYFYCSRLPSDG--YFKPYPRFEID----KE-----------A---
GTCVIYFPKSCPLP---SVRVTGNVKMLKQ----LACLEACKELHKLGALTDYLVPDT--
VEKADIDAQE--------------------IAYDYVAEQVQYVPPELVGRYGNDS-NKE-
------YHFYSIKL--------KR------------------------------------
-----------------------------------NFEYDIP-----LQDMVLGVNNELE
LD-NDRLEFDLEVDR-GTIAVSITYIGTSFLTSHQ-------------------------
--------------------------------------IRTSYIFQVMVLR---------
------------VLL-DN--AITKLKKF--------LEVITT------KNNVTLFDYLLF
PS---MGLNKSPP-------VIDWTSVNSVAF-------------------------LYA
------------------KQHNCSLTGNYHH-----------------------------
------------------------------------------------------------
------------------------------------------------------------
------------------------------------------------------------
------------------------------------------------------------
------------------------------------------------------------
------------------------------------------------------------
------------------------------------------------------------
--------------------QIHTIN-GVVCSC----SMENALVYTPHN-EHV---YCTT
KRLVGLNGN-SSLQ----------------------------------LKGE---AITYK
NYYKTR-------------------------HGIDLQYGDESFFAARQLFVVRNTLQKGR
HHK----EK-----E-------------TSNAGVELPPELCYILMSPIPITTFYSFSFVP
SIMHRIESWLLALNLKKMHLDCSPSYG--NVPASK------------------------I
LEALTTKKCLEKF---HLESLETLGDSFLKYAASQQLFKKFQGQHEGILSSRREKVISNA
SLCRLGCNRNLPGFVRNKPFDPK-------------------------------------
---------TWVVPGDLSETF---------------------------------------
--------------------------------------------------------ELGQ
M------NLST----ERK--------VYIGN-----------------------------
---KRTLKEKVVADVVEALIGVFLSEGGEMAALSFMRWLGIKV--DLVN------TS-YI
REVTLQPEKYINIEHLESLLNYTFNDASLLVEALTHGSYMLPEIPKCYQ-----------
---------------------RLEFLGDAVLDYLITVHLYNKYPGMSPGMLTDLRSASVN
NDCYAQSAFKIELHKHILHG-SQALHQHIVKI-MREIDHLTL-ETTFGWES--ETSFPKV
LGDVIESLAGAIFVDSGY--DKDQVFNSIRPLLEPLVTP-ETLKLHPVKELHDLCQKNHY
EIK--KTAKR----TEDGTVWFTIEV-ESEG-EVFKESCM-ASDKKMGERVASKNVLKRI
----K-------------------------------------------------------
------------------------------------------------------------
------------------------------------------------------------
------------------------------------------------------------
------------------------------------------------------------
----------------------------------------------------------ET
I-----------------------------------------------------------
------------------------------------------------------------
------
>XP_010673887.1_Beta_vulgaris_vulgaris
------------------------------------------------------------
------------------------------------------------------------
------------------------------------------------------------
------------------------------------------------------------
------------------------------------------------------------
----MIQRAQKLKKSPFNFLKQQHFLKG--------------------------------
------------------------------------------------------------
-----------------------------L------TMAPVCME----------------
-VCETKN----DS---------------SAALQFAR-S---YQLEALEKAMKQNTIVFLE
TGSGKTLIAVMLLRSYA--HF---L-RRPT--QSYIAVFLVPTVVLVTQQAEVIETHTDL
KVGKYWGDMGVDFW---DAATWQKELDKHE------------------------------
-----------------------------------------------VLVMTPKIL-LDA
LSHTYIKLETIKVLIFDECHNA--RGNHPYACIM--KDFYHRQLHSN----AVPRIFGMT
ASPIKAKA------------------------K-GSESHAYWKDISALENLMESK-----
----------------------------------VYTCVSEAILAE-YVPFPNAKAQLYN
EDAPNT--LQMRLI------------DGLNMLREK-H-----------------------
-------------I------SAVRE----MGVE-------KLT---EDSLC---------
----NKLRKLSKTFQFCLDELGFWAALKASEIYHC-------------------------
---------------E-------------ETEIFSWG-EFDIRGE---------------
TAIRAF--------------NSDVLKEFSSHK------------------------PSGC
NWSISNVKANP----------------------------------DARIISSKVLCLVES
LLGYRSL-----KDMRC---IIFVERVVTAMVLET-------------ILDQLLSQTI-G
WRAKYIAGNHSAL-KSQSRKEQNKIVEEFRRGD---------------------------
---------VNVLVATSILEEGLDVQSCNLVVRFDPSANICSFIQSRGRARMQNSDFLLM
VRRGDNLQLSRMKTYLYSGDVMRKESLSHAS--------HPCQPLQ--FSEFDEIFYRVP
STGAIVTLSSSVSLIYFYCSRLPSDG--YFKPLPRCIID----EA-----------L---
ETCTLQFPNSCPLQ---SVSVKGNRRILKH----LACLEACKKLHEKGALTDSLVPDI--
VVEEGLSKEI--------------------EREPYNDHQARYVPSEFVGDGPTSS-SDV-
------YHGYLMEL---------K------------------------------------
----------------------------------QDFYSDIP-----VHDIVLVFKTELA
SD-VGNMHFDMDVDW-GNMSVDVKYIGKINLTRKQ-------------------------
--------------------------------------VALCTQYQVAVLR---------
------------VLR-DL--DFDKLVES--VKELNKWENNDG-------APVSHYDYLLL
PR---HWLHQRSL-------VVDLECISSSCFLRDV----------------VQGSFPNC
------------------NKRKCAHPD---------------------------------
------------------------------------------------------------
------------------------------------------------------------
------------------------------------------------------------
------------------------------------------------------------
------------------------------------------------------------
------------------------------------------------------------
------------------------------------------------------------
--------------------DVYTKN-GYIHRS----VLENCLVCAPHN-GYI---YSVS
GFLDGMDGN-SLLR----------------------------LS-----DGE---FKTYK
SYYKTR-------------------------HGIDLNFDNQALLCGRQVFRLKNYLHRCQ
KKR----EK-----E-------------SSGASVELPPELCFVIMSPISVATLYTFSFLP
SIMHRVESLLMSANLRSIITGHCMQNV--IIPATK------------------------V
LEAITTKRCQEEI---HLESLETLGDSFLKYAVCQQLFKTCQNTHEGLLSMKKERIISNA
ALCKLGCQRKIPGFIRYDPFEPN-------------------------------------
---------NWCIPGDLSGFC---------------------------------------
---------------------------------------------------------PLE
K---EF-LSST----YKI---------YNGG-----------------------------
---TRKIKSKRVADVVEALIGAFLSAGGEVASLMFMNWLGIEV--EFS------CIT-YQ
RNVPMNPRMILNVNHIESVLNYSFKDPSLVVEALTHGSYMLPEIPRCYQ-----------
---------------------RLEFLGDAVLDHLITIHLYTKHPEMSPGLLTDLRSASVN
NECYGLCAIRAGLHKHILHA-SQILYKQMAAA-VASFQQSSL-ESTFGWES--EINLPKV
LADIIESLAGAIFVDSGF--NKEVVFKSISPLLEPLITP-KTLKLNPVSELNHLCQTHHY
TMT--KKKTC-----ENGVASITIEV-EANG-VVHRHTRT-ASDRKTAKKLAYKAVLKSL
----K-------------------------------------------------------
------------------------------------------------------------
------------------------------------------------------------
------------------------------------------------------------
--------------------------ETIG------------------------------
-----------------------------NL-----------------------------
------------------------------------------------------------
------------------------------------------------------------
------
>XP_010249397.1_Nelumbo_nucifera
------------------------------------------------------------
------------------------------------------------------------
------------------------------------------------------------
------------------------------------------------------------
------------------------------------------------------------
------------------------------------------------------------
------------------------------------------------------------
-------------------------------------MDVTETK----------------
---NGRE----PT----------------DPLTFAR-S---YQLEALEKAMRENTIAFLE
TGSGKTLIAIMLIRAYA--HH---L-RKPS---KSIAVFLVPTVVLVAQQAKVVEMHTDL
KVGKYWGEMGVDYW---DASAWKEELEKYE------------------------------
-----------------------------------------------VFVMTPQIL-LDA
LRHSFLKLEIIQLLIFDECHNA--RGRSPYACIM--MEFYHRQLHS--NSIHLPRIFGMT
ASPIKSKV--------------------------SSSPCAYGKHILELENIMNSK-----
----------------------------------VYTVSNESVLAE-FIPFATPKLKFYK
QL-DTP--YSSFHS-LA---------QHITGLKNK-H-----------------------
-------------V---------------KSLRE------DSA---DESLS---------
----KKISRLCEIFLFCLAELGLWLGLKATEFLSA-------------------------
-----------------------------ENEVIFWGPKRDTVGD---------------
RIVSKF--------------CQDVFQVFSTYV------------------------PSGL
KW-SIGGSVRE--------------------------------NVNVGFLTDKVNCLIES
LLEYSMI-----KDLRC---IIFVERIITAIVLQS-------------LLSQ-LPQLC-C
WKTAYMAGNHSGL-QSQSRAEQIKIIEAFHVGK---------------------------
---------VNIIVATQILEEGLDVQNCNLVIRFDPSATVCSFIQSRGRARMRGSEYLLM
IKSGDDSTLSRVKNYLASGDIMRKESLSLSS--------IPCVPFE--SEMSNEEFYRVE
ATGAIVTLSSSVALIYYYCSQLPSDR--YFRPTPRFVID----KE-----------S---
KSCTLHLPLSCPIQ---SVLVDGKADILKK----IACLEACKKLHQIGALTDNLIPYL--
VVEEADAQEF--------------------SNTTYDDEQVNYFPAELVNHCPSCS-VIE-
-----MYHCYVIRL---------K------------------------------------
----------------------------------KNFKYDVP-----FRDIALLVRHNLG
AD-FENFYFDLEVDW-GFVTVNLVYNGTIHLSPDQ-------------------------
--------------------------------------VLMARRFQITVLR---------
------------VLI-DH--SMDKVKDV--------MDETFQ------KQILPIVDYILL
PF---SDNTK----------CFDWEYV--IYDGNDW------------------------
------------------GKQMHYCRCRSNVH----------------------------
------------------------------------------------------------
------------------------------------------------------------
------------------------------------------------------------
------------------------------------------------------------
------------------------------------------------------------
------------------------------------------------------------
------------------------------------------------------------
--------------------WMHTIN-GIFCRC----MLVNSLVLTPHN-GHI---YCIT
HILDDLDAN-SPMK----------------------------CYKCKNEDEG---VPSYM
DYYRSR-------------------------HGVGLLYEMESLLSGRHIFTVKNWLQRSK
HRK----EK-----E-------------PSGATVELPSELCVIILSPLPIDILHSFSLVP
SIMHRIESMLLALNLKKLQLDHYMQNV--IIPLDK------------------------I
LEAITTKKCEEQF---SLESLETLGDSFLKYAVSQQLFKINNHDHEGLLSAKKDRMVSNA
TLCKLGCDHKLTGFIRNELFDPK-------------------------------------
---------LWAIPNDHSTSH---------------------------------------
--------------------------------------------------------EFGE
E------LLSD----TRK--------IYFRG-----------------------------
---KRRMKNKVVADAVEALIGAYLETGGEVAALIFMDWLGIEV--TFVH------IP-HE
KPFLGDPKMHINIRHIESLLKYSFRDPSLLVEALTHGSYMIPEIPRCYQ-----------
---------------------RLEFLGDSVLDYLITTYLYNKYPGASPGLLTDLRSASVN
NDSYANAALKAGLHKHILHA-SPKLHQQISSI-LNYHEQINL-GPTIGWDS--EMTFPKV
LGDVIESLAGAILVDSEY--NKDVVWKSMQPLLEPIVTP-DTVKLHPVRELHELCQRHSY
VMKP-YSVSY-----KEGLASITIEV-EAYG-ITYSHTCT-GENKKTAKRLACKAVLGSL
------------------------------------------------------------
------------------------------------------------------------
------------------------------------------------------------
------------------------------------------------------------
------------------------------------------------------------
------------------------------------------------------------
------KARMPKI-----------------------------------------------
------------------------------------------------------------
------
>AFD22619.1_DCL2_Nicotiana_attenuata
------------------------------------------------------------
------------------------------------------------------------
------------------------------------------------------------
------------------------------------------------------------
------------------------------------------------------------
------------------------------------------------------------
------------------------------------------------------------
-------------------------------------MEPAEVT----------------
-VSENQQ-------------------LCPDSLPFAR-S---YQLEALETALKRNTIVYLE
TGSGKTLIAIMLLRSYA--YL---L-RKPS---PYIAVFLVPTVVLVAQQGDALIMHTDL
KVGKYWGEMGVDYW---DAATWQKQVVDHE------------------------------
-----------------------------------------------VLVMTPAIL-LAA
LRHSFLKIEMIKVLIFDECHNA--RGKHPYACIM--KEFYHRQLTL--ESAQLPRIFGMT
ASPIKTKG---------------------------SSVEFTWKMIRDLENLMHSK-----
----------------------------------VYTCVSEFCLAK-YIPFSTPKLKIYR
HV-DIP--CTLFVS----------LVSDLIRLKDK-Y-----------------------
-------------E------DSISK----SSLS-------DLS---AGSAX---------
----KRLSKLYSSFIFCLSELGVWLAFKAAEFLSS-------------------------
---------------E-------------ETDFFSWG-ELDVCAQ---------------
RIVRNF--------------SLGASKVFSAHX------------------------PSGS
HW-SLGGDIHA--------------------------------NVDAGYLTSKVNSLIES
LLEYRDL-----KDLRC---IIFVERIITAIVLRS-------------LXNELLPDLS-G
WKTEYTAGHSSLL-QSQSRNVQNKIVEEFRKGV---------------------------
---------VNIIVATSILEEGLDVQSCNLVIRFDPSATVCSFIQSRGRARMQNSHFILM
VGSGDASTLTRMQNYMQSGEIMRQESLRHAS--------IPCSPLD--DELHDEPYYKVE
TTGAVVTLSSSVSLLYFYCSRLPSDG--YYKPSPRCAIE----KE-----------T---
ETCTLYLPKNCPLQ--KVISVKGNTKILKQ----LACLEACKELHREGALTDNLVPDI--
VEEEAIIKEL--------------------GCQIYTDEELKYFPPELVSHCANDT-EAV-
------YYCYEVDL--------QH------------------------------------
-----------------------------------DSYSSYQ-----LCGIILAVRTRLK
FD-DERLTFDLDVDK-GSLLVQVNYSGVVRLTSEE-------------------------
--------------------------------------VLRCQRFQVSLFR---------
------------ILL-DR--DLSKLEDA--------LAAVQL------PVGSAVSDYLLL
PS---LGSTQNP--------QINWECVNSVLFPSQV----------------LGD--KHI
--------------------DCCSTQGRKR------------------------------
------------------------------------------------------------
------------------------------------------------------------
------------------------------------------------------------
------------------------------------------------------------
------------------------------------------------------------
------------------------------------------------------------
------------------------------------------------------------
--------------------SVNTKT-GVVCSC----MLENSLVCTPHN-GYV---YCIT
GFLDNLDCN-SLLE---------------------------------QRTGE---SITYI
EYYKKR-------------------------HRINLCFDGEQLLRGKHIFKVHNYLQRCR
SQK----------------------AKDSTESSVELPPELCSIIMSPVSISTLFTYSYLP
SVMHRVESLIMASNLKRMHSYQCTQKHF-LFQPLR------------------------F
WKQLQQRNASKSFIWNHLRHLETLFSNMLRVYSCSRLMKIH---HEGLLTVKKNKIISNA
ALCKLGCARKIPGFIRSEPFDLK-------------------------------------
---------GWLIPGDNSQVQ---------------------------------------
--------------------------------------------------------NFDE
E------LLMP----SVK--------MYSRG-----------------------------
---RQKIKSKRVADVVEALIGAFLSSGGEVAALSFMKWLGVDI--DFVD------AP-TP
RHFPMNAEKLVNVRYLESLLDYKFHDPSLLVEALTHGSYMLPEIPRCYQ-----------
---------------------RLEFLGDAVLDYAVTAHLYFKYPGLSPGFITDLRSASVN
NECYAQAAVKAGLHKHILHA-SQDLQRQIVNT-VLNFEKLDP-ASTFGWES--ETTFPKV
LGDVIESLAGAIFVDSGF--NKDVVFQSVRTLLEPLITP-DTVKLHPVRELSELCDQKGY
IKKK-NVVSR-----ENGVAYITVEV-EADG-VSHKFTCS-ERDKKMAEKVACKNVLKLL
----K-------------------------------------------------------
------------------------------------------------------------
------------------------------------------------------------
------------------------------------------------------------
------------------------------------------------------------
-----------------------EFASDA-------------------------------
------------------------------------------------------------
------------------------------------------------------------
------
>XP_015166743.1_Solanum_tuberosum
------------------------------------------------------------
------------------------------------------------------------
------------------------------------------------------------
------------------------------------------------------------
------------------------------------------------------------
------------------------------------------------------------
------------------------------------------------------------
-------------------------------------MEPTDVA----------------
-VSENQH-------------------LSADPLPFAR-S---YQLEALEIALKQNTIVYLE
TGSGKTLIAIMLLRSYA--YL---L-RKPS---PYIAVFLVPTVVLVTQQGDALMMHTDL
KVGKYCGKMGVDYW---NAATWQQQVDDHE------------------------------
-----------------------------------------------VLVMIPAIL-HAA
LRHSFLQMDMIKVIIFDECHNA--RGKHPYASIM--MEFYHHQLTR--ENAQLPRIFGMT
ASPIKSKA--------------------------SSTADSYWQKIRDLENLMHSK-----
----------------------------------VYTCSSESVLAE-YIPFSNPKLKIYE
HV-DIP--CTLFHT-LV---------HDLERLKEK-H-----------------------
-------------E------CSISQ----SNLS-------FMR---DGSAR---------
----RRLSKLHSDFLFCLSEMGAWLAFKSCE-----------------------------
--------------------------------------ENDLCSS-------------DD
ACVRDF--------------CLTASKIFSARL------------------------PSGP
HW-SIGGDIQA--------------------------------NVDAGYLSSKVNCLLES
LLEYRDR-----QNLRC---IIFVERIITAIVLQS-------------LLNELLPERS-G
WRTEVTTGRISMV-------KQNKIVEEFRKGL---------------------------
---------VNIIVATSILEEGLDVQSCNLVIRFDPSTTICSFIQSRGRARMQNSDFLLM
VRKGDDATLTRMQNYMASGEIMRQESLLYAS--------IPCSLLY--DELHDEPCYKVE
STGAVVTLSSSVSLLYFYCSRLPSDG--YFKLNPTCEID----EE-----------T---
GTCTLQLPKSSPLQ--GIISVQGDRKILKQ----LACLEACKKLHHVGALTDNLVPDI--
VEEETINKEL--------------------ECKIKIVEESLYYPSEFVSHCGNES-EAV-
------YYCYLVEL--------QH------------------------------------
-----------------------------------DSYNDFQ-----LHGIILAVRTKLK
CD-DEILAFDLDIDRRGRLQVQLNYSKVVTLTAEE-------------------------
--------------------------------------IRRCQRFQVSVFR---------
------------VLR-DR--DLSKLQDV--------LAAVQS------PIGSAVSDYLLL
PS---VGTPP----------EINWKCVNFLLFQSQV----------------LGD--KHM
--------------------DWCSTQGRKR------------------------------
------------------------------------------------------------
------------------------------------------------------------
------------------------------------------------------------
------------------------------------------------------------
------------------------------------------------------------
------------------------------------------------------------
------------------------------------------------------------
--------------------NVNTIT-GVVCSC----MLENSLVCTPHS-GNI---YCIN
GFLDNLDCN-SLMG---------------------------------VRTEE---SITYR
EHFKKR-------------------------YGINICFEEEPLLRGKHIS----------
-------------KE-------------AKDSSVELPPELCSLIMSPLSISTLNTYSYVP
LIMHRIESLIMASKLKRMHLDHCTLNV--LIPTAK------------------------I
LEAMTTKKCLEKF---HLESLETLGDSFLKYAASIQLFKTYENDHQGLLTVKRKQSISNA
ALCKLGCARKIPGFIRNEPFNLK-------------------------------------
---------AWIIPGNNSQVH---------------------------------------
--------------------------------------------------------SFDE
E-----FLTSS----DKM---------YSRV-----------------------------
---KQKIKSKRVADVVEALIGAYLSSGGEVAALSFMKWLGVDI--NFVD------AP-MS
RHFPMNAEKLVNVRYLESLLHYKFNDPSLLVEALTHGSYMLPEIPRSYQ-----------
---------------------RLEFLGDAVLDYVVTTHLYFKYQGLTPGLITDLRSASVN
NECYALSAVKACLHKHILHD-SQDLLRHIFST-VEDFEKLDL-VSTFGWEV--EAAFPKV
LADVIESLAGAIFVDSGF--NKDTAFQSISPLLEPLITP-QTLKLHPARELNELCAQKGY
IKKK-NVDFR-----ENGIVYITVEV-EANG-AIHKDTHS-GRNEKMAKKVASKKVLKSL
----K-------------------------------------------------------
------------------------------------------------------------
------------------------------------------------------------
------------------------------------------------------------
------------------------------------------------------------
-----------------------EYPYNA-------------------------------
------------------------------------------------------------
------------------------------------------------------------
------
>XP_015166744.1_Solanum_tuberosum
------------------------------------------------------------
------------------------------------------------------------
------------------------------------------------------------
------------------------------------------------------------
------------------------------------------------------------
------------------------------------------------------------
------------------------------------------------------------
-------------------------------------MEPTDVA----------------
-VSENQH----LS---------------ADPLPFAR-S---YQLEALEIALKQNTIVYLE
TGSGKTLIAIMLLRSYA--YL---L-RKPS---PYIAVFLVPTVVLVTQQGDALMMHTDL
KVGKYCGKMGVDYW---NAATWQQQVDDHE------------------------------
-----------------------------------------------VLVMIPAIL-HAA
LRHSFLQMDMIKVIIFDECHNA--RGKHPYASIM--MEFYHHQLTR--ENAQLPRIFGMT
ASPIKSKA--------------------------SSTADSYWQKIRDLENLMHSK-----
----------------------------------VYTCSSESVLAE-YIPFSNPKLKIYE
HV-DIP--CTLFHT-LV---------HDLERLKEK-H-----------------------
-------------E------CSISQ----SNLS-------FMR---DGSAR---------
----RRLSKLHSDFLFCLSEMGAWLAFKSCE-----------------------------
--------------------------------------ENDLCSS-------------DD
ACVRDF--------------CLTASKIFSARL------------------------PSGP
HW-SIGGDIQA--------------------------------NVDAGYLSSKVNCLLES
LLEYRDR-----QNLRC---IIFVERIITAIVLQS-------------LLNELLPERS-G
WRTEVTTGRISMV-------KQNKIVEEFRKGL---------------------------
---------VNIIVATSILEEGLDVQSCNLVIRFDPSTTICSFIQSRGRARMQNSDFLLM
VRKGDDATLTRMQNYMASGEIMRQESLLYAS--------IPCSLLY--DELHDEPCYKVE
STGAVVTLSSSVSLLYFYCSRLPSDG--YFKLNPTCEID----EE-----------T---
GTCTLQLPKSSPLQ--GIISVQGDRKILKQ----LACLEACKKLHHVGALTDNLVPDI--
VEEETINKEL--------------------ECKIKIVEESLYYPSEFVSHCGNES-EAV-
------YYCYLVEL--------QH------------------------------------
-----------------------------------DSYNDFQ-----LHGIILAVRTKLK
CD-DEILAFDLDIDRRGRLQVQLNYSKVVTLTAEE-------------------------
--------------------------------------IRRCQRFQVSVFR---------
------------VLR-DR--DLSKLQDV--------LAAVQS------PIGSAVSDYLLL
PS---VGTPP----------EINWKCVNFLLFQSQV----------------LGD--KHM
--------------------DWCSTQGRKR------------------------------
------------------------------------------------------------
------------------------------------------------------------
------------------------------------------------------------
------------------------------------------------------------
------------------------------------------------------------
------------------------------------------------------------
------------------------------------------------------------
--------------------NVNTIT-GVVCSC----MLENSLVCTPHS-GNI---YCIN
GFLDNLDCN-SLMG---------------------------------VRTEE---SITYR
EHFKKR-------------------------YGINICFEEEPLLRGKHISK---------
--------------E-------------AKDSSVELPPELCSLIMSPLSISTLNTYSYVP
LIMHRIESLIMASKLKRMHLDHCTLNV--LIPTAK------------------------I
LEAMTTKKCLEKF---HLESLETLGDSFLKYAASIQLFKTYENDHQGLLTVKRKQSISNA
ALCKLGCARKIP------------------------------------------------
------------------------------------------------------------
------------------------------------------------------------
------------------------------------------------------------
------------------------------------------------------------
------------------------------------------------------------
---------------------RLEFLGDAVLDYVVTTHLYFKYQGLTPGLITDLRSASVN
NECYALSAVKACLHKHILHD-SQDLLRHIFST-VEDFEKLDL-VSTFGWEV--EAAFPKV
LADVIESLAGAIFVDSGF--NKDTAFQSISPLLEPLITP-QTLKLHPARELNELCAQKGY
IKKK-NVDFR-----ENGIVYITVEV-EANG-AIHKDTHS-GRNEKMAKKVASKKVLKSL
----K-------------------------------------------------------
------------------------------------------------------------
------------------------------------------------------------
------------------------------------------------------------
------------------------------------------------------------
-----------------------EYPYNA-------------------------------
------------------------------------------------------------
------------------------------------------------------------
------
>XP_010312605.1_Solanum_lycopersicum
------------------------------------------------------------
------------------------------------------------------------
------------------------------------------------------------
------------------------------------------------------------
------------------------------------------------------------
------------------------------------------------------------
------------------------------------------------------------
-------------------------------------MESTDVA----------------
-VFENQH-------------------LSADPLPFAR-S---YQLEALEIALKQNTIVYLE
TGSGKTLIAIMLLRSYA--SL---L-RKPS---PYIAVFLVPTVVLVTQQGDALMLHTDL
KVGKYWGEKGVDYW---NAATWQQLVDDHE------------------------------
-----------------------------------------------VLVMTPAIL-HAA
LRHSFLQMGMIKVIIFDECHNA--RGKHPYASIM--MEFYHRQLTR--ENAQLPRIFGMT
ASPIKSKG--------------------------SSTADSYWQKIRDLENLMHSK-----
----------------------------------VYTCSSESVLAD-YIPFSNPKLKIYE
HV-DIP--SKLFQT-LV---------HDLERLKEK-H-----------------------
-------------E------CLISQ----SNLS-------FMR---DGSAR---------
----RRLSKLHSNFLFCLSEMGAWLAFKSCE-----------------------------
--------------------------------------ENDFLSS-------------DD
ACVRDF--------------CLGASTIFSAHL------------------------PSGP
HW-SIGKDIQA--------------------------------NVDAGYLSSKVNCLLES
LLEYRDR-----KDLRC---IIFVERIITAIVLRS-------------LLNELFLERS-G
WRTEVTTGRITTF-------KQNKIVEEFRKGL---------------------------
---------VNIIVATSILEEGLDVRSCNLVIRFDPSTTVCSFIQSRGRARMQNSDFILM
VRKGDDATLTRMQNYKASVEIMRQESLRHAS--------IPCSTL---HDELYDECYKVE
STGAVVTLSSSVSLLDFYCSRLPSDG--YFKPDPTYVIN----EE-----------T---
ETCTLQLPKSSPLQ--GIISVQGKRKILKQ----LACLEACKQLHRVGALTDNLVPDI--
VEEETINKEL--------------------ECKIKIVEQSLYYPSEFVSHCGNES-EAV-
------YYCYLVEL--------PH------------------------------------
-----------------------------------DSYNDSQ-----LHGIILAVRTKLK
FD-DEILAFDLDVDRRGRLKVQLNYRKVVIFTSEEVRWFLSSFYSLPVKMVWGRLKVQLN
YRKVVIFTSEEVRWFLSSFYSLPVKMVGELHLFDLSLQIRRCQRFQVSVFR---------
------------ILR-DP--DLSKLQEV--------LAAVQS------PIGSAVSDYLLL
PS---VGTPP----------EINWQYVNSLLFPSQV----------------LGD--KHM
--------------------DWCSTQGRRC------------------------------
------------------------------------------------------------
------------------------------------------------------------
------------------------------------------------------------
------------------------------------------------------------
------------------------------------------------------------
------------------------------------------------------------
------------------------------------------------------------
--------------------SVNTIS-EVVCSC----MLENSLVCTPHN-GRI---YCIN
GFLENLDCN-SLMG---------------------------------VRSEE---SITYR
EHYRKR-------------------------YGINICSEEVPLLRGKHIS----------
-------------KE-------------AKDSSVALPPELCSLIMSPLFISTLNTYSYVP
SIMHRIESLIMASNLKKMHLDHCTQNV--VIPTAK------------------------I
LEAMTTKNCLEKF---HLESLETLGDSFLKYAASIKLFKTYENDHQGLLTVKRKQIISNA
TLCRLGCARKMPGFIRNKPFVLK-------------------------------------
---------AWIIPGDNSQVH---------------------------------------
--------------------------------------------------------NFDE
E------LLTS----SVK--------MYSRG-----------------------------
---KQKIKSKIMADVVEALIGAYLSSGGEVAALSFMKWLGVDI--NFVD------AP-TS
RHLPVNAEKLVNVRYLESLLHYKFNDPSLLVEALSHGSCMLPDIPRCYK-----------
---------------------RLEFLGDAVLDYVVTTHLYFKYPGLTPGLITDLRSASVN
NECYALSAVKAGLHDHILYD-LQVLQRHISST-VEDFKKLNL-VSTFGWEA--ETTYPKV
LADVIESLAGAIFVDSGF--NQDTTFLCIRPLLEPLITP-QTLKVHPARELRELCHQKGY
IKQK-NVVFR-----ENGIVYVTVEV-EANG-VIHKDSNS-GRNQKMAEKVASKYLLKSL
----K-------------------------------------------------------
------------------------------------------------------------
------------------------------------------------------------
------------------------------------------------------------
------------------------------------------------------------
------------------------------------------------------------
------EYPYNP------------------------------------------------
------------------------------------------------------------
------
>NP_001316343.1_Solanum_lycopersicum
------------------------------------------------------------
------------------------------------------------------------
------------------------------------------------------------
------------------------------------------------------------
------------------------------------------------------------
------------------------------------------------------------
------------------------------------------------------------
-------------------------------------MESTDVA----------------
-VFENQH-------------------LSADPLPFAR-S---YQLEALEIALKQNTIVYLE
TGSGKTLIAIMLLRSYA--SL---L-RKPS---PYIAVFLVPTVVLVTQQGDALMLHTDL
KVGKYWGEKGVDYW---NAATWQQLVDDHE------------------------------
-----------------------------------------------VLVMTPAIL-HAA
LRHSFLQMGMIKVIIFDECHNA--RGKHPYASIM--MEFYHRQLTR--ENAQLPRIFGMT
ASPIKSKG--------------------------SSTADSYWQKIRDLENLMHSK-----
----------------------------------VYTCSSESVLAD-YIPFSNPKLKIYE
HV-DIP--SKLFQT----------LVHDLERLKEK-H-----------------------
-------------E------CLISQ----SNLS-------FMR---DGSAR---------
----RRLSKLHSNFLFCLSEMGAWLAFKSCE-----------------------------
--------------------------------------ENDFLSS-------------DD
ACVRDF--------------CLGASTIFSAHL------------------------PSGP
HW-SIGKDIQA--------------------------------NVDAGYLSSKVNCLLES
LLEYRDR-----KDLRC---IIFVERIITAIVLRS-------------LLNELFLERS-G
WRTEVTTGRITTF-------KQNKIVEEFRKGL---------------------------
---------VNIIVATSILEEGLDVRSCNLVIRFDPSTTVCSFIQSRGRARMQNSDFILM
VRKGDDATLTRMQNYKASVEIMRQESLRHAS--------IPCSTL---HDELYDECYKVE
STGAVVTLSSSVSLLDFYCSRLPSDG--YFKPDPTYVIN----EE-----------T---
ETCTLQLPKSSPLQ--GIISVQGKRKILKQ----LACLEACKQLHRVGALTDNLVPDI--
VEEETINKEL--------------------ECKIKIVEQSLYYPSEFVSHCGNES-EAV-
------YYCYLVEL--------PH------------------------------------
-----------------------------------DSYNDSQ-----LHGIILAVRTKLK
FD-DEILAFDLDVDRRGRLKVQLNYRKVVIFTSEE-------------------------
--------------------------------------IRRCQRFQVSVFR---------
------------ILR-DP--DLSKLQEV--------LAAVQS------PIGSAVSDYLLL
PS---VGTPP----------EINWQYVNSLLFPSQV----------------LGD--KHM
--------------------DWCSTQGRRC------------------------------
------------------------------------------------------------
------------------------------------------------------------
------------------------------------------------------------
------------------------------------------------------------
------------------------------------------------------------
------------------------------------------------------------
------------------------------------------------------------
--------------------SVNTIS-EVVCSC----MLENSLVCTPHN-GRI---YCIN
GFLENLDCN-SLMG---------------------------------VRSEE---SITYR
EHYRKR-------------------------YGINICSEEVPLLRGKHISK---------
--------------E-------------AKDSSVALPPELCSLIMSPLFISTLNTYSYVP
SIMHRIESLIMASNLKKMHLDHCTQNV--VIPTAK------------------------I
LEAMTTKNCLEKF---HLESLETLGDSFLKYAASIKLFKTYENDHQGLLTVKRKQIISNA
TLCRLGCARKMPGFIRNKPFVLK-------------------------------------
---------AWIIPGDNSQVH---------------------------------------
--------------------------------------------------------NFDE
E------LLTS----SVK--------MYSRG-----------------------------
---KQKIKSKIMADVVEALIGAYLSSGGEVAALSFMKWLGVDI--NFVD------AP-TS
RHLPVNAEKLVNVRYLESLLHYKFNDPSLLVEALSHGSCMLPDIPRCYK-----------
---------------------RLEFLGDAVLDYVVTTHLYFKYPGLTPGLITDLRSASVN
NECYALSAVKAGLHDHILYD-LQVLQRHISST-VEDFKKLNL-VSTFGWEA--ETTYPKV
LADVIESLAGAIFVDSGF--NQDTTFLCIRPLLEPLITP-QTLKVHPARELRELCHQKGY
IKQK-NVVFR-----ENGIVYVTVEV-EANG-VIHKDSNS-GRNQKMAEKVASKYLLKSL
----K-------------------------------------------------------
-----------------EYPYNP-------------------------------------
------------------------------------------------------------
------------------------------------------------------------
------------------------------------------------------------
------------------------------------------------------------
------------------------------------------------------------
------------------------------------------------------------
------
>XP_015056670.1_Solanum_pennellii
------------------------------------------------------------
------------------------------------------------------------
------------------------------------------------------------
------------------------------------------------------------
------------------------------------------------------------
------------------------------------------------------------
------------------------------------------------------------
-------------------------------------MEPTNVA----------------
-VFENQQ----VS---------------ADPLPFAR-S---YQLEALEIALKQNTIVYLE
TGSGKTLIAIMLLRSYA--YL---L-RKPS---PYIAVFLVPTVVLVTQQGDALMLHTDL
KVGKYWGEKGVDYW---NASTWQQLVDDHE------------------------------
-----------------------------------------------VLVMTPAIL-HAA
LRHHFLQMGMIKVIIFDECHNA--RGKHPYASIM--MEFYHRQLTR--ENAQLPRIFGMT
ASPIKSKG--------------------------SSTADSYWQKIRDLENLMHCK-----
----------------------------------VYTCSSESVLAD-YIPFSNPKLKIYE
HV-DIP--SKLFHT-LV---------HDLERLKEK-H-----------------------
-------------E------CLISQ----SNLS-------FMR---YGSAR---------
----GRLSKLHSDFLFCLSEMGAWLAFRSCE-----------------------------
--------------------------------------ENDFLSS-------------DD
ACVRDF--------------CLGASTIFSAHL------------------------PSGP
HW-SIGEDIQA--------------------------------NVDAGYLSSKVNCLLES
LLEYRDR-----KDLRC---IIFVERIITAIVLRS-------------LLNELFLERS-G
WRTEVTTGRITTF-------KQNKIVEEFRKGL---------------------------
---------VNIIVATSILEEGLDVRSCNLVIRFDPPTTVCSFIQSRGRARMQNSDFLLM
VRKGDDATLTRMQNYKASVEIMRQESLRHAS--------IPCSTLH--DELYDE-CYKVE
STGAVVTLSSSVSLLDFYCSRLPSDG--YFKPDPTYVIN----EE-----------T---
ETCTLQLPKSSPLQGIISVRPQGKRKILKQ----LACLEACKELHRVGALTDNLVPDI--
VEEETINKEL--------------------ECKIKIVEQSLYYPSEFVSHCGNES-EAV-
------YYCYLVEL--------RH------------------------------------
----------------------------------DSYNDSQ------LHGIILAVRTKLK
FD-DEILAFDLDVDRRGRLKVQLNYSKVVIFTSEE-------------------------
--------------------------------------IRRCQRFQVSVFR---------
------------ILR-DP--DLSKLQEV--------LAAVQS------PIGSAVSDYLLL
PS---VGTPP----------EINWQCVNSLLFPSQV----------------LGD--KHM
--------------------DWCSTQGRRR------------------------------
------------------------------------------------------------
------------------------------------------------------------
------------------------------------------------------------
------------------------------------------------------------
------------------------------------------------------------
------------------------------------------------------------
------------------------------------------------------------
--------------------CVNTIS-EVVCSC----MLENSLVCTPHN-GRI---YCIN
GFLENLDCN-SLRD---------------------------------VRSEE---SITYR
EHYRKR-------------------------YGINICFEEVPLLRGKHISK---------
--------------E-------------AKDSSVALPPELCSLIMSPLFISTLNTYSYVP
SIMHQIESLIMASNLKKMHLDHCTQNV--VIPTAK------------------------I
LEAMTTKNCLEKF---HLESLETLGDSFLKYAASIKLFKTYENDHQGLLTVKRKQIISNA
TLCRLGCARKMPGFIRNEPFVLK-------------------------------------
---------TWIIPGDNSQVH---------------------------------------
--------------------------------------------------------SFDE
E------LLTS----SVK--------MYSRG-----------------------------
---KQKIKSKRVADVVEALIGAYLSSGGEVAALSFMKWLGVDI--NFVD------AP-TS
RHFPVNAEKLVNVRYLESLLHYKFNDPSLLVEALSHGSCMLPDIPRCYK-----------
---------------------RLEFLGDAVLDYVVTTHLYFKYLGLTPGLITDLRSASVN
NECYALSAVKAGLHDHILYD-PLVLQRHISST-VENFKKLNL---------XAETTYPKV
LADVIESLAGAIFVDSGF--NQDTTFQCIRPLLEPLITP-QTLKLHPARELRELCHQKGY
IKKK-NDVFR-----ENGIVSITVEV-EANG-VIHKDSNS-GRNRKMAEKVASKYVLKSL
----K-------------------------------------------------------
------------------------------------------------------------
------------------------------------------------------------
------------------------------------------------------------
-----------------------------------------------------EYPSV--
------------------------------------------------------------
------------------------------------------------------------
------------------------------------------------------------
------
>PHT31293.1_DCL2_Capsicum_baccatum
------------------------------------------------------------
------------------------------------------------------------
------------------------------------------------------------
------------------------------------------------------------
------------------------------------------------------------
------------------------------------------------------------
------------------------------------------------------------
-------------------------------------MEPTNVA----------------
-VFENQQ-------------------LSADPLPFAR-S---YQLEALETALKQNTIVYLE
TGSGKTLIAIMLLRSYA--YL---L-RKPS---PYIAVFLVPTVVLVTQQGDALMMHTDL
KVGKYWGEMGVDYW---NATTWQEQVDDHE------------------------------
-----------------------------------------------VLVMTPAIL-LAA
LRHSFLQIDMIKVIIFDECHNA--RGKHPYACIM--REFYHHQLTR--ESAQLPRIFGMT
ASPIKTKG--------------------------SSTADSYWQTIRDLEDLMNSK-----
----------------------------------VYTCSSESVLAE-YVPFSNLKLKIYK
RV-DIP--CTLFLS----------LAHDLKRLKEK-H-----------------------
-------------E------CSISK----SNLS-------DMS---ARSAR---------
----RRLSKLYSAFLFCLSEMGAWLAFKAAEFFSR-------------------------
---------------D-------------ETDFFCWR-ELDVCAQ---------------
NIVRDF--------------SLDSSKVFSAHL------------------------PSGS
HW-SIGGDIQA--------------------------------NVDAGYVSSKVHCLLES
LLEYRDL-----KDLRC---IIFVERIITAIVLRS-------------LLNELLPELC-G
WRTEYTAGHISRV-QSQSRKVQNKIVEEFRKGL---------------------------
---------LNIIVSTSILEEGLDVQSCNLVIRFDPSATVCSFIQSRGRARMQNSDFLLM
VRSGDDSTLNRMQNYMASGEIMRQESLSHAS--------IPCSPLD--DELYGEPCYRVE
STGAVVTLSSSVSLLYFYCSRLPSDG--YFKPNPRCVVG----KE-----------T---
GTCTLQLPKSCPLQ--RIITVEGNSKILKQ----LACLVACKELHHVGALTDNLVPDI--
LEEEAINKEL--------------------ESQFHTVEESKYFPPELVSHCGNDS-EAV-
------YYCYLIEL--------QH------------------------------------
-----------------------------------DSYNDFQ-----LHGIILAVRKRLK
FD-DEILAFELDVDRMGRMQVQLNYSKVVTLTSEE-------------------------
--------------------------------------IRRCQRFQVSVFR---------
------------ILL-DR--DLSKLADA--------LAAVKS------PIGSAVSDYLLL
PS---LGATP----------EINWNCVNSLLFPSQV----------------LGD--RHM
--------------------ECCSTQGRQR------------------------------
------------------------------------------------------------
------------------------------------------------------------
------------------------------------------------------------
------------------------------------------------------------
------------------------------------------------------------
------------------------------------------------------------
------------------------------------------------------------
--------------------RVNTKT-GVVCRC----MLENSLVCTPHN-GHV---YCVT
GFLDNLNCN-SLLD---------------------------------MRTGE---SITYI
EYYKKR-------------------------HGIDICFEGESLLRGKHIWKVNNYLQRWR
IQK----AK-----D-------------STDSSVELPPELCSLIMSPISISTLYTYACVP
SIMHRIESLVMASNLKRMHLDHCTLDI--FIPTAK------------------------V
LEAMTTKKCLENF---HLESLETLGDSFLKYAATIQLFKTYENHHEGLLTVKKNKIISNA
ALCGLGCARKIPGFIRNEPFDLK-------------------------------------
---------AWLIPGDNSQVH---------------------------------------
--------------------------------------------------------VFDE
E-----FLSSS----DKI---------YSKG-----------------------------
---KLKIKSKGVADVVEALIGAYLSSGGEVAALSFMKWLGVDI--DFVD------AP-SP
RHFPMNAEKLVNVRYLENLLHYKFNDPSLLVEALTHGSYMLPEIPRCYQ-----------
---------------------RLEFLGDAVLDYVVTAHLYFKYPGLTPGLITDLRSASVN
NECYAQSAVKAGLHKHILHA-SQDLQRQIFTT-VEDFEKLDL-VSTFGWEA--ETTFPKV
LGDIIESIGGAIFVDSGF--DKDTTFKCIRPLLEPLVTP-QTVKPHPVRELGELCGQNGY
IKKK-NVVSR-----ENGVAYVTVEV-EANG-VIHKSTCS-GRDKTMAKKVASKNVLKSL
----K-------------------------------------------------------
------------------------------------------------------------
------------------------------------------------------------
------------------------------------------------------------
-------------------------------------------------------ECPSN
A-----------------------------------------------------------
------------------------------------------------------------
------------------------------------------------------------
------
>PHT65051.1_DCL2_Capsicum_annuum
------------------------------------------------------------
------------------------------------------------------------
------------------------------------------------------------
------------------------------------------------------------
------------------------------------------------------------
------------------------------------------------------------
------------------------------------------------------------
-------------------------------------MEPTNVA----------------
-VFENQQ-------------------LSADPLPFAR-S---YQLEALETALKQNTIVYLE
TGSGKTLIAIMLLRSYA--YL---L-RKPS---PYIAVFLVPTVVLVTQQGDALMMHTDL
KVGKYWGEMGVDYW---NATTWQQQVDDHE------------------------------
-----------------------------------------------VLVMTPAIL-LAA
LRHSFLQIDMIKVIIFDECHNA--RGKHPYACIM--REFYHHQLTR--ESAQLPRIFGMT
ASPIKTKG--------------------------SSTADSYWQTIRDLEDLMNSK-----
----------------------------------VYTCSSESVLAE-YVPFSNLKLKIYK
RV-DIP--CTLFLS----------LARDLKRLKEK-H-----------------------
-------------E------CSISK----SNLS-------DMS---ARSAR---------
----RRLSRLYSAFLFCLSEMGAWLAFKAAEFFSR-------------------------
---------------D-------------ETDFFCWR-ELDVCAQ---------------
NIVRDF--------------SLDSSKVFSAHL------------------------PSGP
HW-SIGGDIQA--------------------------------NVDAGYVSSKVHCLLES
LLEYRDL-----KDLRC---IIFVERIITAIVLRS-------------LLNELLPELC-G
WRTEYTAGHISRV-QSQSRKVQNKIVEEFRKGL---------------------------
---------LNIIVSTSILEEGLDVQSCNLVIRFDPSATVCSFIQSRGRARMQNSDFLLM
VRSGDDSTLNRMQNYMASGEIMRQESLSHAS--------IPCSPLD--DELYGEPCYRVE
STGAVVTLSSSVSLLYFYCSRLPSDG--YFKPNPRCVIG----KE-----------T---
GTCTLQLPKSCPLQ--RIITVEGNSKILKQ----LACLVACKELHHVGALTDNLVPDI--
LEEEAINEEL--------------------ESQFHTVEESKYFPPELVSHCGNDS-EAV-
------YYCYLIEL--------QH------------------------------------
-----------------------------------DSYNDFQ-----LHGIILAVRTRLK
FD-DEILAFELDVDRMGCMQVQLNYSKVVTLTSEE-------------------------
--------------------------------------IRRCQRFQVSVFR---------
------------ILL-DR--DLSKLADA--------LAAVKL------PIGSAVSDYLLL
PS---LGATP----------EINWNCVNSLLFPSQV----------------LGD--RHM
--------------------ECCSTQGRQR------------------------------
------------------------------------------------------------
------------------------------------------------------------
------------------------------------------------------------
------------------------------------------------------------
------------------------------------------------------------
------------------------------------------------------------
------------------------------------------------------------
--------------------RVNTKT-GVVCRC----MLENSLVCTPHN-GHV---YCVT
GFLDNLNCN-SLLD---------------------------------MRTGE---SITYI
EYYKKR-------------------------HGIDICFEGESLLRGKHIWKVHNYLQRWR
IQK----AK-----D-------------STDSSVELPPELCSLIMSPISISTLYTYACVP
SIMHRIESLVMASNLKRMHLDHCTLDI--FIPTAK------------------------V
LEAMTTKKCLENF---HLESLETLGDSFLKYAATIQLFKTYENHHEGLLTVKKNKIISNA
ALCRLGCARKIPGFIRNEPFDLK-------------------------------------
---------AWLIPGDNSQVH---------------------------------------
--------------------------------------------------------VFDE
E-----FLSSS----DKI---------YSKG-----------------------------
---KLKIKSKGVADVVEALIGAYLSSGGEVAALSFMKWLGVDI--DFVD------AP-SP
RHFPMNAEKLVNVRYLENLLHYKFNDPSLLVEALTHGSYMLPEIPRCYQ-----------
---------------------RLEFLGDAVLDYVVTAHLYFKYPGLTPGLITDLRSASVN
NECYAQSAVKAGLHKHILHA-SQDLQRQIFTT-VEDFEKLDL-VSTFGWEA--ETTFPKV
LGDIIESIGGAIFVDSGF--DKDTTFKCIRPLLEPLVTP-QTVKPHPVRELGELCGQNGY
IKKK-NVVSR-----ENGVAYITIEV-EANG-VIHKSTCS-GRDKTMAKKVASKNVLKSL
----K-------------------------------------------------------
------------------------------------------------------------
------------------------------------------------------------
------------------------------------------------------------
-------------------------------------------------------ECPSN
A-----------------------------------------------------------
------------------------------------------------------------
------------------------------------------------------------
------
>PHU00042.1_DCL2_Capsicum_chinense
------------------------------------------------------------
------------------------------------------------------------
------------------------------------------------------------
------------------------------------------------------------
------------------------------------------------------------
------------------------------------------------------------
------------------------------------------------------------
-------------------------------------MEPTNVA----------------
-VFENQQ----LS---------------ADPLHFAR-S---YQLEALETALKQNTIVYLE
TGSGKTLIAIMLLRSYA--YL---L-RKPS---PYIAVFLVPTVVLVTQQGDALMMHTDL
KVGKYWGEMGVDYW---NATTWQQQVDDHE------------------------------
-----------------------------------------------VLVMTPAIL-LAA
LRHSFLQIGMIKVIIFDECHNA--RGKHPYACIM--REFYHHQLTR--ESAQLPRIFGMT
ASPIKTKG--------------------------SSTADSYWQTIRDLEDLMNSK-----
----------------------------------VYTCSSESVLTD-YVPFSNLKLKIYK
RV-EIP--CTLFLG-LA---------RDLKRLKEK-H-----------------------
-------------E------CSISK----SNLS-------DMS---ARSAR---------
----RRLSRLYSAFLFCLSEMGAWLAFKAAEFFSR-------------------------
---------------D-------------ETDFFCWR-ELDVCAQ---------------
NIVRDF--------------SLDSSKVFSAHL------------------------PSGP
HW-SIGGDIQA--------------------------------NVDAGYVSSKVHCLLES
LLEYRDL-----KDLRC---IIFVERIITAIVLRS-------------LLNELLPELC-G
WRTEYTAGHISRV-QSQSRKVQNKIVEEFRKGL---------------------------
---------LNIIVSTSILEEGLDVQSCNLVIRFDPSATVCSFIQSRGRARMQNSDFLLM
VRSGDDSTLNRMQNYMASGEIMRQESLSHAS--------IPCSPLD--DELYGEPCYRVE
STGAVVTLSSSVSLLYFYCSRLPSDG--YFKPNPSCVIG----KE-----------T---
GTCTLQLPKSCPLQ--RIITVEGNSKILKQ----LACLVACKELHHVGALTDNLVPDI--
LEEEAINKEL--------------------ESQFHTVEESKYFPPELVSHCGNDS-EAV-
------YYCYLIEF--------QH------------------------------------
-----------------------------------DSYNDFQ-----LHGIILAVRTRLK
FD-DEILAFELDVDRMGRMQVQLNYSKVVTLTSEE-------------------------
--------------------------------------IRRCQRFQVSVFR---------
------------ILL-DR--DLSKLADA--------LAAVKS------PIGSAVSDYLLL
PS---LGATP----------EINWNCVNSLLFPSQV----------------LGD--RHM
--------------------ECCSTQGRQR------------------------------
------------------------------------------------------------
------------------------------------------------------------
------------------------------------------------------------
------------------------------------------------------------
------------------------------------------------------------
------------------------------------------------------------
------------------------------------------------------------
--------------------RVNTKT-GVVCRC----MLENSLVCTPHN-GHV---YCVT
GVLDNLNCN-SLLD---------------------------------MRTGE---SITYI
EYYKKR-------------------------HGIDICFEGESLLRGKHIWKVHNYLQRWR
IQK----AK-----D-------------STDSSVELPPELCSLIMSPISISTLYTYACVP
SIMHRIESLVMASNLKRMHLDHCTLDI--FIPTAK------------------------V
LEAMTTKKCLENF---HLESLETLGDSFLKYAATIQLFKTYENHHEGLLTVKKNKIISNA
ALCRLGCARKIPGFIRNEPFDLK-------------------------------------
---------AWLIPGDNSQVH---------------------------------------
--------------------------------------------------------VFDE
E-----FLSSS----DKI---------YSKG-----------------------------
---KLKIKSKGVADVVEALIGAYLSSGGEVAALSFMKWLGVDI--DFVD------AP-SP
RHFPMNAEKLVNVRYLENLLHYKFNDPSLLVEALTHGSYMLPEIPRCYQ-----------
---------------------RLEFLGDAVLDYVVTAHLYFKYPGLTPGLITDLRSASVN
NECYAQSAVKAGLHKHILHA-SQDLQRQIFTT-VEDFEKLDL-VSTFGWEA--ETTFPKV
LGDIIESIGGAIFVDSGF--DKDTTFKCIRPLLEPLVTP-QTVKPHPVRELGELCGQNGY
IKKK-NVVSR-----ENGVAYITIEV-EANG-VIHKSTCS-GRDKTMAKKVASKNVLKSL
----K-------------------------------------------------------
------------------------------------------------------------
------------------------------------------------------------
------------------------------------------------------------
-------------------------------------------------------ECPSN
A-----------------------------------------------------------
------------------------------------------------------------
------------------------------------------------------------
------
>XP_015166742.1_Solanum_tuberosum
------------------------------------------------------------
------------------------------------------------------------
------------------------------------------------------------
------------------------------------------------------------
------------------------------------------------------------
------------------------------------------------------------
------------------------------------------------------------
-------------------------------------MEPTDVA----------------
-VSENQQ-------------------LSADPLPFAR-S---YQLEALETALKQNTIVYLE
TGSGKTLIAIMLLRSYA--YL---L-RKPS---PYIAVFLVPTVVLVTQQGDALMLHTDL
KVGKYWGEMGVDYW---DAATWQQQVDDHE------------------------------
-----------------------------------------------VLVMTPAIL-LAA
LRHSFLQIDMIKVIIFDECHNA--RGKHPYASIM--VEFYHHQLTH--ESAQLPRIFGMT
ASPIKSKG--------------------------ASTAHSYWQKIRDLENLMNSK-----
----------------------------------VYTCSSESVLAE-YIPFSNPKLKIYE
HV-DIP--CTLFNT----------LAQDLERLKEK-H-----------------------
-------------E------CSISK----SNLS-------SMS---AGSAR---------
----RRLSKLHLAFLFCLSEMGVWLAFKAAEFLSF-------------------------
---------------E-------------ENDFFSWG-EFDACAQ---------------
TIVRNF--------------SLGASKIFSARL------------------------PSGP
HW-SIGGDIQA--------------------------------NADAGYLSSKVNCLLES
LLEYRDR-----KDLRC---IIFVERIVTAIVLRS-------------LLNELLLERS-G
WRTEYTAGHISVL-QSQSRKNQNKIVEEFRKGL---------------------------
---------VNIIVATSILEEGLDVQSCNLVIRFDPSATVCSFIQSRGRARMQNSDFLLM
VRDGDDPTLTRMQNYMASGEIMRQESLRHAS--------IPCSPLD--DELYDEPCYKVE
STGAVVTLSSSVSLLYFYCSRLPSDG--YFKPNPRCVID----KE-----------T---
GTCTLQLPKSSPLQ--RVISVQGNRKILKQ----LACLEACKELHHVGALTDNLVPDI--
VEEEAINKEL--------------------ECQIHTVEESKYFPPELVSHCSNDS-EAV-
------YYCYLVEM--------QH------------------------------------
-----------------------------------ASYNDFQ-----LHGIILAVRTRLK
CD-DEILAFDLDVDRRGLLQVQLNYSKVVTLTAEE-------------------------
--------------------------------------IRRCQRFQVSVFR---------
------------ILL-DR--DLSILQDA--------LAAVQS------PIGSAVSDYLLL
PS---LGSTP----------EINWKCVNSLLFPSQV----------------LED--KHM
--------------------DWCSTQDRKR------------------------------
------------------------------------------------------------
------------------------------------------------------------
------------------------------------------------------------
------------------------------------------------------------
------------------------------------------------------------
------------------------------------------------------------
------------------------------------------------------------
--------------------SVNIKT-GVVCSC----MLENSLVFTPHN-GHI---YCIT
GFLDNLDCY-SLLG---------------------------------MRTGE---SITYT
EYYKKR-------------------------HGINICFEEEPLLRGKHICKVHNYLQRSR
TQK-----A----KD-------------STDSSVELPPELCSLIMSPLSISTLNTYSYIP
SIMHRIESLVMASNLKRTHLDHRTLNV--PIPTAK------------------------I
LEAITTKKCLEKF---HLESLETLGDSFLKYAASIKLFKTYENHHEGLLTVKKNQIISNA
ALCKLGCARKIPGFIRNEPFDLK-------------------------------------
---------AWIIPGDNSQVH---------------------------------------
--------------------------------------------------------SFDD
E------FLTS----SDK--------MYSRV-----------------------------
---KQKIKSKRVADVVEALIGAYLSSGGEVAALSFMKWLGVDI--NFVD------AP-MS
RHFPMNAEKLVNVRYLESLLLYKFNDPSLLVEALTHGSYMLPEIPRCYQ-----------
---------------------RLEFLGDAVLDYVVTAHLYSKYPGLTPGLITDLRSASVN
NECYAQSAVKAGLHKHILHA-SQDLQRQICST-VEDFDKLNL-VSTFGWEA--ETTFPKV
LGDVIESLGGAIFVDSGF--DKDTTFQCIRPLLEPLVTP-QTLKPHPVRELTELCDQKGY
IKKK-DVVCR-----ENGIAYITVEV-EANG-VIHKSTCS-GRDKLMGRKVASKNVLKSL
----K-------------------------------------------------------
------------------------------------------------------------
------------------------------------------------------------
------------------------------------------------------------
-------------------------------------------------------ECPSN
A-----------------------------------------------------------
------------------------------------------------------------
------------------------------------------------------------
------
>XP_015079707.1_Solanum_pennellii
------------------------------------------------------------
------------------------------------------------------------
------------------------------------------------------------
------------------------------------------------------------
------------------------------------------------------------
------------------------------------------------------------
------------------------------------------------------------
-------------------------------------MEPTDVA----------------
-VSEDQQ-------------------LSADPLPFAR-S---YQLEALETALKQNTIVYLE
TGSGKTLIAIMLLRSYA--YL---L-RKPS---PYIAVFLVPTVVLVTQQGDSLMMHTDL
KVGKYWGEMGVDYW---DAATWQRQVDAHE------------------------------
-----------------------------------------------VLVMTPAIL-LAA
LRHSFIQINMIKVIIFDECHNA--RGKHPYASIM--MEFYHCQLTR--QSLQLPRVFGMT
ASPIKSKG--------------------------SSTADCYWQKIRDLENLMNSK-----
----------------------------------VYTCGSESVLAE-YIPFSNPKLKIYK
HV-DIP--CTLFLS-VA---------HDLEQLKEM-H-----------------------
-------------D------CSISK----SNLS-------FMS---AGTAR---------
----RRLSKLYSAFLFCLSEMGAWLAFKATEFLSR-------------------------
---------------E-------------EVDFLSWG-ELDVCAQ---------------
TIVRDF--------------SWGASKIFSARL------------------------PSGP
HW-SIGGDIQA--------------------------------NVDAGYLSSKVTCLLES
LLEYRDQ-----KDLRC---IIFVERIITAIVLRS-------------LLNELLPELC-G
WRTEYTAGHISVV-QSQSRKLQNKIVEEFRKGL---------------------------
---------VNIIVATSILEEGLDVQSCNLVIRFDPSATVCSFIQSRGRARMQNSDFLLM
VRSGDDSTLTRMHNYMASGEIMRQESLRHAS--------IPCSPLD--DELYDEPCYKVE
STGAIVTLSSSVSLLYLYCSRLPSDG--YFKPNPRCVID----KE-----------T---
GTCTLQLPKSCPLQ--RIISVQGNSKISKQ----LACLEACKELHRVGALTDNLVPDI--
MEEETINKEL--------------------ECQIHTVEESKYFPPELVSHCGNDS-EAV-
------YYCYLVEL--------QH------------------------------------
-----------------------------------DACNDFQ-----LHGIILAVRTRLK
FD-DEIMAFDLDIDRRGRLQVQLNYHNVVTLTSEE-------------------------
--------------------------------------IQRCRRFQSSIFR---------
------------ILL-DR--DLSKLQGA--------LAAVQS------PIGSAVSDYLLL
PS---LGTTP----------EINWKCVNSLLFPSQV----------------LGA--KHM
--------------------DCCSTQGRKR------------------------------
------------------------------------------------------------
------------------------------------------------------------
------------------------------------------------------------
------------------------------------------------------------
------------------------------------------------------------
------------------------------------------------------------
------------------------------------------------------------
--------------------SVSTKT-GVVCSC----MLENSLVFTPHN-GHI---YCIT
GFLDNLDCN-SLLD---------------------------------TRTGE---PITYI
EYYKKR-------------------------RGINICFEEEPLLRGKHICKVHNYLQRCR
IQK-----A----KD-------------STDSSVELPPELCSLIMSPVSISTLNTYSYVP
SIMHRIESLVMASNLKRMHLDHCTLDI--FIPTIK------------------------V
LEAMTTKKCLEKF---HLESLETLGDSFLKYASSIQLFKTYENHHEGLLTIKKNKIISND
ALCRLGCARKIPGFIRNEPFDLK-------------------------------------
---------AWLIPGDNSQIH---------------------------------------
---------------------------------------------------------TFD
E---EF-LTSS----DKM---------YSGG-----------------------------
---KQKFKSKRVADVVEALIGAYLSSGGEVAALSFMKWLGVDI--DFVD------AP-LP
RNFPMNAEKLINVRYLESLLHYKFNDPSLLVEALTHGSYMLPEIPRCYQ-----------
---------------------RLEFLGDAVLDYVVTAHLYFKYPGLTPGLITDLRSASVN
NECYAQSAVKAGLHKHILHA-SQDLQRQILST-VEDFEKLDL-LSTFGWEA--ETTFPKV
LGDVIESLGGAIFVDSGF--NKDITFQSIRPLLEPLVTP-QTVKLQPVRELSELCDQKGY
IKKK-DVVSR-----ENGLAYITVEV-EANG-VIHKSTCS-GRDKIMAKKVASKNVIKSL
----K-------------------------------------------------------
------------------------------------------------------------
------------------------------------------------------------
------------------------------------------------------------
-------------------------------------------------------ECPSN
A-----------------------------------------------------------
------------------------------------------------------------
------------------------------------------------------------
------
>AIE15764.1_DCL2_Salvia_miltiorrhiza
------------------------------------------------------------
------------------------------------------------------------
------------------------------------------------------------
------------------------------------------------------------
------------------------------------------------------------
------------------------------------------------------------
------------------------------------------------------------
----------------------------------------MIMD----------------
-EGDQKL----MA----------------DPLSFAR-S---YQLEALEMALKDNTIVFFE
TGTGKTLIAIMLLRSYS--HL---L-RKPA---PYIAVFLVPKVILVTQQSEVVALHTDL
KVGKYYGEMGVDFW---DEATWKRE-----------------------------------
-----------------------------------------------VLVMTPQIL-LDA
LTRTFLRLDQIKVLIFDECHNA--RGKHQYACIM--TEFYHRELAS--KSRQLPRVFGMT
ASPIKAKA--------------------------SSSAEAYWKQINELENLMHSK-----
----------------------------------VFTCESDAILAR-YIPFSTPKLKEYS
EK-DNPMILETLEE-------------DLQKLADK-H-----------------------
-------------V------SALSR----SRIS-------DSV---AESAK---------
----DKLKKVLSTITFCLTDLGIWLAAKAAEVYSR-------------------------
---------------D-------------NGTIFMWA-EMDTCGE---------------
RVVKAF--------------SSDALQFLCARI------------------------PTGP
KWL-IPNDLRA--------------------------------NLTSGYLTSKIICLVET
LLEYREL-----KDLRC---IVFVERIVTAIVIRS-------------LLNELLPEVT-G
WRTEYTAGHASRF-LSQSRRDQQKIVDDFRKGT---------------------------
---------VNIIIATSMLEEGLDVQTCNLVIRFDPSATICSFIQSRGRARMQNSDFVLM
VKSDDLSAIARVNNYLASGSMMRQECLSHAD--------HPCEPLG--KEMHGEPWYEVE
STGAIVTLSSSVALLYFYCSRLPSDR--YFKPYPLCNVD----KV-----------L---
GSCTLQLPHGCPVR----TITVSGTKSLKQ----LACLEACKELHRVRALTDNLVPDM--
VEEEKEPQEF---------------------GYEYLDERARYFPEELIGSHNNKS-SMV-
------YFCYLIEL--------EQ------------------------------------
-----------------------------------KFHYDVK-----PQNIVLAVHKMLH
QD-LEDFDFDLNADR-GKLIVHVKLVGHFTLTPDE-------------------------
--------------------------------------VALCQQFEIKLFN---------
------------LLL-KC--NLDKLCED--------DQHSRR-------DGSAIFNYLLI
PA---LGSRHNL--------SIDWGCINSVLYYKNA---------------------SLI
------------------NHEKCSSSGVT-------------------------------
------------------------------------------------------------
------------------------------------------------------------
------------------------------------------------------------
------------------------------------------------------------
------------------------------------------------------------
------------------------------------------------------------
------------------------------------------------------------
--------------------GVHTKN-GLVCPC----VLQNSLVCTPHN-GAL---YCVR
GTLDGVCGN-TYFT---------------------------------IKDKE---RITYK
QYYKER-------------------------HGISLQYERESLLNGKHIFTVHSCLQRCR
TPN----KK-----E-------------LSYSSCELPPELCMIVMSPISISTIYSFSFLP
SVMHRVESLLIAANLKSIP-GGGMRNV--EIPAIK------------------------V
LEAITTKKCQEEL---HLESLETLGDSFLKYAATQQLFKTHQSRHEGLLSLKRQRIICNA
ALCKLGCDRNIPGFIRTEPFDLK-------------------------------------
---------TWTIPGIACGYG---------------------------------------
---------------------------------------------------------VLK
E---EQ-LSTT----RKV---------YTRG-----------------------------
---SRQIKGKTVADVVEALIGAYLSAAGEVAALSFMVWLGIEV--NFET------IP-YT
RMFVTNPEMHVNIGYLESLLGYNFQDASLLVEALTHGSYMRPEIPGCYQ-----------
---------------------RLEFLGDAVLDYLITVHLYHNYPGLSPGMLTDLRSASVN
NDCYALSAIKAGLHKQILHL-SPDLHRHIAETMGKDLQSVET----YGWES--EMTLPKV
LGDVIESLAGAIYVDSGH--DKETVFRCMKPLLDPLVTL-ETLRLHPKRELNQLCQKENY
TMQK-PVTSR-----HDGLAYATVEV-EARG-VVHKETRS-AKDKKLAERLACKAVLKSL
----K-------------------------------------------------------
------------------------------------------------------------
------------------------------------------------------------
------------------------------------------------------------
-------------------------------------------------------ESVAA
GS----------------------------------------------------------
------------------------------------------------------------
------------------------------------------------------------
------
>XP_011084676.1_Sesamum_indicum
------------------------------------------------------------
------------------------------------------------------------
------------------------------------------------------------
------------------------------------------------------------
------------------------------------------------------------
------------------------------------------------------------
------------------------------------------------------------
-----------------------------------MEIGMSTIG----------------
--GNGQV----VA----------------DPVPFAR-S---YQLEALEKALKQNTIVFFE
TGTGKTLIAIMLLRSYA--HL---L-RKPS---PYIAVFLVPTVVLVTQQSEVVATHTDL
KVGKYYGEMGVDYW---DAATWKDEKEKHE------------------------------
-----------------------------------------------VLVMTPQIL-LNA
LRHRFLRLDHVKVLIFDECHNA--RGKHPYACIM--TEFYHRELAS--STLQLPRVFGMT
ASPIKAKA--------------------------SSSAAAYWKQIKELETLMNSK-----
----------------------------------VFTCHSDSVLTQ-CIPFSTPKVKIYS
DM-DVPRVTSECLT------------DDLINLRKK-H-----------------------
-------------E------LSLNT----TSIS-------DSV---AESAK---------
----KRLDKLFSTFIFCLTELGVWLAMKAAEVYSR-------------------------
---------------E-------------EDDIFIWG-QMDASGN---------------
RVVRAF--------------SSDAVKVFSASI------------------------PSGP
EW-SIRYDLID--------------------------------NMKAGYLTSKVMCLVET
LLEYREM-----KDLRC---IIFVERIVTAIVICS-------------LLNELLPGFS-G
WRTEYTAGNNSRL-QSQSRKEQNAIVDEFRKGK---------------------------
---------VNIIVATSMLEEGLDVQSCNLVIRFDPSATICSFIQSRGRARMQNSDFILM
VKSGDFSALARVRNYLASGDLMRSECLSHAH--------LPCDPLD--NAMHDESRYEVE
STGAIVTLSSSIALLHFYCSRLPSDG--YFKPYPRCTIN----KE-----------L---
GSCTLHLPNSCPVQ---TITVQGEAKFLKQ----LACLEACRKLHQVGALTDNLVPDI--
LEEEAEVQEC--------------------GYEPYSDECAKYLPPELVGSHGNVS-ETL-
------YNCYAIEL--------RP------------------------------------
-----------------------------------NFEYDTK-----LQDIVLAVHTRLD
DD-LERSNLDLDVDR-GKLIVRIKHVGYVTLNSEQ-------------------------
--------------------------------------VALCQRFQLTVFR---------
------------VLI-DH--NLNKLHEE--------LHEYSN-------RNGSVFNYLLL
PS---IGSY-----------QIDWKCVTAVLYQENA---------------------SWN
------------------LRTDCTNGGYGHY-----------------------------
------------------------------------------------------------
------------------------------------------------------------
------------------------------------------------------------
------------------------------------------------------------
------------------------------------------------------------
------------------------------------------------------------
------------------------------------------------------------
--------------------NVRTKN-GLVCLC----MLENSLVLTPHN-NFL---YCIT
GTLNGIDGN-TYLE---------------------------------LRDGE---SFTYK
EYYKQR-------------------------HGINLQFERQSLLNGKRIFTVHNYLQRCR
IPS----AK-----E-------------SSNRSVELPPELCLIIMSPISVSTFYSFSFLP
SVMHRIESLLIAANLKRIHMDHCMQNV--VIPTLM------------------------V
LEAITTKKCQEKI---HLETLETLGDSFLKYSISQQLFKTYQNRHEGLLSLKREKIISNA
ALCKLGCARKIMGFIRNEPFDAK-------------------------------------
---------TWIIPGSNCANH---------------------------------------
--------------------------------------------------------ILKE
E------LLSS----TKV---------YIGG-----------------------------
---SMKIKSKTVADVIEALIGAFLSAGGEVAALSFMTWLGISV--DFVN------VP-YT
RNVAVNPELHVNVPHLQSLLNYSFRDVSLLVEALTHGSYMLPEIPGCYQ-----------
---------------------RLEFLGDALLDYLITVHLYHKHPGLSPGLLTDLRSASVN
NDCYAQAAVKAELYKHVLHA-SPELHRHIVHA-VCNHVVVPS-ASTFGWES--ETNYPKV
LGDIIESLAGAIFVDSGY--NMEVVFQCVRPLLEPLVTP-ETLKLHPVRELVELCQSEHY
VFKKTTVCNQ------NGKACATVEV-EASG-VVYKEMRC-EADRKTAKRLACKAVLKSL
------------------------------------------------------------
------------------------------------------------------------
------------------------------------------------------------
------------------------------------------------------------
------------------------------------------------------------
------------------------------------------------------------
------KERMPAGQ----------------------------------------------
------------------------------------------------------------
------
>XP_012834518.1_Erythranthe_guttata
------------------------------------------------------------
------------------------------------------------------------
------------------------------------------------------------
------------------------------------------------------------
------------------------------------------------------------
-----------MFIHSGVDSQPLFFLGNTKFNLIKKNQERRN------------------
------------------------------------------------------------
------------------------------------QMGTNNTS----------------
--TNGES-----------------QHVVADPVSFAR-S---YQLEALEKALKQNTIVFFE
TGTGKTLIAIMLLRSYA--HL---L-RKPS---PYVAVFLVPTVVLVTQQGEVVSAHTDL
NVGMYYGELGVDFW---DAAMWKKQKEDTR------------------------------
-----------------------------------------------CLSLEENLQ----
------------------------QLLEKHKLIL--------------------------
------RG----------------------------------------------------
------------------------------------------------------------
------------------------------------------------------------
-----------------------------PNIS-------ESV---AKSAK---------
----KKLKMLLSTFMFCLTELGVWLAMKASELYSR-------------------------
---------------Q-------------EDDIFMWD-KMDISGE---------------
RVVQAF--------------SLDAVKVFSAFM------------------------PSDP
QW-SVCNDLAA--------------------------------SMKSGYLTSKVICLVET
LLEYRET-----EALRC---IVFVERIVTSIVIRS-------------LLNELLPLYI-N
WKTEYTAGNNSRL-QSQSRKEQNAIIEEFRKGT---------------------------
---------VNIIIATSMLEEGLDVQSCNLVIRFDPSATVCSFIQSRGRARMPNSDFILM
VKRDDPSAIARVKNYIDSGSTMRQECLTHSD--------IPCEPLG--NTMHGEPWYQVE
STGAIVTLRSSVALLYFYCSRLPSDS--YYKPYPYFSPD----EE-----------L---
GICTLHLPNSCPIK---TINVEGNTKLLKQ----LACLEACKKLHQVGALTDNLVPDM--
VEEERDAKEL--------------------GSEPYIDEHAKYFPPELIGSCRKES-KTH-
------YHCYLIEL--------KA------------------------------------
-----------------------------------NFQYDVQ-----LQEVVLAVHERLD
DD-IEKVNLDLDVDR-GKIIVGIKHIGYISLDSEQ-------------------------
--------------------------------------VALCRRFQITLFR---------
------------LLL-DH--KLDKLYEE--------DNQSSE------KIDSSIFNYLLL
PT---IGSPHNT--------SIDWKCITSVTYPENS----------------SKD-----
------------------EHNNCSRNGGNGP-----------------------------
------------------------------------------------------------
------------------------------------------------------------
------------------------------------------------------------
------------------------------------------------------------
------------------------------------------------------------
------------------------------------------------------------
------------------------------------------------------------
--------------------RMHTKN-GSACRC----MLDNSLVCTPHN-GVV---YCVN
GSLDGFNGN-TYLE---------------------------------LKDGE---SITYK
NYYKRT-------------------------HGIDLQFERQTLLNAKRIFTVHNFLQRCR
ISS----AK-----E-------------SRNTTYELPPELCLIIMSPISISTFYSFSFLP
SIMHRIESMLLASSLKSMPLDHCPQNV--VIPTLT------------------------V
LEAITTKKCQENI---HLESLETLGDSFLKYAVSQQLFKTHQNRHEGLLSLKREKLIRNT
TLCKLGCDRKITGFIRNEPFDPK-------------------------------------
---------TWIIPGTNHTLQ---------------------------------------
------------------------------------------------------------
N---EL-FSST----KKI---------YING-----------------------------
---SRKIKGKTVADVAEALIGAFLSAGGEIPALSFIAWLGIDV--DFVS------IP-YT
RGLFLKPELHVNIGHLESILNYSFKDVSLLVEALTHGSYMRPEIPGCYQ-----------
---------------------RLEFLGDAVLDYIITVHLYQENPSLSPGLLTDLRSASVN
NDCYANSAVKAGLHKHILHL-SPELHRHINTA-LSNFDEINS-KSTFGWES--ETTYPKV
LGDVIESLAGAIFVDSGH--NKEIVFQSLRPLLEPLVTL-ETLRLHPVRELNELCQREHF
NFQ--KLVTK-----LNGLVYATIEV-EARG-VVHKETRS-AADKDTAKRLACKDVLKSL
----K-------------------------------------------------------
------------------------------------------------------------
------------------------------------------------------------
------------------------------------------------------------
------------------------------------------------------------
------------------EGVFA-------------------------------------
------------------------------------------------------------
------------------------------------------------------------
------
>XP_010549775.1_Tarenaya_hassleriana
------------------------------------------------------------
------------------------------------------------------------
------------------------------------------------------------
------------------------------------------------------------
------------------------------------------------------------
------------------------------------------------------------
------------------------------------------------------------
-------------------------------------MDAVGME----------------
-IQSSDQ----LS---------------ACALPFAR-S---YQVEALEKAIKQNTIVFLE
TGSGKTLIAIMLLRSYA--HL---F-RKPS---PHFAVFLVPQVVLVTQQAEALRLHTDL
QVGMYWGDMGVDFW---DASTWKQEVDKYE------------------------------
-----------------------------------------------VFVMTPAIL-LNA
LRHSFLKLNLIKVLIFDECHHA--RGNHPYACIM--KDFYHEELKS--GTLSIPRIFGMT
ASPVKTKG---------------------------AKLESYWKNILELETLMNSK-----
----------------------------------VYTCVSESVLAG-FIPFSTPKFKFYQ
QL-EIP--CLVRAS-LE---------EELVRLKRK-H-----------------------
-------------R------LFVSS----LDLE-------PSI---AGSIE---------
----TKMSKICSNLLYCLDELGIWLALKATKSLSA-------------------------
---------------N-------------LNEFFPWG-QLDTSSK---------------
ALIQNF--------------CLDASKAFSAYI------------------------PSDP
LW-SISDNINA--------------------------------SLDEGLLTSKTVCLVES
LLEYSAL-----KNIRC---IIFVERVLVATVLGS-------------LLAEIFPKYN-N
WKTKYMAGSNSGL-QYQTRKKQNEIVEDFRKGL---------------------------
---------VNIIVATSILEEGLDVQSCNLVVRFDPSATVCSFIQSRGRARMQNSDYLML
VKSGDLSTHSRLMNYLSSGNIMRRESLLHAS--------VPCQPLP---DDTCEEFYRVA
GTGASVTLSSSVNLIYFYCSRLPSDG--YFKPAPRFDVD----RD---------------
GTCIIHLPKSCPLK---AVTVHGHGNMLKK----AACLEACKQLHKVGALTDNLVPDM--
VVEETVTQEL--------------------CSYPYSDEQPCYFPPELIGHFLVES-KTT-
------YHFYLIGL--------KP------------------------------------
-----------------------------------WYPDDFH-----VQDILLGTRAELE
DD-IGTTSFKLGV-KGGAITVTLKYIGVFHLTQEE-------------------------
--------------------------------------VFLCRRFQITLLR---------
------------TLL-DH--NPETLTEA--------LDGLQC-------RNGPTLDFLLL
PA---NHGHQTS--------HINWNVIKSVNFSLHR----------------AEE--SHF
--------------------SSCACGATR-------------------------------
------------------------------------------------------------
------------------------------------------------------------
------------------------------------------------------------
------------------------------------------------------------
------------------------------------------------------------
------------------------------------------------------------
------------------------------------------------------------
--------------------ILHAKD-GLVCVC----AVQNALVYTPHT-GKV---YCIT
GVLENLNAN-SLLS---------------------------------LRNGS---RQTYR
EYYQTR-------------------------HGIKLGFVDEPLLRGRHIFTVHNYFNRGR
KRK----EK-----D-------------PDQDFVELPPELCGVILSPVSVDTIYTFSFVP
SIMYRLESLLIAYNLKKMHLEHSTREV--NVPTIK------------------------I
LEAITTKKCQDQF---HLESLETLGDSFLKYAVSQHLFNVYQNHHEGLLSSKRERITKNA
MLCKLGCEQKLQGFIRNECFEPK-------------------------------------
---------TWMVPGQAYTLT---------------------------------------
------------------------------------------------------------
----EDSLSDS----RNI---------YVVR-----------------------------
---KRNVKRKSVADAVEALIGAYLCEGGEVQAVMFMDWVGINV--NFAN------VP-YQ
RELLPSAEKLLNVFYIESLLNYKFQDRSLLVEALTHGSYMLPEIPRCYQ-----------
---------------------RLEFLGDSVLDYVITKYLYDKYPFLSPGLLTDMRSASVN
NDHYARAAMKAKLHKHILHA-SHDLHKHMTRT-VDEFEHLPS-DSTFGWEA--ETSFPKV
LGDVIESLAGAILVDSGY--NTEAVFASIQPLLGCMVTP-ETLKIHPVRELTELCQKEHF
EIK--KEKGF-----KNGKAYFTVEV-KANR-ETFVHTSK-APHKDTAKRLAYLEVLKSL
----K-------------------------------------------------------
------------------------------------------------------------
------------------------------------------------------------
------------------------------------------------------------
------------------------------------------------------------
-----------------------DTAFGIGS-----------------------------
------------------------------------------------------------
------------------------------------------------------------
------
>ACE60552.1_DCL2_Brassica_rapa
------------------------------------------------------------
------------------------------------------------------------
------------------------------------------------------------
------------------------------------------------------------
------------------------------------------------------------
------------------------------------------------------------
------------------------------------------------------------
-------------------------------------MTIVDME----------------
-TESADQ----VS--------------ASSPLPFAR-S---YQVEALEKAMKRNTIVYLE
TGSGKTLIAIMLLRSYA--YL---F-RKPS---PCFSVFLVPQVVLVTQQAEALKRHTDL
KVGMYWGSMGVDFW---DAPTWKQEVDTYE------------------------------
-----------------------------------------------VLVMTPAIL-LSA
LRHSFLSLNMIKVLIFDECHHA--RGNHAYACIL--KEFYHKELKS--ATSLVPRIFGMT
ASPVKTKG---------------------------ENLDSYWKKIHELESLMNSK-----
----------------------------------VYTCANESVLAQ-FVPFSTPSFKYYT
YV-EIP--SSARAG-II---------AELEKLAKE-H-----------------------
-------------L------LALAT----LDLK-------SST---VNSIK---------
----KRLSKICSSITYCLDELGILMALKAAQSFSV-------------------------
---------------S-------------QNDFVLWG-QLGEFSE---------------
TSIKNF--------------CRDASQAILAYI------------------------PDGP
YW--SVANIER--------------------------------NLEAGLVTSKIVCLVES
LLGYSSL-----EKIRC---IIFVERVIAAMVLES-------------FLNEILPTYN-S
WKTKYVAGNNSGL-QSQTRKKQNETVEDFRKGL---------------------------
---------VNIIVSTSILEEGLDVQSCNLVVGFDPASNICSFIQSQGRARMPNSDYLMM
VERGDMETKSRLMTYISGGKRMREDSLRYSH--------VPCQPLP--KDS-SGDFYAVN
STGAIVTLSSSVSLIYFYCSRLPSDE--YFKPAPRFDID----ED-----------Q---
GKCTLYLPKSCQVK---EVRVQANRNVLKQ----TACLKACIQLHKAGALTDHLVPDM--
VLKETVQQKL--------------------GKIHYDPEQSSYFPPELVSQFSAHS-QTT-
------YHFYSIRM--------KS------------------------------------
-----------------------------------EFPRNLH-----FNDILLGTRVELE
AD-IGNTCFRLE-DHLGTIGVTLSYVGAFDLTQNE-------------------------
--------------------------------------VLLCRRFQITLFR---------
------------VLL-DH--SVENLAAA--------LDGLHL-------RDGVALDYLLV
PS---THEQKAS--------LIDWGVLRSVNLTSNR----------------PRE--RHV
---------------------DCSAKDASC------------------------------
------------------------------------------------------------
------------------------------------------------------------
------------------------------------------------------------
------------------------------------------------------------
------------------------------------------------------------
------------------------------------------------------------
------------------------------------------------------------
--------------------ILHTKD-GLFCTC----VLQNALVYTPHN-GYV---YCTR
GILSHLHAN-SILT----------------------------KR-----KSG---DVSYM
EYYEKR-------------------------HEIRLNFVDEPLLNGRHIFTLHNHLHMTR
KKK----------------------EKEHDREFVELPPELCHVILSPISVDMIYSYKFMP
SVMQRIESLLIAFNLKKSI-----PTV--NIPTIK------------------------V
LEAITTKKCQDQF---HLESLETLGDSFLKYAVCQHLFQSYDTHHEGLLSTIKDEMISNV
TLCKFGCNQKLQGFIRNECFEPK-------------------------------------
---------GWMVPGQSSAAY---------------------------------------
----------------------------------------------------ALVNDYLS
E--------------SRN--------MYIAR-----------------------------
---RMNLKRKSVADVVEALIGAYLSEGGELAALTFMNWVGIKV--DFTT-TMIQREP---
---SIQAEKLVNVRYMESLLNYKFKDKSLLVEALTHGSYMIPEIPRCYQ-----------
---------------------RLEFLGDSVLDYLITKHLYGEYPNLSPGLLTDMRSASVN
NECYAQVAVKSNLHKHVLHA-SHDLHKHISRT-VSEFERLSSVQSSFGWES--EIAFPKV
LGDVIESLAGAIHVDSGY--NKEVVFACIKPLLGCMITP-ETVKLHPVRELTELCQKAQF
ELS--KVKGF-----ENGEAFFPVEV-EAKE-MSFAHTAR-AFDKKMAKKLAYKEVLNSL
----K-------------------------------------------------------
------------------------------------------------------------
------------------------------------------------------------
------------------------------------------------------------
------------------------------------------------------------
------------------------------------------------------------
--------------KSLDS-----------------------------------------
------------------------------------------------------------
------
>XP_013583616.1_Brassica_oleracea_oleracea
------------------------------------------------------------
------------------------------------------------------------
------------------------------------------------------------
------------------------------------------------------------
------------------------------------------------------------
------------------------------------------------------------
------------------------------------------------------------
-------------------------------------MTIVDME----------------
-IESADQ----VS-----------------PLPFAR-S---YQVEALEKAMKRNTIVYLE
TGSGKTLIAIMLLRSYA--YL---F-RKPS---PCFSVFLVPQVVLVTQQAEALKRHTDL
KVGMYWGSMGVDFW---DAPTWKQEVDTYE------------------------------
-----------------------------------------------VLVMTPAIL-LSA
LRHSFLTLNMIKVLIFDECHHA--RGNHAYACIL--KEFYHKELKS--ATSVVPRIFGMT
ASPVKTKG---------------------------ENLDSYWKKIHELESLMNSK-----
----------------------------------VYTCESESVLAR-FVPFSTPSFKLYQ
HM-EIP--SSTRAG-II---------AELEKLAKE-H-----------------------
-------------L------FALST----LDLK-------SST---VNSIK---------
----KRLSKICSSITYCLDELGILMALKAAQSFSV-------------------------
---------------S-------------QNDFVLWG-QLEKFSE---------------
TSIKKF--------------CSNASQAILAYI------------------------PDGP
YW--SVANIER--------------------------------KLEPGLVTSKIVCLVES
LLGYRSL-----EKIRC---IIFVERVIAAMVLES-------------FLNEILPTYN-S
WKTKYVAGNNSGL-QSQTRKKQNETVEDFRKGL---------------------------
---------VNIIVSTSILEEGLDVQSCNLVVGFDPASNICSFIQSQGRARMPNSDYLMM
VESGDMGTRSRLKKYISGAKRMREDSLSHSL--------VPCQPL---PDDSSGEVYRVD
STGAIVTFSSSVSLIYFYCSRLPSDE--YFKPTPRFDID----KD-----------Q---
GICILYLPKSCQVK---EVKFQGNGNVLKQ----AVCLKACIKLHRAGALTDHLVPDM--
VLKETVQQKL--------------------GKIHYDTEQPSYFPPELVSQFSALS-QTT-
------YHLYSIRM--------KS------------------------------------
-----------------------------------EFPGNLH-----FKDILLGTRVKLE
DD-IGNTCFRLE-DHLGTIAVTLSYVGAFDLAQDE-------------------------
--------------------------------------ILLCRRFQITLFR---------
------------VLL-DH--SVENLVAA--------LDGLHL-------RDGLALDYLLV
PS---THEQKAS--------LIDWEVIRSVNFTSHK---------------------PWK
------------------RHVNCSAKDASC------------------------------
------------------------------------------------------------
------------------------------------------------------------
------------------------------------------------------------
------------------------------------------------------------
------------------------------------------------------------
------------------------------------------------------------
------------------------------------------------------------
--------------------ILHTKN-GLFCTC----VLQNALVYTPHN-GYV---YCTR
GILSNLNAN-SVLT---------------------------------KRNSG---DVTYM
EYYEKR-------------------------HEIRLSFVDEPLLNGRHIFTMHNNLHMTM
KKK----------------------EKEHDKEYVELPPELCHVILAPISVDMIYSYKFMP
SVMHRIESLLIALNLKKNI-----PKV--NIPTIK------------------------V
LEAITTKKCQDQF---HLESLETLGDSFLKYAVCQHLFQEYHTHHEGLLSSIKDGMISNV
TLCKFGCDQKIQGFIRNECFEPK-------------------------------------
---------GWMVPGQSSAAY---------------------------------------
---------------------------------------------------------ALV
N---DH-LSES----RSM---------YIAR-----------------------------
---RRNLKRKSVADVVEALIGAYLSEGGELAALTFMNWVGIKV--DFTT-TMIQREP---
---SIQAEKLVNVSYMESLLNYKFKDKSLLVEALTHGSYMIPEIPRCYQ-----------
---------------------RLEFLGDSVLDYLITKHLYGEYPNLSPGLLTDMRSASVN
NECYAQVAVKSNLHKHVLHA-SHDLHKHISRT-VSEFERLSSVQSSFGWES--EIAFPKV
LGDVIESLAGAIHVDSGY--DKEVVFACIKPLLGCMITP-ETVKLHPVRELTELCQKAQF
ELT--KAKGF-----ENGEAYFTVEV----------------------------------
------------------------------------------------------------
------------------------------------------------------------
------------------------------------------------------------
------------------------------------------------------------
------------------------------------------------------------
------------------------------------------------------------
------------------------------------------------------------
------------------------------------------------------------
------
>XP_009130359.1_Brassica_rapa
------------------------------------------------------------
------------------------------------------------------------
------------------------------------------------------------
------------------------------------------------------------
------------------------------------------------------------
------------------------------------------------------------
------------------------------------------------------------
-------------------------------------MTIVDME----------------
-SESADQ----VS-----------------PLPFAR-S---YQVEALEKAMKRNTIVYLE
TGSGKTLIAIMLLRSYA--YL---F-RKPS---PCFSVFLVPQVVLVTQQAEALKRHTDL
KVGMYWGSMGVDFW---DAPTWKQEVDKYE------------------------------
-----------------------------------------------VLVMTPAIL-LSA
LRHSFLSLNMIKVLIFDECHHA--RGNHAYACIL--KEFYHKELKS--ATSLVPRIFGMT
ASPVKTKG---------------------------ENLDSYWKKIHELESLMNSK-----
----------------------------------VYTCANESVLAQ-FVPFSTPSFKYYT
YV-EIP--SSARAG-II---------AELEKLAKE-H-----------------------
-------------L------LALAT----LDLK-------SST---VNSIK---------
----KRLSKICSSITYCLDELGILMALKAAQSFSV-------------------------
---------------S-------------QNDFVLWG-QLGEFSE---------------
TSIKNF--------------CRDASQAILAYI------------------------PDGP
YW--SVANIER--------------------------------NLEAGLVTSKIVCLVES
LLGYSSL-----EKIRC---IIFVERVIAAMVLES-------------FLNEILPTYN-S
WKTKYVAGNNSGL-QSQTRKKQNETVEDFRKGL---------------------------
---------VNIIVSTSILEEGLDVQSCNLVVGFDPASNICSFIQSQGRARMPNSDYLMM
VERGDMDTQSRLKKYISGAKRMREDSLSHSL--------VPCKPL---PDDSSGEVYRVN
STGAIVTLSSSVSLIYFYCSRLPSDE--YFKPTPRFDID----KD-----------Q---
GICTLYLPKSCQVK---EVSAQGNGNLLKQ----TACLKACIQLHQAGALTDHLVPDM--
VLKETVQLKL--------------------GKIHYDTEQPSYFPPELVSQFSALS-QTT-
------YHFYSIRM--------KS------------------------------------
-----------------------------------EFPGNLH-----FKDVLLGTRVKLE
DD-IGNTCFRLE-DHLGTIAVTLSYVGGFDLTQDE-------------------------
--------------------------------------VLLCRRFQITLFR---------
------------VLL-DH--SVENLLAA--------LDGLHL-------RDGPALDYLLV
PS---THEQKAS--------LIDWEVIRSVNFTSHK---------------------PWE
------------------RHVDCSAKDASC------------------------------
------------------------------------------------------------
------------------------------------------------------------
------------------------------------------------------------
------------------------------------------------------------
------------------------------------------------------------
------------------------------------------------------------
------------------------------------------------------------
--------------------ILHTKD-GLFCTC----VLQNALVYTPHN-GYV---YCTR
GILSNLNAN-SVLT---------------------------------MRNSG---DVTYM
EYYEKR-------------------------HEVQLNFVDEPLLNGRHIFTLHNNLHMTR
KKE----------KE-------------HDREYVELPPELCHVILAPISVDMIYSYKFMP
SVMQRVESLLIALNLKKNI-----PKV--NIPTIK------------------------V
LEAITTKKCQDQF---HLESLETLGDSFLKYAVCQHLFQEYHTHHEGLLSSIKDGMISNV
TLCKFGCDKKLQGFIRNECFEPK-------------------------------------
---------GWMVPGQSSAAY---------------------------------------
----------------------------------------------------ALVNDYLS
E--------------SRN--------MYIAR-----------------------------
---RMNLKRKSVADVVEALIGAYLSEGGELAALTFMNWVGIKV--DFTT-TMIQREP---
---SIQAEKLVNVRYMESLLNYKFKDKSLLVEALTHGSYMIPEIPRCYQ-----------
---------------------RLEFLGDSVLDYLITKHLYGEYPNLSPGLLTDMRSASVN
NECYAQVAVKSNLHKHVLHA-SHDLHKHISRT-VSEFERLSSVQSSFGWES--EIAFPKV
LGDVIESLAGAIHVDSGY--NKEVVFASIKPLLGCMITP-ETVKLHPVRELTELCQKAQF
ELS--KAKGF-----ENGEAFFTVEV-EAKE-MSFAHTAR-ASDKKMAKKLAYKEVLNSL
----K-------------------------------------------------------
------------------------------------------------------------
------------------------------------------------------------
------------------------------------------------------------
------------------------------------------------------------
------------------------------------------------------------
--------------KSLDS-----------------------------------------
------------------------------------------------------------
------
>XP_013747664.1_Brassica_napus
------------------------------------------------------------
------------------------------------------------------------
------------------------------------------------------------
------------------------------------------------------------
------------------------------------------------------------
------------------------------------------------------------
------------------------------------------------------------
-------------------------------------MTIVDME----------------
-TESTDQ---------------------VSPLPFAR-S---YQVEALEKAMKRNTIVYLE
TGSGKTLIAIMLLRSYA--YL---F-RKPS---PCFSVFLVPQVVLVTQQAEALKRHTDL
KVGMYWGSMGVDFW---DAPTWKQEVDKYE------------------------------
-----------------------------------------------VLVMTPAIL-LSA
LRHSFLSLNMIKVLIFDECHHA--RGNHAYACIL--KEFYHKELKS--ATSLVPRIFGMT
ASPVKTKG---------------------------ENLDSYWKKIHELESLMNSK-----
----------------------------------VYTCANESVLAQ-FVPFSTPSFKYYT
YV-EIPSSARAGII------------AELEKLAKE-H-----------------------
-------------L------LALAT----LDLK-------SST---VNSIK---------
----KRLSKICSSITYCLDELGILMALKAAQSFSV-------------------------
---------------S-------------QNDFVLWG-QLGEFSE---------------
TSIKNF--------------CRDASQAILAYI------------------------PDGP
YW--SVANIER--------------------------------NLEAGLVTSKIVCLVES
LLGYSSL-----EKIRC---IIFVERVIAAMVLES-------------FLNEILPTYN-S
WKTKYVAGNNSGL-QSQTRKKQNETVEDFRKGL---------------------------
---------VNIIVSTSILEEGLDVQSCNLVVGFDPASNICSFIQSQGRARMPNSDYLMM
VESGDMDTQSRLKKYISGAKRMREDSLSHSL--------VPCKPLP---DDSSGEVYRVN
STGAIVTLSSSVSLIYFYCSRLPSDE--YFKPTPRFDID----KD-----------Q---
GICTLYLPKSCQVK---EVSTQGNGNLLKQ----TACLKACIQLHQAGALTDHLVPDM--
VLKETVQLKL--------------------GKIHYDTEQPSYFPPELVSQFSALS-QTT-
------YHFYSIRM--------KS------------------------------------
-----------------------------------EFPGNLH-----FKDVLLGTRVKLE
DD-IGNTCFRLE-DHLGTIAVTLSYVGAFDLSQDE-------------------------
--------------------------------------ILLCRRFQITLFR---------
------------VLL-DH--SVENLLAA--------LDGLHL-------RDGPALDYLLV
PS---THEQKAS--------LIDWEVIRSVNFASHQ---------------------PWE
------------------RHVDCSAKDASC------------------------------
------------------------------------------------------------
------------------------------------------------------------
------------------------------------------------------------
------------------------------------------------------------
------------------------------------------------------------
------------------------------------------------------------
------------------------------------------------------------
--------------------ILHTKD-GLSCTC----LLQNALVYTPHS-GYV---YCTR
GILSNLNAN-SLLT---------------------------------MRNSG---DVTYM
EYYEKR-------------------------HEIRLNFMDEPLLNGRHIFTLHNNLHMTR
KKK----------------------EKEHDREHVELPPELCHVILAPISVDMIYSYKFMP
SVMQRIESLLIALNLKKNI-----PKV--NIPTIK------------------------V
LEAITTKKCQDQF---HLESLETLGDSFLKYAVCQHLFQEYHTHHEGLLSSIKDGMISNV
TLCKFGCDKKLQGFIRNECFEPK-------------------------------------
---------GWMVPGQSSAAY---------------------------------------
----------------------------------------------------ALVNDYLS
E--------------SRN--------MYIAR-----------------------------
---RMNLKRKSVADVVEALIGAYLSEGGELAALTFMNWVGIKV--DFTT-TMIQREP---
---SIQAEKLVNVRYMESLLNYKFKDKSLLVEALTHGSYMIPEIPRCYQ-----------
---------------------RLEFLGDSVLDYLITKHLYGEYPNLSPGLLTDMRSASVN
NECYAQVAVKSNLHKHVLHA-SHDLHKHISRT-VSEFERLSSVQSSFGWES--EIAFPKV
LGDVIESLAGAIHVDSGY--NKEVVFACIKPLLGCMITP-ETVKLHPVRELTELCQKAQF
ELS--KAKGF-----EHGEAFFTVEV-EAKE-MSFAHTAR-ASDKKMAKKLAYKEVLNSL
----K-------------------------------------------------------
------------------------------------------------------------
------------------------------------------------------------
------------------------------------------------------------
---------------------------------------------------------TSL
GS----------------------------------------------------------
------------------------------------------------------------
------------------------------------------------------------
------
>XP_006408318.1_Eutrema_salsugineum
------------------------------------------------------------
------------------------------------------------------------
------------------------------------------------------------
------------------------------------------------------------
------------------------------------------------------------
------------------------------------------------------------
------------------------------------------------------------
-------------------------------------MDSDEME----------------
-TESADQ-------------------VSTSPLSFAR-S---YQVEALEKAIKQNTIVFLE
TGSGKTLIAIMLLRNYA--YL---F-RKPS---PCFSVFLVPQVVLVTQQAEALKMHTDL
KVGMYWGEMGVDFW---DSSIWKQEVDKYE------------------------------
-----------------------------------------------VLVMTPAIL-LVA
LRHSFLTLNMIKVLIVDECHHA--KGKHPYACIM--REFYHQELNS--ASCNVPRILGMT
ASLVKTKG---------------------------AKLDSYWEKIHELETLMNSK-----
----------------------------------VYTCENESVLAE-FVPFSTPSFKYYK
HI-EIPTSKRASLV------------GKLENLITK-H-----------------------
-------------R------LSLAN----LDLK-------SST---VDSIE---------
----KRMRKIISCLTYCLSDLGIWLAQKAAQSLSD-------------------------
---------------S-------------QSDFTLWG-ELNMFSE---------------
TFVKKF--------------CFDASQAFLADI------------------------PHGL
NW--SAANIKE--------------------------------NLEAGLLTSKTVCLLES
LLGYSSL-----ENIRC---IIFVDRVITAIVLES-------------LLAEILPNYN-S
WKTKYVAGNNSGL-QNQTRKKQNEIVEDFRRGL---------------------------
---------VNIIVATSILEEGLDVQSCNLVIRFDPASNICSFIQSRGRARMLNSDYLMM
VESGDLATIDRLMKYLSGGKRMREESLHHSL--------VPCQPF---LDDSSEKIYRVD
KTGASVTLSSSVSLIYFYCSRLPSDE--YFKPAPRFDVD----KD-----------Q---
GICTVYLPKSCPVK---EVSAPANGKMLKQ----AACFEACIELHRAGALTDNLVPDM--
VVAENVEQKL--------------------GNINYNTEQPCYLPPELVSQFSGQS-QTT-
------YHLYLIRM--------KP------------------------------------
-----------------------------------DSRRNFQ-----FNDIFLGTRTELE
DD-IGSTCFQLE-DHHGTIAVTLSYVGAFDFTQEE-------------------------
--------------------------------------VLLCRKFQITLFR---------
------------VLL-DH--SVENLMEA--------LDGLHL-------RDGVALDYLLV
PA---TPENETS--------LINWDMIRSVNLTRHK---------------------ACE
------------------RHADCSAKGASR------------------------------
------------------------------------------------------------
------------------------------------------------------------
------------------------------------------------------------
------------------------------------------------------------
------------------------------------------------------------
------------------------------------------------------------
------------------------------------------------------------
--------------------ILHTKD-GLFCTC----VVENALVYTPHN-GHV---YCTK
GVLNNLNAN-SVLR---------------------------------TRYSG---DQTYV
EFYEKR-------------------------HGIQLNLPDEPLLNGRHIFTLHNYIRMTK
KKK----------------------EKEHDREFVELPPELCHVILSPISVDMIYSYTFIP
SVMQRIESLLIAFNLKKNI-----PKV--NIPTIK------------------------V
LEAITTKKCQDQF---HLESLETLGDSFLKYAVCQQLFQQYRTHHEGLLSAKKDGMISNV
VLCEFGCQQKLQGFIRNECFEPK-------------------------------------
---------GWMVPGQSAAAY---------------------------------------
--------------------------------------------------------AFVN
D------FLPG----SRN--------IYIAR-----------------------------
---RRNLKRKSVADVVESLIGAYLSEGGELAALMFMNWVGIKI--DFTT------TM-IQ
RESSIQAEKLVNVVYTESLLNYKFEDKSLLVEALTHGSYMIPEIPRCYQ-----------
---------------------RLEFLGDAVLDYLITKHLYGEYPNLSPGLLTDMRSASVN
NECYAQVAVKSNLHKHILHA-SHDLHKHIFRT-VSEFERSSL-QSTFGWES--DIAFPKV
LGDVIESLAGAIFVDSGY--NKEVVFASIKPLLGCMITP-ETVKLHPVRELTELCQKSQL
ELS--KAKGF-----ENGKAFFTVEV-KAKE-MSFSHTAK-ASDKKMAKKLAYKEVLTSL
----K-------------------------------------------------------
------------------------------------------------------------
------------------------------------------------------------
------------------------------------------------------------
------------------------------------------------------------
--------------------------NTLVS-----------------------------
------------------------------------------------------------
------------------------------------------------------------
------
>ABF19798.1_Arabidopsis_thaliana
------------------------------------------------------------
------------------------------------------------------------
------------------------------------------------------------
------------------------------------------------------------
------------------------------------------------------------
------------------------------------------------------------
------------------------------------------------------------
--------------------------MLLC------LLGSSSGS----------------
--CHSGI------------------------------G---VRIGVVDKGIHQYT-----
---DLSFVLQFLHYYTCSFSK---F-RNFS---VTFSIISAFFLVCFTQQAEALKMHTDL
KVGMYWGDMGVDFW---DSSTWKQEVDKYE------------------------------
-----------------------------------------------VLVMTPAIL-LDA
LRHSFLSLSMIKVLIVDECHHA--GGKHPYACIM--REFYHKELNS--GTSNVPRIFGMT
ASLVKTKG---------------------------ENLDSYWKKIHELETLMNSK-----
----------------------------------VYTCENESVLAG-FVPFSTPSFKYYQ
HI-KIPSPKRASLV------------EKLERLTIK-H-----------------------
-------------R------LSLGT----LDLN-------SST---VDSVE---------
----KRLLRISSTLTYCLDDLGILLAQKAAQSLSA-------------------------
---------------S-------------QNDSFLWG-ELNMFSV---------------
ALVKKF--------------CSDASQEFLAEI------------------------PQGL
NWSVANINGNA----------------------------------EAGLLTLKTVCLIET
LLGYSSL-----ENIRC---IIFVDRVITAIVLES-------------LLAEILPNCN-N
WKTKYVAGNNSGL-QNQTRKKQNEIVEDFRRGL---------------------------
---------VNIIVATSILEEGLDVQSCNLVIRFDPASNICSFIQSRGRARMQNSDYLMM
VESGDLLTQSRSMKYLSGGKRMREESLDHSL--------VPCPPLP---DDSDEPLFRVE
STGATVTLSSSVSLIYHYCSRLPSDE--YFKPAPRFDVN----KD-----------Q---
GSCTLYLPKSCPVK---EVKAEANNKVLKQ----AVCLKACIQLHKVGALSDHLVPDM--
VVAETVSQKL--------------------EKIQYNTEQPCYFPPELVSQFSAQP-ETT-
------YHFYLIRM--------KP------------------------------------
-----------------------------------NSPRNLH-----LNDVLLGTRVVLE
DD-IGNTSFRLE-DHRGTIAVTLSYVGAFHLTREE-------------------------
--------------------------------------VLFCRRFQITLFR---------
------------VLL-DH--SVENLMEA--------LNGLHL-------RDGVALDYLLV
PS---THSHETS--------LIDWEVIRSVNLTSHE---------------------VLE
------------------KHENCSTNGASR------------------------------
------------------------------------------------------------
------------------------------------------------------------
------------------------------------------------------------
------------------------------------------------------------
------------------------------------------------------------
------------------------------------------------------------
------------------------------------------------------------
--------------------ILHTKD-GLFCTC----VVQNALVYTPHN-GYV---YCTK
GVLNNLNGN-SLLT---------------------------------KRNSG---DQTYI
EYYEER-------------------------HGIQLNFVDEPLLNGRHIFTLHSYLHMAK
KKK----------------------EKEHDREFVELPPELCHVILSPISVDMIYSYTFIP
SVMQRIESLLIAYNLKKSI-----PKV--NIPTIK------------------------V
LEAITTKKCEDQF---HLESLETLGDSFLKYAVCQQLFQHCHTHHEGLLSTKKDGMISNV
MLCQFGCQQKLQGFIRDECFEPK-------------------------------------
---------GWMVPGQSSAAY---------------------------------------
-------------------------------------------------------SLVND
T------LPES----RNI---------YVAS-----------------------------
---RRNLKRKSVADVVESLIGAYLSEGGELAALMFMNWVGIKV--DLTT------TK-IQ
RDSPIQAEKLVNVGYMESLLNYSFEDKSLLVEALTHGSYMMPEIPRCYQ-----------
---------------------RLEFLGDSVLDYLITKHLYDKYPCLSPGLLTDMRSASVN
NECYALVAVKANLHKHILYA-SHHLHKHISRT-VSEFEQSSL-QSTFGWES--DISFPKV
LGDVIESLAGAIFVDSGY--NKEVVFASIKPLLGCMITP-ETVKLHPVRELTELCQKWQF
ELS------K-----AKDFDSFTVEV-KAKE-MSFAHTAK-ASDKKMAKKLAYKEVLNLL
----K-------------------------------------------------------
------------------------------------------------------------
------------------------------------------------------------
------------------------------------------------------------
------------------------------------------------------------
------------------------------------------------------------
---------------------------------NSLDY----------------------
------------------------------------------------------------
------
>AEE73925.1_DCL2_Arabidopsis_thaliana
------------------------------------------------------------
------------------------------------------------------------
------------------------------------------------------------
------------------------------------------------------------
------------------------------------------------------------
------------------------------------------------------------
------------------------------------------------------------
-----------------------------------MLLCLLGSS---------------S
GSCHSGI------------------------------G---VRIGVVDKGIHQYT-----
---DLSFVLQFLHYYTCSFSK---F-RNFS---VTFSIISAFFLVCFTQQAEALKMHTDL
KVGMYWGDMGVDFW---DSSTWKQEVDKYE------------------------------
-----------------------------------------------VLVMTPAIL-LDA
LRHSFLSLSMIKVLIVDECHHA--GGKHPYACIM--REFYHKELNS--GTSNVPRIFGMT
ASLVKTKG---------------------------ENLDSYWKKIHELETLMNSK-----
----------------------------------VYTCENESVLAG-FVPFSTPSFKYYQ
HI-KIPSPKRASLV------------EKLERLTIK-H-----------------------
-------------R------LSLGT----LDLN-------SST---VDSVE---------
----KRLLRISSTLTYCLDDLGILLAQKAAQSLSA-------------------------
---------------S-------------QNDSFLWG-ELNMFSV---------------
ALVKKF--------------CSDASQEFLAEI------------------------PQGL
NWSVANINGNA----------------------------------EAGLLTLKTVCLIET
LLGYSSL-----ENIRC---IIFVDRVITAIVLES-------------LLAEILPNCN-N
WKTKYVAGNNSGL-QNQTRKKQNEIVEDFRRGL---------------------------
---------VNIIVATSILEEGLDVQSCNLVIRFDPASNICSFIQSRGRARMQNSDYLMM
VESGDLLTQSRLMKYLSGGKRMREESLDHSL--------VPCPPLP---DDSDEPLFRVE
STGATVTLSSSVSLIYHYCSRLPSDE--YFKPAPRFDVN----KD-----------Q---
GSCTLYLPKSCPVK---EVKAEANNKVLKQ----AVCLKACIQLHKVGALSDHLVPDM--
VVAETVSQKL--------------------EKIQYNTEQPCYFPPELVSQFSAQP-ETT-
------YHFYLIRM--------KP------------------------------------
-----------------------------------NSPRNFH-----LNDVLLGTRVVLE
DD-IGNTSFRLE-DHRGTIAVTLSYVGAFHLTQEE-------------------------
--------------------------------------VLFCRRFQITLFR---------
------------VLL-DH--SVENLMEA--------LNGLHL-------RDGVALDYLLV
PS---THSHETS--------LIDWEVIRSVNLTSHE---------------------VLE
------------------KHENCSTNGASR------------------------------
------------------------------------------------------------
------------------------------------------------------------
------------------------------------------------------------
------------------------------------------------------------
------------------------------------------------------------
------------------------------------------------------------
------------------------------------------------------------
--------------------ILHTKD-GLFCTC----VVQNALVYTPHN-GYV---YCTK
GVLNNLNGN-SLLT---------------------------------KRNSG---DQTYI
EYYEER-------------------------HGIQLNFVDEPLLNGRHIFTLHSYLHMAK
KKK----------------------EKEHDREFVELPPELCHVILSPISVDMIYSYTFIP
SVMQRIESLLIAYNLKKSI-----PKV--NIPTIK------------------------V
LEAITTKKCEDQF---HLESLETLGDSFLKYAVCQQLFQHCHTHHEGLLSTKKDGMISNV
MLCQFGCQQKLQGFIRDECFEPK-------------------------------------
---------GWMVPGQSSAAY---------------------------------------
-------------------------------------------------------SLVND
T------LPES----RNI---------YVAS-----------------------------
---RRNLKRKSVADVVESLIGAYLSEGGELAALMFMNWVGIKV--DFTT------TK-IQ
RDSPIQAEKLVNVGYMESLLNYSFEDKSLLVEALTHGSYMMPEIPRCYQ-----------
---------------------RLEFLGDSVLDYLITKHLYDKYPCLSPGLLTDMRSASVN
NECYALVAVKANLHKHILYA-SHHLHKHISRT-VSEFEQSSL-QSTFGWES--DISFPKV
LGDVIESLAGAIFVDSGY--NKEVVFASIKPLLGCMITP-ETVKLHPVRELTELCQKWQF
ELS------K-----AKDFDSFTVEV-KAKE-MSFAHTAK-ASDKKMAKKLAYKEVLNLL
----K-------------------------------------------------------
------------------------------------------------------------
------------------------------------------------------------
------------------------------------------------------------
------------------------------------------------------------
------------------------------------------------------------
---------------------------------NSLDY----------------------
------------------------------------------------------------
------
>XP_010508709.1_Camelina_sativa
------------------------------------------------------------
------------------------------------------------------------
------------------------------------------------------------
------------------------------------------------------------
------------------------------------------------------------
------------------------------------------------------------
------------------------------------------------------------
-----------------------------------MLQMTMDAD----------------
-VMETET----VD-----------QAVSASPLQFAR-S---YQVEALDKAINQNTIVFLE
TGSGKTLIAIMLLRNYA--YL---F-RKPS---PSFSVFLVPQVVLVTQQAEALKMHTDL
QVGMYWGDMGVDFW---DSSTWKQQVDKYE------------------------------
-----------------------------------------------VLVMTPAIL-LDA
LRHSFLNFSMIKVLIVDECHHA--GGKHPYACIM--REFYHKLLNS--GTSDLPRIFGMT
ASLVKTKG---------------------------ENLDSYWKKIHELETLMNSK-----
----------------------------------VYTCENESVLAG-FVPFSTPRFKYYQ
NM-ELPNLKRASWV------------EKLEKLTMK-H-----------------------
-------------R------LSLAT----LDLK-------SST---VDSIE---------
----KRLSRIVSTLTYCLNDLGILLAQKAAQSLSA-------------------------
---------------S-------------QNDFFLWG-ELNMFSL---------------
TLVKKF--------------CSDASQAFLADI------------------------PHGR
DW--TVSNIKG--------------------------------NVEEGLLTSKTVCLVET
LLGYSSL-----ENIRC---IIFVDRVITAIVLES-------------LLAEILPNCN-N
WKTKYVAGNNSGL-QNQTRKKQNEIVEDFRKGL---------------------------
---------VNIIVATSILEEGLDVQSCNLVIRFDPASNICSFIQSRGRARMQNSDYLMM
VESGDLLTQSRLKKYLSGGKRMREESLHHSL--------VPCPPLP---DDSDELSFRVE
STGATVTLSSSVSLIYHYCSRLPSDE--YFKPAPRFDIN----KD-----------L---
GICTLYLPKSCPVK---EVKAQANGKVLKQ----IVCVEACIQLHEVGALSDHFVPDM--
VVAETVAQKL--------------------EKIHYNTEQPCYFPPELVSQFSAQP-QTT-
------YHFYLIRM--------EP------------------------------------
-----------------------------------NSPRKFH-----LNDVLLGTRVELE
DD-IGNTGFRLE-DHKGTIAVTLSYVGAFHLTQEE-------------------------
--------------------------------------VLMCRRFQITLFR---------
------------VLL-DH--SVENLMKA--------LDGLHL-------SDGVAVDYLLV
PS---TYSHETS--------LIDWEVIRSVNLTCHK----------------ALE--KHL
---------------------KCSTNGASR------------------------------
------------------------------------------------------------
------------------------------------------------------------
------------------------------------------------------------
------------------------------------------------------------
------------------------------------------------------------
------------------------------------------------------------
------------------------------------------------------------
--------------------VLHTKD-GLFCTC----VVQNALVYTPHN-GYV---YCTN
GILNNLNAN-SLLT----------------------------KR-----ETG---DKTYI
EYYEKR-------------------------HGIQLKFLDEPLLNGRHIFTLHNYLHMTK
KKK----------------------EKEHDREFVELPPELCHIILSPISVDMIYSYTFIP
SVMQRIESLLIAYNLKKSI-----PKV--NIPTIK------------------------V
LEAITTKKCQDQF---HLESLETLGDSFLKYAVCQQLFQHCRTHHEGLLSTKKDGMISNV
MLCKLGCEQKLQGFIRNECFEPK-------------------------------------
---------GWMVPGQSSAAY---------------------------------------
-------------------------------------------------------TLVND
T------LPEF----RNI---------YVTS-----------------------------
---RRNLKRKSVADVVESLIGAYLSEGGELAALLFMNWVGITI--DFTT------TK-ME
RESPIQAEKLVNVGYMESLLKYKFEDKSLLVEALTHGSYMIPEIPRCYQ-----------
---------------------RLEFLGDSVLDYLITKHLYDKYPCMTPGLLTDMRSASVN
NECYAQVAVKANLHKHILHA-SHDLHKHISRT-VSEFERSSL-QSTFGWES--DVSFPKV
LGDVIESLAGAIFVDSGY--NKSVVFASIKPLLGCMITP-ETVKLHPVRELTELCQKAQF
ELS--TAKGF-----KNGEAYFTVEV-KAKE-MSFAHTSK-ASDKKLAKKMAYKQVLNSL
------------------------------------------------------------
------------------------------------------------------------
------------------------------------------------------------
------------------------------------------------------------
------------------------------------------------------------
------------------------------------------------------------
------TESLLAS-----------------------------------------------
------------------------------------------------------------
------
>XP_010485668.1_Camelina_sativa
------------------------------------------------------------
------------------------------------------------------------
------------------------------------------------------------
------------------------------------------------------------
------------------------------------------------------------
------------------------------------------------------------
------------------------------------------------------------
--------------------------------------MTMDAD----------------
-VMETET----VD-----------QVVSASPLQFAR-S---YQVEALDKAINQNTIVFLE
TGSGKTLIAIMLLRNYA--YL---F-RKPS---PSFSVFLVPQVVLVTQQAEALKMHTDL
QVGTYWGDMGVDFW---DSSTWKQQVDKYE------------------------------
-----------------------------------------------VLVMTPAIL-LGA
LRHSFLNFSMIKVLIVDECHHA--RGKHPYACIM--REFYHKELNS--GTSDLPRIFGMT
ASLVKTKG---------------------------ENLDSYWKKIHELETLMNSK-----
----------------------------------VYTCENEAVLAG-FVPFSTPRFKFYQ
HI-EIS--NNKRAS-LV---------EKLKKLTMKHC-----------------------
--------------------LSLAT----LDLK-------SHT---VDSIK---------
----KRLSKIESTLTYCLDDLGILLAQKAAQSLSA-------------------------
---------------S-------------QNDFFLWG-ELNMFSL---------------
TLVKKF--------------CSDASQAFLADI------------------------PHGR
DW-SVVSNIKG--------------------------------NVEVGLLTSKTVCLVET
LLGYSSL-----ENIRC---IIFVDRVITAIVLES-------------LLAEILPNCN-N
WKTKYVAGNNSGL-QNQTRKKQNEIVEDFRKGL---------------------------
---------VNIIVATSILEEGLDVQSCNLVIRFDPVSNICSFIQSRGRARMQNSDYLMM
VESGDLLTQSRLKKYISGGKRMREESLHHSL--------VPCPPLP---DDSDELFFRVE
STGATVTLSSSVSLIYHYCSRLPSDE--YFKPAPRFDIN----KD-----------L---
GICTLYLPKSCPVK---EVKAQANSKVLKH----IVCLEACIQLHEVGALSDHLVPDM--
VVAETVAQKL--------------------EKIHYNTEQPCYFPPELVSQFSAQP-QTT-
------YHFYLIRM---------A------------------------------------
----------------------------------PNSPRKFH-----LNDVLLGTRVELE
DD-IGNTGFRLE-DHKGTIAVTLSYVGAFHLTQEE-------------------------
--------------------------------------VLVCRRFQITLFR---------
------------VLL-DQ--SVENLMEA--------LDGLHL-------RDGVALDYLLV
PS---TYSHETS--------LIDWAVIRSVNLTCHK----------------ALE--KHL
---------------------NCSTNGASR------------------------------
------------------------------------------------------------
------------------------------------------------------------
------------------------------------------------------------
------------------------------------------------------------
------------------------------------------------------------
------------------------------------------------------------
------------------------------------------------------------
--------------------LLHTKD-GLFCTC----VVQNALVYTPHN-GYV---YCTN
GILNNLNAK-SLLT---------------------------------KRETG---DKTYI
EYYEKR-------------------------HGINLNFVDEPLLNGRHIFTLHNYLHMTK
KKK----EK-----E-------------HDREFVELPPELCHIILSPISVDIIYSYTFIP
SVMQRIESLLIAYNLKKSI-----PEV--NIPTIK------------------------V
LEAITTKKCQDQF---HLESLETLGDSFLKYAVCQQLFQHCRTHHEGLLSTKKDGMISNV
MLCKLGCEQKLQGFIRNECFEPK-------------------------------------
---------CWMVPGQSSEAY---------------------------------------
-------------------------------------------------------TLVND
T------LPES----RNI---------YVTS-----------------------------
---RRNLKRKSVADVVESLIGAYLSEGGELAALLFMNWVGIKI--DFTT------TK-IE
RESLIQAEKLVNVDYMESLLKYKFEDKSLLVEALTHGSYMIPEIPRCYQ-----------
---------------------RLEFLGDSVLDYLITKHLYDKYPCMTPGLLTDMRSASVN
NECYAQVAVKANLDKHILHA-SHDLHKHISRT-VSEFERSSL-QSTFGWES--DVSFPKV
LGDVIESLAGAIFVDSGY--NKGVVFASIKPLLGCMITP-ETVKLHPVRELTELCQKAQF
ELS--KAKGF-----KNGEAYFTVEV-KAKE-MSFAHTAE-ASDKKMAKKLAYKQVLNSL
------------------------------------------------------------
------------------------------------------------------------
------------------------------------------------------------
------------------------------------------------------------
------------------------------------------------------------
------------------------------------------------------------
------TESLPAS-----------------------------------------------
------------------------------------------------------------
------
>XP_010485669.1_Camelina_sativa
------------------------------------------------------------
------------------------------------------------------------
------------------------------------------------------------
------------------------------------------------------------
------------------------------------------------------------
------------------------------------------------------------
------------------------------------------------------------
--------------------------------------MTMDAD----------------
-VMETET----VD-----------QVVSASPLQFAR-S---YQVEALDKAINQNTIVFLE
TGSGKTLIAIMLLRNYA--YL---F-RKPS---PSFSVFLVPQVVLVTQQAEALKMHTDL
QVGTYWGDMGVDFW---DSSTWKQQVDKYE------------------------------
-----------------------------------------------VLVMTPAIL-LGA
LRHSFLNFSMIKVLIVDECHHA--RGKHPYACIM--REFYHKELNS--GTSDLPRIFGMT
ASLVKTKG---------------------------ENLDSYWKKIHELETLMNSK-----
----------------------------------VYTCENEAVLAG-FVPFSTPRFKFYQ
HI-EISNNKRASLV------------EKLKKLTMKHC-----------------------
--------------------LSLAT----LDLK-------SHT---VDSIK---------
----KRLSKIESTLTYCLDDLGILLAQKAAQSLSA-------------------------
---------------S-------------QNDFFLWG-ELNMFSL---------------
TLVKKF--------------CSDASQAFLADI------------------------PHGR
[truncated: 718,567 more chars]
