# Supplementary material for: Comparative phylogeny and evolutionary analysis of Dicer-like protein family in two plant monophyletic lineages
Source: J Genet Eng Biotechnol. 2022 Jul 12;20:103. doi: 10.1186/s43141-022-00380-x (PMC9276914; doi:10.1186/s43141-022-00380-x)
Supplement: Supplementary file 6 — Additional file 6. List of functional domains predicted in the Eudicotyledons (A) and Liliopsida DCL protein sequences by querying the protein sequence in Hmmscan search tool (https://www.ebi.ac.uk/Tools/hmmer/search/hmmscan [11];) against the Pfam database (http://pfam.xfam.org/) and their characteristics. [file 43141_2022_380_MOESM6_ESM.xlsx]

## Sheet: file A
Supplementary File A
seq_id	alignment_start	alignment_end	envelope_start	envelope_end	hmm_acc	hmm_name	hmm_start	hmm_end	hmm_length	bit_score	Individual_E-value	Conditional_E-value	database_significant	outcompeted	clan
>KFM24296.1_Auxenochlorella_protothecoides_OUTGROUP	1250	1343	1250	1345	PF00636.28	Ribonuclease_3	1	103	105	57.46	1.9e-15	5.9e-19	1	0	CL0539
>KFM24296.1_Auxenochlorella_protothecoides_OUTGROUP	1420	1486	1420	1532	PF00636.28	Ribonuclease_3	1	67	105	46.89	3.7e-12	1.1e-15	1	0	CL0539
>KFM24296.1_Auxenochlorella_protothecoides_OUTGROUP	1233	1354	1230	1360	PF14622.8	Ribonucleas_3_3	4	121	128	38.33	1.3e-09	4.2e-13	1	1	CL0539
>KFM24296.1_Auxenochlorella_protothecoides_OUTGROUP	1401	1478	1398	1493	PF14622.8	Ribonucleas_3_3	4	80	128	45.6	7.6e-12	2.4e-15	1	1	CL0539
>KFM24296.1_Auxenochlorella_protothecoides_OUTGROUP	734	818	732	821	PF03368.16	Dicer_dimer	3	86	90	58.36	6.2e-16	1.9e-19	1	0	CL0196
>KFM24296.1_Auxenochlorella_protothecoides_OUTGROUP	608	663	563	665	PF00271.33	Helicase_C	53	109	111	53.37	3.1e-14	9.5e-18	1	0	CL0023
>KFM24296.1_Auxenochlorella_protothecoides_OUTGROUP	28	192	25	198	PF00270.31	DEAD	4	169	176	46.08	4.8e-12	1.5e-15	1	0	CL0023
>KFM24296.1_Auxenochlorella_protothecoides_OUTGROUP	30	193	14	194	PF04851.17	ResIII	10	170	171	41.7	1.2e-10	3.9e-14	1	1	CL0023
>XP_017439486.1_DCL4_Vigna_angularis	1038	1169	1038	1169	PF00636.28	Ribonuclease_3	1	105	105	71.54	7.9e-20	3.7e-23	1	0	CL0539
>XP_017439486.1_DCL4_Vigna_angularis	1245	1354	1245	1354	PF00636.28	Ribonuclease_3	1	105	105	74.87	7.3e-21	3.4e-24	1	0	CL0539
>XP_017439486.1_DCL4_Vigna_angularis	1225	1356	1223	1368	PF14622.8	Ribonucleas_3_3	3	114	128	54.1	1.8e-14	8.4e-18	1	1	CL0539
>XP_017439486.1_DCL4_Vigna_angularis	578	662	578	665	PF03368.16	Dicer_dimer	1	87	90	77.99	4.6e-22	2.2e-25	1	0	CL0196
>XP_017439486.1_DCL4_Vigna_angularis	406	512	393	514	PF00271.33	Helicase_C	12	109	111	69.64	2.7e-19	1.3e-22	1	0	CL0023
>XP_017439486.1_DCL4_Vigna_angularis	51	212	50	216	PF00270.31	DEAD	2	167	176	50.31	2.4e-13	1.1e-16	1	0	CL0023
>XP_017439486.1_DCL4_Vigna_angularis	57	214	42	216	PF04851.17	ResIII	19	169	171	50.04	3.4e-13	1.6e-16	1	1	CL0023
>XP_017439486.1_DCL4_Vigna_angularis	1554	1623	1553	1626	PF00035.28	dsrm	2	64	67	26.24	1e-05	4.7e-09	1	1	CL0196
>XP_017439486.1_DCL4_Vigna_angularis	1553	1627	1551	1627	PF14709.9	DND1_DSRM	3	80	80	45.69	6.4e-12	3e-15	1	0	CL0196
>XP_017439486.1_DCL4_Vigna_angularis	872	994	864	997	PF02170.24	PAZ	24	136	139	42.01	8.1e-11	3.8e-14	1	0	CL0638
>XP_017420974.1_Vigna_angularis	1070	1204	1070	1205	PF00636.28	Ribonuclease_3	1	104	105	87.35	9.5e-25	4e-28	1	0	CL0539
>XP_017420974.1_Vigna_angularis	1282	1388	1282	1389	PF00636.28	Ribonuclease_3	1	104	105	69.93	2.5e-19	1e-22	1	0	CL0539
>XP_017420974.1_Vigna_angularis	573	658	573	660	PF03368.16	Dicer_dimer	1	88	90	88.9	1.8e-25	7.6e-29	1	0	CL0196
>XP_017420974.1_Vigna_angularis	1261	1387	1260	1393	PF14622.8	Ribonucleas_3_3	3	110	128	46.14	5.2e-12	2.2e-15	1	1	CL0539
>XP_017420974.1_Vigna_angularis	392	503	385	507	PF00271.33	Helicase_C	8	107	111	65.17	6.6e-18	2.8e-21	1	0	CL0023
>XP_017420974.1_Vigna_angularis	36	202	23	204	PF04851.17	ResIII	2	169	171	61.18	1.3e-16	5.4e-20	1	0	CL0023
>XP_017420974.1_Vigna_angularis	40	201	39	206	PF00270.31	DEAD	2	168	176	59.44	3.8e-16	1.6e-19	1	1	CL0023
>XP_017420974.1_Vigna_angularis	893	1028	883	1030	PF02170.24	PAZ	23	137	139	54.02	1.6e-14	6.6e-18	1	0	CL0638
>XP_008358840.1_Malus_domestica	1445	1590	1445	1590	PF00636.28	Ribonuclease_3	1	105	105	105.76	1.8e-30	8.3e-34	1	0	CL0539
>XP_008358840.1_Malus_domestica	1666	1779	1666	1779	PF00636.28	Ribonuclease_3	1	105	105	81.18	7.9e-23	3.7e-26	1	0	CL0539
>XP_008358840.1_Malus_domestica	1647	1782	1644	1794	PF14622.8	Ribonucleas_3_3	4	115	128	42.06	9.5e-11	4.4e-14	1	1	CL0539
>XP_008358840.1_Malus_domestica	1276	1408	1271	1410	PF02170.24	PAZ	26	137	139	83.88	9.7e-24	4.5e-27	1	0	CL0638
>XP_008358840.1_Malus_domestica	905	993	905	996	PF03368.16	Dicer_dimer	1	86	90	71.4	5.3e-20	2.5e-23	1	0	CL0196
>XP_008358840.1_Malus_domestica	1894	1964	1892	1964	PF00035.28	dsrm	3	67	67	35.45	1.3e-08	6.3e-12	1	1	CL0196
>XP_008358840.1_Malus_domestica	715	830	712	833	PF00271.33	Helicase_C	4	108	111	59.62	3.5e-16	1.6e-19	1	0	CL0023
>XP_008358840.1_Malus_domestica	1891	1964	1890	1965	PF14709.9	DND1_DSRM	2	79	80	53.35	2.6e-14	1.2e-17	1	0	CL0196
>XP_008358840.1_Malus_domestica	314	476	294	478	PF04851.17	ResIII	16	169	171	51.07	1.7e-13	7.7e-17	1	0	CL0023
>XP_008358840.1_Malus_domestica	312	475	310	480	PF00270.31	DEAD	3	168	176	48.96	6.3e-13	3e-16	1	1	CL0023
>XP_008370841.1_Malus_domestica	995	1113	995	1113	PF00636.28	Ribonuclease_3	1	105	105	84.4	7.9e-24	3.3e-27	1	0	CL0539
>XP_008370841.1_Malus_domestica	1185	1296	1185	1296	PF00636.28	Ribonuclease_3	1	105	105	78.12	7.1e-22	2.9e-25	1	0	CL0539
>XP_008370841.1_Malus_domestica	1162	1300	1162	1307	PF14622.8	Ribonucleas_3_3	1	116	128	57.6	1.5e-15	6.2e-19	1	1	CL0539
>XP_008370841.1_Malus_domestica	368	486	366	488	PF00271.33	Helicase_C	3	109	111	61.02	1.3e-16	5.4e-20	1	0	CL0023
>XP_008370841.1_Malus_domestica	20	163	19	190	PF00270.31	DEAD	2	144	176	52.67	4.6e-14	1.9e-17	1	0	CL0023
>XP_008370841.1_Malus_domestica	826	952	812	954	PF02170.24	PAZ	21	137	139	53.3	2.6e-14	1.1e-17	1	0	CL0638
>XP_008370841.1_Malus_domestica	556	631	556	635	PF03368.16	Dicer_dimer	1	86	90	51.28	1e-13	4.2e-17	1	0	CL0196
>XP_008370841.1_Malus_domestica	19	186	17	188	PF04851.17	ResIII	5	169	171	49.63	4.6e-13	1.9e-16	1	1	CL0023
>XP_008370841.1_Malus_domestica	1323	1387	1323	1387	PF00035.28	dsrm	1	67	67	21.71	0.00026	1.1e-07	1	0	CL0196
>XP_008376239.1_Malus_domestica	1448	1592	1448	1592	PF00636.28	Ribonuclease_3	1	105	105	100.68	6.8e-29	3.2e-32	1	0	CL0539
>XP_008376239.1_Malus_domestica	1668	1781	1668	1781	PF00636.28	Ribonuclease_3	1	105	105	82.06	4.2e-23	2e-26	1	0	CL0539
>XP_008376239.1_Malus_domestica	1650	1786	1646	1797	PF14622.8	Ribonucleas_3_3	5	117	128	43.93	2.5e-11	1.2e-14	1	1	CL0539
>XP_008376239.1_Malus_domestica	1279	1411	1273	1413	PF02170.24	PAZ	26	137	139	82.19	3.2e-23	1.5e-26	1	0	CL0638
>XP_008376239.1_Malus_domestica	908	996	908	999	PF03368.16	Dicer_dimer	1	86	90	73.56	1.1e-20	5.2e-24	1	0	CL0196
>XP_008376239.1_Malus_domestica	1895	1965	1893	1965	PF00035.28	dsrm	3	67	67	33.3	6.3e-08	3e-11	1	1	CL0196
>XP_008376239.1_Malus_domestica	720	833	715	836	PF00271.33	Helicase_C	6	108	111	60.01	2.7e-16	1.2e-19	1	0	CL0023
>XP_008376239.1_Malus_domestica	1892	1965	1891	1966	PF14709.9	DND1_DSRM	2	79	80	52.97	3.4e-14	1.6e-17	1	0	CL0196
>XP_008376239.1_Malus_domestica	318	479	302	481	PF04851.17	ResIII	10	169	171	53.92	2.2e-14	1e-17	1	0	CL0023
>XP_008376239.1_Malus_domestica	315	478	313	483	PF00270.31	DEAD	3	168	176	47.61	1.6e-12	7.7e-16	1	1	CL0023
>XP_008393569.1_Malus_domestica	1062	1197	1062	1197	PF00636.28	Ribonuclease_3	1	105	105	82.71	2.6e-23	9.6e-27	1	0	CL0539
>XP_008393569.1_Malus_domestica	1274	1381	1274	1382	PF00636.28	Ribonuclease_3	1	104	105	71.63	7.4e-20	2.7e-23	1	0	CL0539
>XP_008393569.1_Malus_domestica	572	655	572	658	PF03368.16	Dicer_dimer	1	86	90	86.26	1.2e-24	4.4e-28	1	0	CL0196
>XP_008393569.1_Malus_domestica	1253	1381	1251	1391	PF14622.8	Ribonucleas_3_3	3	111	128	50.18	2.9e-13	1.1e-16	1	1	CL0539
>XP_008393569.1_Malus_domestica	396	501	383	504	PF00271.33	Helicase_C	12	107	111	62.64	4e-17	1.5e-20	1	0	CL0023
>XP_008393569.1_Malus_domestica	31	194	30	200	PF00270.31	DEAD	2	167	176	60.94	1.3e-16	4.8e-20	1	0	CL0023
>XP_008393569.1_Malus_domestica	40	196	19	198	PF04851.17	ResIII	22	169	171	54.79	1.2e-14	4.3e-18	1	1	CL0023
>XP_008393569.1_Malus_domestica	885	1020	879	1022	PF02170.24	PAZ	24	137	139	55.02	7.8e-15	2.8e-18	1	0	CL0638
>XP_008337204.1_DCL4_Malus_domestica	570	654	570	657	PF03368.16	Dicer_dimer	1	87	90	80.42	8.1e-23	2.9e-26	1	0	CL0196
>XP_008337204.1_DCL4_Malus_domestica	1023	1155	1023	1155	PF00636.28	Ribonuclease_3	1	105	105	73.18	2.4e-20	8.9e-24	1	0	CL0539
>XP_008337204.1_DCL4_Malus_domestica	398	504	385	506	PF00271.33	Helicase_C	12	109	111	67.49	1.3e-18	4.6e-22	1	0	CL0023
>XP_008337204.1_DCL4_Malus_domestica	41	202	39	206	PF00270.31	DEAD	3	168	176	54.99	8.9e-15	3.2e-18	1	0	CL0023
>XP_008337204.1_DCL4_Malus_domestica	48	203	32	205	PF04851.17	ResIII	21	169	171	50.94	1.8e-13	6.6e-17	1	1	CL0023
>XP_008337204.1_DCL4_Malus_domestica	858	980	851	982	PF02170.24	PAZ	25	137	139	40.86	1.8e-10	6.7e-14	1	0	CL0638
>XP_008357237.1_Malus_domestica	1063	1198	1063	1198	PF00636.28	Ribonuclease_3	1	105	105	82.91	2.3e-23	8.4e-27	1	0	CL0539
>XP_008357237.1_Malus_domestica	1275	1382	1275	1383	PF00636.28	Ribonuclease_3	1	104	105	76.43	2.4e-21	8.7e-25	1	0	CL0539
>XP_008357237.1_Malus_domestica	572	655	572	658	PF03368.16	Dicer_dimer	1	86	90	87.41	5.3e-25	1.9e-28	1	0	CL0196
>XP_008357237.1_Malus_domestica	1254	1382	1252	1392	PF14622.8	Ribonucleas_3_3	3	111	128	54.57	1.3e-14	4.7e-18	1	1	CL0539
>XP_008357237.1_Malus_domestica	31	194	30	200	PF00270.31	DEAD	2	167	176	57.83	1.2e-15	4.4e-19	1	0	CL0023
>XP_008357237.1_Malus_domestica	33	196	19	198	PF04851.17	ResIII	8	169	171	57.04	2.4e-15	8.8e-19	1	1	CL0023
>XP_008357237.1_Malus_domestica	396	501	383	504	PF00271.33	Helicase_C	12	107	111	56.44	3.4e-15	1.2e-18	1	0	CL0023
>XP_008357237.1_Malus_domestica	887	1021	880	1023	PF02170.24	PAZ	25	137	139	48.78	6.6e-13	2.4e-16	1	0	CL0638
>XP_002873991.1_DCL4_Arabidopsis_lyrata_lyrata	1112	1243	1112	1243	PF00636.28	Ribonuclease_3	1	105	105	80.16	1.6e-22	6.8e-26	1	0	CL0539
>XP_002873991.1_DCL4_Arabidopsis_lyrata_lyrata	1319	1428	1319	1428	PF00636.28	Ribonuclease_3	1	105	105	76.6	2.1e-21	8.8e-25	1	0	CL0539
>XP_002873991.1_DCL4_Arabidopsis_lyrata_lyrata	1299	1430	1297	1436	PF14622.8	Ribonucleas_3_3	3	114	128	54.05	1.8e-14	7.7e-18	1	1	CL0539
>XP_002873991.1_DCL4_Arabidopsis_lyrata_lyrata	649	737	649	738	PF03368.16	Dicer_dimer	1	89	90	82.78	1.5e-23	6.2e-27	1	0	CL0196
>XP_002873991.1_DCL4_Arabidopsis_lyrata_lyrata	468	583	464	585	PF00271.33	Helicase_C	5	109	111	64.34	1.2e-17	5e-21	1	0	CL0023
>XP_002873991.1_DCL4_Arabidopsis_lyrata_lyrata	121	282	120	286	PF00270.31	DEAD	2	167	176	55.02	8.7e-15	3.6e-18	1	0	CL0023
>XP_002873991.1_DCL4_Arabidopsis_lyrata_lyrata	127	284	111	286	PF04851.17	ResIII	19	169	171	52.82	4.8e-14	2e-17	1	1	CL0023
>XP_002873991.1_DCL4_Arabidopsis_lyrata_lyrata	1613	1688	1612	1688	PF14709.9	DND1_DSRM	2	80	80	50.08	2.7e-13	1.1e-16	1	0	CL0196
>XP_002873991.1_DCL4_Arabidopsis_lyrata_lyrata	1614	1684	1614	1684	PF00035.28	dsrm	1	64	67	23.43	7.6e-05	3.2e-08	1	1	CL0196
>XP_020866655.1_Arabidopsis_lyrata_lyrata	1370	1513	1370	1513	PF00636.28	Ribonuclease_3	1	105	105	103.56	8.6e-30	4e-33	1	0	CL0539
>XP_020866655.1_Arabidopsis_lyrata_lyrata	1589	1702	1589	1702	PF00636.28	Ribonuclease_3	1	105	105	87.72	7.3e-25	3.4e-28	1	0	CL0539
>XP_020866655.1_Arabidopsis_lyrata_lyrata	1568	1707	1567	1718	PF14622.8	Ribonucleas_3_3	2	117	128	54.3	1.6e-14	7.3e-18	1	1	CL0539
>XP_020866655.1_Arabidopsis_lyrata_lyrata	1194	1333	1179	1335	PF02170.24	PAZ	15	137	139	91.49	4.3e-26	2e-29	1	0	CL0638
>XP_020866655.1_Arabidopsis_lyrata_lyrata	835	923	835	926	PF03368.16	Dicer_dimer	1	86	90	73.26	1.4e-20	6.5e-24	1	0	CL0196
>XP_020866655.1_Arabidopsis_lyrata_lyrata	1829	1899	1827	1899	PF00035.28	dsrm	3	67	67	40.15	4.6e-10	2.2e-13	1	1	CL0196
>XP_020866655.1_Arabidopsis_lyrata_lyrata	643	760	642	763	PF00271.33	Helicase_C	2	108	111	61.27	1.1e-16	5e-20	1	0	CL0023
>XP_020866655.1_Arabidopsis_lyrata_lyrata	1826	1899	1825	1900	PF14709.9	DND1_DSRM	2	79	80	54.9	8.6e-15	4e-18	1	0	CL0196
>XP_020866655.1_Arabidopsis_lyrata_lyrata	249	410	230	412	PF04851.17	ResIII	16	169	171	50.75	2.1e-13	9.7e-17	1	0	CL0023
>XP_020866655.1_Arabidopsis_lyrata_lyrata	247	408	245	414	PF00270.31	DEAD	3	167	176	39.95	3.7e-10	1.7e-13	1	1	CL0023
>XP_020959875.1_Arachis_ipaensis	1181	1327	1181	1327	PF00636.28	Ribonuclease_3	1	105	105	104.86	3.4e-30	1.6e-33	1	0	CL0539
>XP_020959875.1_Arachis_ipaensis	1403	1516	1403	1516	PF00636.28	Ribonuclease_3	1	105	105	83.31	1.7e-23	8.1e-27	1	0	CL0539
>XP_020959875.1_Arachis_ipaensis	1382	1519	1381	1528	PF14622.8	Ribonucleas_3_3	2	115	128	48.63	8.8e-13	4.1e-16	1	1	CL0539
>XP_020959875.1_Arachis_ipaensis	997	1144	985	1146	PF02170.24	PAZ	11	137	139	89.22	2.2e-25	1e-28	1	0	CL0638
>XP_020959875.1_Arachis_ipaensis	641	729	641	732	PF03368.16	Dicer_dimer	1	86	90	75.93	2e-21	9.5e-25	1	0	CL0196
>XP_020959875.1_Arachis_ipaensis	449	566	448	569	PF00271.33	Helicase_C	2	108	111	62.89	3.4e-17	1.6e-20	1	0	CL0023
>XP_020959875.1_Arachis_ipaensis	1629	1699	1627	1699	PF00035.28	dsrm	3	67	67	35.63	1.2e-08	5.6e-12	1	1	CL0196
>XP_020959875.1_Arachis_ipaensis	1626	1699	1625	1700	PF14709.9	DND1_DSRM	2	79	80	55.14	7.2e-15	3.4e-18	1	0	CL0196
>XP_020959875.1_Arachis_ipaensis	49	211	47	216	PF00270.31	DEAD	3	168	176	50.88	1.6e-13	7.6e-17	1	1	CL0023
>XP_020959875.1_Arachis_ipaensis	49	212	14	214	PF04851.17	ResIII	21	169	171	53.87	2.3e-14	1.1e-17	1	0	CL0023
>KEH20231.1_Medicago_truncatula	988	1103	988	1105	PF00636.28	Ribonuclease_3	1	103	105	81.03	8.8e-23	3.2e-26	1	0	CL0539
>KEH20231.1_Medicago_truncatula	1177	1218	1177	1219	PF00636.28	Ribonuclease_3	1	42	105	45.25	1.2e-11	4.4e-15	1	0	CL0539
>KEH20231.1_Medicago_truncatula	388	493	373	495	PF00271.33	Helicase_C	14	109	111	58.79	6.3e-16	2.3e-19	1	0	CL0023
>KEH20231.1_Medicago_truncatula	825	946	817	948	PF02170.24	PAZ	25	137	139	50.89	1.5e-13	5.4e-17	1	0	CL0638
>KEH20231.1_Medicago_truncatula	26	160	25	197	PF00270.31	DEAD	2	136	176	47	2.5e-12	9.2e-16	1	0	CL0023
>KEH20231.1_Medicago_truncatula	563	638	563	642	PF03368.16	Dicer_dimer	1	86	90	42.67	4.9e-11	1.8e-14	1	0	CL0196
>KEH20231.1_Medicago_truncatula	25	192	12	194	PF04851.17	ResIII	5	169	171	42.92	5.3e-11	1.9e-14	1	1	CL0023
>KEH24704.1_Medicago_truncatula	1317	1462	1317	1462	PF00636.28	Ribonuclease_3	1	105	105	103.52	8.8e-30	4.2e-33	1	0	CL0539
>KEH24704.1_Medicago_truncatula	1538	1651	1538	1651	PF00636.28	Ribonuclease_3	1	105	105	81.2	7.8e-23	3.7e-26	1	0	CL0539
>KEH24704.1_Medicago_truncatula	1516	1656	1516	1666	PF14622.8	Ribonucleas_3_3	1	117	128	46.75	3.4e-12	1.6e-15	1	1	CL0539
>KEH24704.1_Medicago_truncatula	1134	1280	1122	1282	PF02170.24	PAZ	12	137	139	85.83	2.4e-24	1.1e-27	1	0	CL0638
>KEH24704.1_Medicago_truncatula	816	904	816	907	PF03368.16	Dicer_dimer	1	86	90	73.71	1e-20	4.7e-24	1	0	CL0196
>KEH24704.1_Medicago_truncatula	624	741	623	744	PF00271.33	Helicase_C	2	108	111	62.46	4.6e-17	2.2e-20	1	0	CL0023
>KEH24704.1_Medicago_truncatula	1765	1833	1763	1835	PF00035.28	dsrm	3	65	67	35.22	1.6e-08	7.5e-12	1	1	CL0196
>KEH24704.1_Medicago_truncatula	1762	1833	1761	1836	PF14709.9	DND1_DSRM	2	77	80	56.2	3.4e-15	1.6e-18	1	0	CL0196
>KEH24704.1_Medicago_truncatula	223	385	221	390	PF00270.31	DEAD	3	168	176	49.65	3.9e-13	1.8e-16	1	1	CL0023
>KEH24704.1_Medicago_truncatula	229	386	202	388	PF04851.17	ResIII	20	169	171	51.56	1.2e-13	5.5e-17	1	0	CL0023
>AES73487.2_Medicago_truncatula	1117	1251	1117	1252	PF00636.28	Ribonuclease_3	1	104	105	90.06	1.4e-25	5.7e-29	1	0	CL0539
>AES73487.2_Medicago_truncatula	1329	1437	1329	1438	PF00636.28	Ribonuclease_3	1	104	105	72.63	3.6e-20	1.5e-23	1	0	CL0539
>AES73487.2_Medicago_truncatula	588	674	588	676	PF03368.16	Dicer_dimer	1	88	90	79.9	1.2e-22	4.9e-26	1	0	CL0196
>AES73487.2_Medicago_truncatula	1309	1437	1307	1445	PF14622.8	Ribonucleas_3_3	4	111	128	44.07	2.3e-11	9.4e-15	1	1	CL0539
>AES73487.2_Medicago_truncatula	417	522	400	522	PF00271.33	Helicase_C	16	111	111	68.13	8e-19	3.3e-22	1	0	CL0023
>AES73487.2_Medicago_truncatula	59	217	19	219	PF04851.17	ResIII	17	169	171	56.72	3e-15	1.3e-18	1	0	CL0023
>AES73487.2_Medicago_truncatula	56	216	54	221	PF00270.31	DEAD	3	168	176	52.48	5.2e-14	2.2e-17	1	1	CL0023
>AES73487.2_Medicago_truncatula	941	1075	933	1077	PF02170.24	PAZ	26	137	139	46.91	2.5e-12	1e-15	1	0	CL0638
>AES64802.2_Medicago_truncatula	984	1099	984	1101	PF00636.28	Ribonuclease_3	1	103	105	82.13	4e-23	1.5e-26	1	0	CL0539
>AES64802.2_Medicago_truncatula	1173	1283	1173	1283	PF00636.28	Ribonuclease_3	1	105	105	75.47	4.7e-21	1.7e-24	1	0	CL0539
>AES64802.2_Medicago_truncatula	970	1109	967	1114	PF14622.8	Ribonucleas_3_3	7	121	128	37.56	2.3e-09	8.5e-13	1	1	CL0539
>AES64802.2_Medicago_truncatula	1150	1286	1150	1291	PF14622.8	Ribonucleas_3_3	1	115	128	48.77	7.9e-13	2.9e-16	1	1	CL0539
>AES64802.2_Medicago_truncatula	381	489	369	491	PF00271.33	Helicase_C	11	109	111	59.85	3e-16	1.1e-19	1	0	CL0023
>AES64802.2_Medicago_truncatula	26	160	25	197	PF00270.31	DEAD	2	136	176	49.38	4.7e-13	1.7e-16	1	0	CL0023
>AES64802.2_Medicago_truncatula	821	942	810	944	PF02170.24	PAZ	25	137	139	43.47	2.9e-11	1e-14	1	0	CL0638
>AES64802.2_Medicago_truncatula	25	192	11	194	PF04851.17	ResIII	5	169	171	43.76	2.9e-11	1.1e-14	1	1	CL0023
>AES64802.2_Medicago_truncatula	560	633	559	637	PF03368.16	Dicer_dimer	2	85	90	40.84	1.8e-10	6.6e-14	1	0	CL0196
>KEH42074.1_Medicago_truncatula	986	1103	986	1103	PF00636.28	Ribonuclease_3	1	105	105	79.96	1.9e-22	6.9e-26	1	0	CL0539
>KEH42074.1_Medicago_truncatula	1175	1286	1175	1286	PF00636.28	Ribonuclease_3	1	105	105	76.86	1.8e-21	6.4e-25	1	0	CL0539
>KEH42074.1_Medicago_truncatula	1152	1289	1152	1298	PF14622.8	Ribonucleas_3_3	1	115	128	50	3.3e-13	1.2e-16	1	1	CL0539
>KEH42074.1_Medicago_truncatula	383	489	369	491	PF00271.33	Helicase_C	13	109	111	58.29	9e-16	3.3e-19	1	0	CL0023
>KEH42074.1_Medicago_truncatula	823	944	815	946	PF02170.24	PAZ	25	137	139	48.37	8.8e-13	3.2e-16	1	0	CL0638
>KEH42074.1_Medicago_truncatula	26	160	25	198	PF00270.31	DEAD	2	136	176	48.38	9.5e-13	3.5e-16	1	0	CL0023
>KEH42074.1_Medicago_truncatula	559	635	559	639	PF03368.16	Dicer_dimer	1	85	90	45.72	5.4e-12	2e-15	1	0	CL0196
>KEH42074.1_Medicago_truncatula	25	192	12	194	PF04851.17	ResIII	5	169	171	45.99	6e-12	2.2e-15	1	1	CL0023
>XP_003626620.2_Medicago_truncatula	1356	1501	1356	1501	PF00636.28	Ribonuclease_3	1	105	105	103.49	9.1e-30	4.3e-33	1	0	CL0539
>XP_003626620.2_Medicago_truncatula	1577	1690	1577	1690	PF00636.28	Ribonuclease_3	1	105	105	81.16	8e-23	3.8e-26	1	0	CL0539
>XP_003626620.2_Medicago_truncatula	1555	1695	1555	1705	PF14622.8	Ribonucleas_3_3	1	117	128	46.71	3.4e-12	1.6e-15	1	1	CL0539
>XP_003626620.2_Medicago_truncatula	1173	1319	1161	1321	PF02170.24	PAZ	12	137	139	85.79	2.5e-24	1.2e-27	1	0	CL0638
>XP_003626620.2_Medicago_truncatula	816	904	816	907	PF03368.16	Dicer_dimer	1	86	90	73.68	1e-20	4.8e-24	1	0	CL0196
>XP_003626620.2_Medicago_truncatula	624	741	623	744	PF00271.33	Helicase_C	2	108	111	62.42	4.7e-17	2.2e-20	1	0	CL0023
>XP_003626620.2_Medicago_truncatula	1804	1872	1802	1874	PF00035.28	dsrm	3	65	67	35.19	1.6e-08	7.6e-12	1	1	CL0196
>XP_003626620.2_Medicago_truncatula	1801	1872	1800	1875	PF14709.9	DND1_DSRM	2	77	80	56.17	3.4e-15	1.6e-18	1	0	CL0196
>XP_003626620.2_Medicago_truncatula	223	385	221	390	PF00270.31	DEAD	3	168	176	49.61	4e-13	1.9e-16	1	1	CL0023
>XP_003626620.2_Medicago_truncatula	229	386	202	388	PF04851.17	ResIII	20	169	171	51.52	1.2e-13	5.6e-17	1	0	CL0023
>XP_013450676.1_Medicago_truncatula	1317	1462	1317	1462	PF00636.28	Ribonuclease_3	1	105	105	103.52	8.8e-30	4.2e-33	1	0	CL0539
>XP_013450676.1_Medicago_truncatula	1538	1651	1538	1651	PF00636.28	Ribonuclease_3	1	105	105	81.2	7.8e-23	3.7e-26	1	0	CL0539
>XP_013450676.1_Medicago_truncatula	1516	1656	1516	1666	PF14622.8	Ribonucleas_3_3	1	117	128	46.75	3.4e-12	1.6e-15	1	1	CL0539
>XP_013450676.1_Medicago_truncatula	1134	1280	1122	1282	PF02170.24	PAZ	12	137	139	85.83	2.4e-24	1.1e-27	1	0	CL0638
>XP_013450676.1_Medicago_truncatula	816	904	816	907	PF03368.16	Dicer_dimer	1	86	90	73.71	1e-20	4.7e-24	1	0	CL0196
>XP_013450676.1_Medicago_truncatula	624	741	623	744	PF00271.33	Helicase_C	2	108	111	62.46	4.6e-17	2.2e-20	1	0	CL0023
>XP_013450676.1_Medicago_truncatula	1765	1833	1763	1835	PF00035.28	dsrm	3	65	67	35.22	1.6e-08	7.5e-12	1	1	CL0196
>XP_013450676.1_Medicago_truncatula	1762	1833	1761	1836	PF14709.9	DND1_DSRM	2	77	80	56.2	3.4e-15	1.6e-18	1	0	CL0196
>XP_013450676.1_Medicago_truncatula	223	385	221	390	PF00270.31	DEAD	3	168	176	49.65	3.9e-13	1.8e-16	1	1	CL0023
>XP_013450676.1_Medicago_truncatula	229	386	202	388	PF04851.17	ResIII	20	169	171	51.56	1.2e-13	5.5e-17	1	0	CL0023
>XP_013458135.1_Medicago_truncatula	1029	1160	1029	1160	PF00636.28	Ribonuclease_3	1	105	105	71.18	1e-19	4.8e-23	1	0	CL0539
>XP_013458135.1_Medicago_truncatula	1236	1345	1236	1345	PF00636.28	Ribonuclease_3	1	105	105	74.53	9.3e-21	4.3e-24	1	0	CL0539
>XP_013458135.1_Medicago_truncatula	1216	1347	1214	1359	PF14622.8	Ribonucleas_3_3	3	114	128	52.7	4.8e-14	2.3e-17	1	1	CL0539
>XP_013458135.1_Medicago_truncatula	570	655	570	657	PF03368.16	Dicer_dimer	1	88	90	84.19	5.4e-24	2.5e-27	1	0	CL0196
>XP_013458135.1_Medicago_truncatula	392	504	385	506	PF00271.33	Helicase_C	8	109	111	69.67	2.6e-19	1.2e-22	1	0	CL0023
>XP_013458135.1_Medicago_truncatula	52	207	35	209	PF04851.17	ResIII	21	169	171	53.97	2.1e-14	1e-17	1	0	CL0023
>XP_013458135.1_Medicago_truncatula	1542	1614	1542	1615	PF00035.28	dsrm	1	66	67	29.14	1.3e-06	5.9e-10	1	1	CL0196
>XP_013458135.1_Medicago_truncatula	45	205	43	209	PF00270.31	DEAD	3	167	176	52.52	5.1e-14	2.4e-17	1	1	CL0023
>XP_013458135.1_Medicago_truncatula	1541	1616	1540	1616	PF14709.9	DND1_DSRM	2	80	80	38.52	1.1e-09	5.2e-13	1	0	CL0196
>XP_013458135.1_Medicago_truncatula	862	985	849	988	PF02170.24	PAZ	26	136	139	37.37	2.2e-09	1e-12	1	0	CL0638
>XP_010686530.1_Beta_vulgaris_vulgaris	1444	1592	1444	1592	PF00636.28	Ribonuclease_3	1	105	105	101.02	5.3e-29	2.5e-32	1	0	CL0539
>XP_010686530.1_Beta_vulgaris_vulgaris	1668	1781	1668	1781	PF00636.28	Ribonuclease_3	1	105	105	83.91	1.1e-23	5.3e-27	1	0	CL0539
>XP_010686530.1_Beta_vulgaris_vulgaris	1647	1786	1646	1796	PF14622.8	Ribonucleas_3_3	2	117	128	51.32	1.3e-13	6.1e-17	1	1	CL0539
>XP_010686530.1_Beta_vulgaris_vulgaris	906	994	906	997	PF03368.16	Dicer_dimer	1	86	90	76.6	1.3e-21	5.9e-25	1	0	CL0196
>XP_010686530.1_Beta_vulgaris_vulgaris	1273	1407	1268	1409	PF02170.24	PAZ	24	137	139	79.23	2.6e-22	1.2e-25	1	0	CL0638
>XP_010686530.1_Beta_vulgaris_vulgaris	1808	1867	1808	1868	PF00035.28	dsrm	1	66	67	22.31	0.00017	8e-08	1	0	CL0196
>XP_010686530.1_Beta_vulgaris_vulgaris	1897	1967	1895	1967	PF00035.28	dsrm	3	67	67	36.52	6.2e-09	2.9e-12	1	1	CL0196
>XP_010686530.1_Beta_vulgaris_vulgaris	715	831	713	834	PF00271.33	Helicase_C	3	108	111	61.29	1.1e-16	5e-20	1	0	CL0023
>XP_010686530.1_Beta_vulgaris_vulgaris	1894	1967	1893	1968	PF14709.9	DND1_DSRM	2	79	80	54.66	1e-14	4.8e-18	1	0	CL0196
>XP_010686530.1_Beta_vulgaris_vulgaris	317	477	301	479	PF04851.17	ResIII	17	169	171	47.07	2.8e-12	1.3e-15	1	0	CL0023
>XP_010686530.1_Beta_vulgaris_vulgaris	314	476	312	481	PF00270.31	DEAD	3	168	176	44.69	1.3e-11	6e-15	1	1	CL0023
>XP_010673887.1_Beta_vulgaris_vulgaris	1034	1150	1034	1152	PF00636.28	Ribonuclease_3	1	103	105	71.18	1e-19	3.7e-23	1	0	CL0539
>XP_010673887.1_Beta_vulgaris_vulgaris	1224	1335	1224	1335	PF00636.28	Ribonuclease_3	1	105	105	70.41	1.8e-19	6.5e-23	1	0	CL0539
>XP_010673887.1_Beta_vulgaris_vulgaris	1201	1338	1201	1348	PF14622.8	Ribonucleas_3_3	1	115	128	54.65	1.2e-14	4.4e-18	1	1	CL0539
>XP_010673887.1_Beta_vulgaris_vulgaris	395	514	394	516	PF00271.33	Helicase_C	2	109	111	67.76	1e-18	3.8e-22	1	0	CL0023
>XP_010673887.1_Beta_vulgaris_vulgaris	584	662	584	666	PF03368.16	Dicer_dimer	1	85	90	54.95	7.1e-15	2.6e-18	1	0	CL0196
>XP_010673887.1_Beta_vulgaris_vulgaris	50	185	49	221	PF00270.31	DEAD	2	136	176	55.34	6.9e-15	2.5e-18	1	0	CL0023
>XP_010673887.1_Beta_vulgaris_vulgaris	870	991	852	993	PF02170.24	PAZ	26	137	139	51.43	1e-13	3.6e-17	1	0	CL0638
>XP_010673887.1_Beta_vulgaris_vulgaris	49	215	45	217	PF04851.17	ResIII	5	169	171	47.7	1.8e-12	6.5e-16	1	1	CL0023
>XP_010687747.1_Beta_vulgaris_vulgaris	1012	1144	1012	1144	PF00636.28	Ribonuclease_3	1	105	105	82.56	2.9e-23	1.2e-26	1	0	CL0539
>XP_010687747.1_Beta_vulgaris_vulgaris	1220	1328	1220	1328	PF00636.28	Ribonuclease_3	1	105	105	74.04	1.3e-20	5.5e-24	1	0	CL0539
>XP_010687747.1_Beta_vulgaris_vulgaris	1201	1330	1198	1342	PF14622.8	Ribonucleas_3_3	4	114	128	54.49	1.3e-14	5.6e-18	1	1	CL0539
>XP_010687747.1_Beta_vulgaris_vulgaris	556	640	556	643	PF03368.16	Dicer_dimer	1	87	90	80.1	1e-22	4.3e-26	1	0	CL0196
>XP_010687747.1_Beta_vulgaris_vulgaris	386	490	373	492	PF00271.33	Helicase_C	12	109	111	67.71	1.1e-18	4.5e-22	1	0	CL0023
>XP_010687747.1_Beta_vulgaris_vulgaris	35	179	32	200	PF00270.31	DEAD	4	149	176	56.49	3.1e-15	1.3e-18	1	0	CL0023
>XP_010687747.1_Beta_vulgaris_vulgaris	1548	1622	1547	1623	PF14709.9	DND1_DSRM	2	79	80	53.93	1.7e-14	7.2e-18	1	0	CL0196
>XP_010687747.1_Beta_vulgaris_vulgaris	1355	1415	1355	1415	PF00035.28	dsrm	1	67	67	25.68	1.5e-05	6.3e-09	1	0	CL0196
>XP_010687747.1_Beta_vulgaris_vulgaris	1549	1618	1549	1619	PF00035.28	dsrm	1	63	67	21.36	0.00034	1.4e-07	1	1	CL0196
>XP_010687747.1_Beta_vulgaris_vulgaris	42	197	24	198	PF04851.17	ResIII	22	169	171	50.05	3.4e-13	1.4e-16	1	1	CL0023
>XP_006386668.1_Populus_trichocarpa	1440	1587	1440	1587	PF00636.28	Ribonuclease_3	1	105	105	105.01	3e-30	1.4e-33	1	0	CL0539
>XP_006386668.1_Populus_trichocarpa	1663	1776	1663	1776	PF00636.28	Ribonuclease_3	1	105	105	85.38	3.9e-24	1.8e-27	1	0	CL0539
>XP_006386668.1_Populus_trichocarpa	1642	1781	1641	1791	PF14622.8	Ribonucleas_3_3	2	117	128	51.73	9.6e-14	4.5e-17	1	1	CL0539
>XP_006386668.1_Populus_trichocarpa	1260	1403	1247	1405	PF02170.24	PAZ	15	137	139	89.21	2.2e-25	1e-28	1	0	CL0638
>XP_006386668.1_Populus_trichocarpa	900	989	900	992	PF03368.16	Dicer_dimer	1	87	90	75.05	3.8e-21	1.8e-24	1	0	CL0196
>XP_006386668.1_Populus_trichocarpa	710	825	707	828	PF00271.33	Helicase_C	4	108	111	61.61	8.5e-17	4e-20	1	0	CL0023
>XP_006386668.1_Populus_trichocarpa	1892	1962	1890	1962	PF00035.28	dsrm	3	67	67	38.13	2e-09	9.2e-13	1	1	CL0196
>XP_006386668.1_Populus_trichocarpa	1889	1962	1888	1963	PF14709.9	DND1_DSRM	2	79	80	55.78	4.6e-15	2.1e-18	1	0	CL0196
>XP_006386668.1_Populus_trichocarpa	309	470	307	475	PF00270.31	DEAD	3	168	176	50.15	2.7e-13	1.3e-16	1	0	CL0023
>XP_006386668.1_Populus_trichocarpa	311	471	283	473	PF04851.17	ResIII	16	169	171	48.5	1e-12	4.8e-16	1	1	CL0023
>XP_013628829.1_Brassica_oleracea_oleracea	1038	1173	1038	1173	PF00636.28	Ribonuclease_3	1	105	105	83.16	1.9e-23	6e-27	1	0	CL0539
>XP_013628829.1_Brassica_oleracea_oleracea	1247	1355	1247	1356	PF00636.28	Ribonuclease_3	1	104	105	76.54	2.2e-21	6.9e-25	1	0	CL0539
>XP_013628829.1_Brassica_oleracea_oleracea	1229	1354	1227	1367	PF14622.8	Ribonucleas_3_3	3	110	128	46.88	3e-12	9.5e-16	1	1	CL0539
>XP_013628829.1_Brassica_oleracea_oleracea	861	996	839	998	PF02170.24	PAZ	22	137	139	56.35	3e-15	9.5e-19	1	0	CL0638
>XP_013628829.1_Brassica_oleracea_oleracea	101	245	92	258	PF00270.31	DEAD	15	166	176	32.62	6.5e-08	2e-11	1	0	CL0023
>XP_013628829.1_Brassica_oleracea_oleracea	431	534	424	536	PF00271.33	Helicase_C	5	103	111	31.54	1.8e-07	5.8e-11	1	0	CL0023
>XP_013628829.1_Brassica_oleracea_oleracea	98	248	69	250	PF04851.17	ResIII	22	169	171	23.64	4.4e-05	1.4e-08	1	1	CL0023
>XP_013583616.1_Brassica_oleracea_oleracea	991	1109	991	1109	PF00636.28	Ribonuclease_3	1	105	105	79.27	3.1e-22	1.1e-25	1	0	CL0539
>XP_013583616.1_Brassica_oleracea_oleracea	1181	1293	1181	1293	PF00636.28	Ribonuclease_3	1	105	105	78.26	6.4e-22	2.3e-25	1	0	CL0539
>XP_013583616.1_Brassica_oleracea_oleracea	822	953	810	955	PF02170.24	PAZ	16	137	139	75.89	2.8e-21	1e-24	1	0	CL0638
>XP_013583616.1_Brassica_oleracea_oleracea	1158	1296	1158	1304	PF14622.8	Ribonucleas_3_3	1	115	128	52.3	6.4e-14	2.3e-17	1	1	CL0539
>XP_013583616.1_Brassica_oleracea_oleracea	555	633	555	637	PF03368.16	Dicer_dimer	1	85	90	57.88	8.7e-16	3.2e-19	1	0	CL0196
>XP_013583616.1_Brassica_oleracea_oleracea	369	486	366	488	PF00271.33	Helicase_C	4	109	111	57.37	1.7e-15	6.4e-19	1	0	CL0023
>XP_013583616.1_Brassica_oleracea_oleracea	21	188	19	190	PF04851.17	ResIII	5	169	171	49.68	4.4e-13	1.6e-16	1	0	CL0023
>XP_013583616.1_Brassica_oleracea_oleracea	22	186	21	193	PF00270.31	DEAD	2	167	176	48.32	9.9e-13	3.6e-16	1	1	CL0023
>XP_013585628.1_Brassica_oleracea_oleracea	1330	1473	1330	1473	PF00636.28	Ribonuclease_3	1	105	105	102.58	1.7e-29	8.2e-33	1	0	CL0539
>XP_013585628.1_Brassica_oleracea_oleracea	1549	1662	1549	1662	PF00636.28	Ribonuclease_3	1	105	105	86.42	1.8e-24	8.7e-28	1	0	CL0539
>XP_013585628.1_Brassica_oleracea_oleracea	1528	1666	1527	1678	PF14622.8	Ribonucleas_3_3	2	116	128	52.9	4.2e-14	2e-17	1	1	CL0539
>XP_013585628.1_Brassica_oleracea_oleracea	1156	1293	1142	1295	PF02170.24	PAZ	17	137	139	87.93	5.4e-25	2.6e-28	1	0	CL0638
>XP_013585628.1_Brassica_oleracea_oleracea	803	891	803	894	PF03368.16	Dicer_dimer	1	86	90	68.36	4.7e-19	2.2e-22	1	0	CL0196
>XP_013585628.1_Brassica_oleracea_oleracea	1785	1855	1783	1855	PF00035.28	dsrm	3	67	67	38.02	2.1e-09	1e-12	1	1	CL0196
>XP_013585628.1_Brassica_oleracea_oleracea	611	728	610	731	PF00271.33	Helicase_C	2	108	111	61.26	1.1e-16	5.1e-20	1	0	CL0023
>XP_013585628.1_Brassica_oleracea_oleracea	1782	1855	1781	1856	PF14709.9	DND1_DSRM	2	79	80	54.43	1.2e-14	5.6e-18	1	0	CL0196
>XP_013585628.1_Brassica_oleracea_oleracea	217	378	195	380	PF04851.17	ResIII	16	169	171	51.21	1.5e-13	7e-17	1	0	CL0023
>XP_013585628.1_Brassica_oleracea_oleracea	215	377	213	382	PF00270.31	DEAD	3	168	176	41.08	1.7e-10	7.8e-14	1	1	CL0023
>XP_013611494.1_Brassica_oleracea_oleracea	1108	1240	1108	1240	PF00636.28	Ribonuclease_3	1	105	105	80.36	1.4e-22	5.9e-26	1	0	CL0539
>XP_013611494.1_Brassica_oleracea_oleracea	1316	1425	1316	1425	PF00636.28	Ribonuclease_3	1	105	105	79.39	2.9e-22	1.2e-25	1	0	CL0539
>XP_013611494.1_Brassica_oleracea_oleracea	1296	1427	1294	1432	PF14622.8	Ribonucleas_3_3	3	114	128	54.51	1.3e-14	5.6e-18	1	1	CL0539
>XP_013611494.1_Brassica_oleracea_oleracea	645	732	645	734	PF03368.16	Dicer_dimer	1	88	90	78.12	4.2e-22	1.8e-25	1	0	CL0196
>XP_013611494.1_Brassica_oleracea_oleracea	462	579	460	581	PF00271.33	Helicase_C	3	109	111	68.1	8.1e-19	3.4e-22	1	0	CL0023
>XP_013611494.1_Brassica_oleracea_oleracea	113	257	111	276	PF00270.31	DEAD	3	149	176	50.52	2.1e-13	8.8e-17	1	0	CL0023
>XP_013611494.1_Brassica_oleracea_oleracea	1452	1515	1452	1515	PF00035.28	dsrm	1	67	67	21.33	0.00035	1.4e-07	1	0	CL0196
>XP_013611494.1_Brassica_oleracea_oleracea	1619	1688	1619	1689	PF00035.28	dsrm	1	64	67	25.07	2.3e-05	9.8e-09	1	1	CL0196
>XP_013611494.1_Brassica_oleracea_oleracea	121	275	96	277	PF04851.17	ResIII	22	169	171	46.87	3.2e-12	1.3e-15	1	1	CL0023
>XP_013611494.1_Brassica_oleracea_oleracea	1618	1692	1617	1692	PF14709.9	DND1_DSRM	2	80	80	43.15	4e-11	1.7e-14	1	0	CL0196
>EOX95543.1_DCL1_Theobroma_cacao	1480	1627	1480	1627	PF00636.28	Ribonuclease_3	1	105	105	100.91	5.7e-29	2.7e-32	1	0	CL0539
>EOX95543.1_DCL1_Theobroma_cacao	1703	1816	1703	1816	PF00636.28	Ribonuclease_3	1	105	105	85.67	3.2e-24	1.5e-27	1	0	CL0539
>EOX95543.1_DCL1_Theobroma_cacao	1682	1819	1681	1828	PF14622.8	Ribonucleas_3_3	2	115	128	51.55	1.1e-13	5.2e-17	1	1	CL0539
>EOX95543.1_DCL1_Theobroma_cacao	1312	1443	1298	1445	PF02170.24	PAZ	24	137	139	87.22	9e-25	4.2e-28	1	0	CL0638
>EOX95543.1_DCL1_Theobroma_cacao	945	1033	945	1036	PF03368.16	Dicer_dimer	1	86	90	77.61	6.1e-22	2.9e-25	1	0	CL0196
>EOX95543.1_DCL1_Theobroma_cacao	1932	2002	1930	2002	PF00035.28	dsrm	3	67	67	35.61	1.2e-08	5.6e-12	1	1	CL0196
>EOX95543.1_DCL1_Theobroma_cacao	753	870	752	873	PF00271.33	Helicase_C	2	108	111	62.81	3.6e-17	1.7e-20	1	0	CL0023
>EOX95543.1_DCL1_Theobroma_cacao	1929	2002	1928	2003	PF14709.9	DND1_DSRM	2	79	80	53.18	2.9e-14	1.4e-17	1	0	CL0196
>EOX95543.1_DCL1_Theobroma_cacao	353	515	351	520	PF00270.31	DEAD	3	168	176	49.39	4.7e-13	2.2e-16	1	0	CL0023
>EOX95543.1_DCL1_Theobroma_cacao	356	516	328	518	PF04851.17	ResIII	17	169	171	49.23	6.1e-13	2.8e-16	1	1	CL0023
>EOY09712.1_Theobroma_cacao	800	915	800	918	PF00636.28	Ribonuclease_3	1	102	105	83.45	1.6e-23	4.1e-27	1	0	CL0539
>EOY09712.1_Theobroma_cacao	990	1101	990	1101	PF00636.28	Ribonuclease_3	1	105	105	76.72	1.9e-21	5e-25	1	0	CL0539
>EOY09712.1_Theobroma_cacao	967	1105	967	1114	PF14622.8	Ribonucleas_3_3	1	116	128	50.1	3.1e-13	8e-17	1	1	CL0539
>EOY09712.1_Theobroma_cacao	288	401	281	403	PF00271.33	Helicase_C	8	109	111	64.42	1.1e-17	2.9e-21	1	0	CL0023
>EOY09712.1_Theobroma_cacao	471	549	471	554	PF03368.16	Dicer_dimer	1	85	90	63.2	1.9e-17	5e-21	1	0	CL0196
>EOY09712.1_Theobroma_cacao	1128	1192	1128	1192	PF00035.28	dsrm	1	67	67	27.14	5.3e-06	1.4e-09	1	0	CL0196
>EOY29629.1_Theobroma_cacao	1079	1209	1079	1209	PF00636.28	Ribonuclease_3	1	105	105	71.76	6.8e-20	2.8e-23	1	0	CL0539
>EOY29629.1_Theobroma_cacao	1285	1393	1285	1393	PF00636.28	Ribonuclease_3	1	105	105	72.57	3.8e-20	1.6e-23	1	0	CL0539
>EOY29629.1_Theobroma_cacao	1265	1395	1263	1408	PF14622.8	Ribonucleas_3_3	3	114	128	55.34	7.4e-15	3.1e-18	1	1	CL0539
>EOY29629.1_Theobroma_cacao	620	706	620	707	PF03368.16	Dicer_dimer	1	89	90	85.37	2.3e-24	9.6e-28	1	0	CL0196
>EOY29629.1_Theobroma_cacao	407	554	399	556	PF00271.33	Helicase_C	9	109	111	59.5	3.8e-16	1.6e-19	1	0	CL0023
>EOY29629.1_Theobroma_cacao	56	216	40	218	PF04851.17	ResIII	17	169	171	55.02	1e-14	4.2e-18	1	0	CL0023
>EOY29629.1_Theobroma_cacao	52	214	51	221	PF00270.31	DEAD	2	167	176	51.81	8.4e-14	3.5e-17	1	1	CL0023
>EOY29629.1_Theobroma_cacao	1609	1684	1608	1684	PF14709.9	DND1_DSRM	2	80	80	50.48	2.1e-13	8.6e-17	1	0	CL0196
>EOY29629.1_Theobroma_cacao	1610	1680	1610	1683	PF00035.28	dsrm	1	64	67	21.98	0.00022	9e-08	1	1	CL0196
>EOY29630.1_Theobroma_cacao	1043	1173	1043	1173	PF00636.28	Ribonuclease_3	1	105	105	71.84	6.4e-20	2.7e-23	1	0	CL0539
>EOY29630.1_Theobroma_cacao	1249	1357	1249	1357	PF00636.28	Ribonuclease_3	1	105	105	72.65	3.6e-20	1.5e-23	1	0	CL0539
>EOY29630.1_Theobroma_cacao	1229	1359	1227	1372	PF14622.8	Ribonucleas_3_3	3	114	128	55.42	7e-15	2.9e-18	1	1	CL0539
>EOY29630.1_Theobroma_cacao	584	670	584	671	PF03368.16	Dicer_dimer	1	89	90	85.45	2.2e-24	9.1e-28	1	0	CL0196
>EOY29630.1_Theobroma_cacao	407	518	399	520	PF00271.33	Helicase_C	9	109	111	71.8	5.8e-20	2.4e-23	1	0	CL0023
>EOY29630.1_Theobroma_cacao	56	216	40	218	PF04851.17	ResIII	17	169	171	55.1	9.5e-15	4e-18	1	0	CL0023
>EOY29630.1_Theobroma_cacao	52	214	51	221	PF00270.31	DEAD	2	167	176	51.89	7.9e-14	3.3e-17	1	1	CL0023
>EOY29630.1_Theobroma_cacao	1573	1611	1572	1613	PF14709.9	DND1_DSRM	2	40	80	30.54	3.4e-07	1.4e-10	1	0	CL0196
>XP_006306578.1_Capsella_rubella	1377	1518	1377	1518	PF00636.28	Ribonuclease_3	1	105	105	101.21	4.7e-29	2.2e-32	1	0	CL0539
>XP_006306578.1_Capsella_rubella	1594	1707	1594	1707	PF00636.28	Ribonuclease_3	1	105	105	87.63	7.8e-25	3.7e-28	1	0	CL0539
>XP_006306578.1_Capsella_rubella	1572	1712	1572	1723	PF14622.8	Ribonucleas_3_3	1	117	128	53.91	2e-14	9.6e-18	1	1	CL0539
>XP_006306578.1_Capsella_rubella	1203	1340	1188	1342	PF02170.24	PAZ	17	137	139	90.99	6.2e-26	2.9e-29	1	0	CL0638
>XP_006306578.1_Capsella_rubella	842	930	842	933	PF03368.16	Dicer_dimer	1	86	90	73.41	1.2e-20	5.8e-24	1	0	CL0196
>XP_006306578.1_Capsella_rubella	1734	1794	1734	1794	PF00035.28	dsrm	1	67	67	21.1	0.00041	1.9e-07	1	0	CL0196
>XP_006306578.1_Capsella_rubella	1831	1901	1829	1901	PF00035.28	dsrm	3	67	67	38.09	2e-09	9.5e-13	1	1	CL0196
>XP_006306578.1_Capsella_rubella	650	767	649	770	PF00271.33	Helicase_C	2	108	111	60.85	1.4e-16	6.8e-20	1	0	CL0023
>XP_006306578.1_Capsella_rubella	1828	1901	1827	1902	PF14709.9	DND1_DSRM	2	79	80	54.94	8.3e-15	3.9e-18	1	0	CL0196
>XP_006306578.1_Capsella_rubella	256	417	234	419	PF04851.17	ResIII	16	169	171	50.02	3.5e-13	1.6e-16	1	0	CL0023
>XP_006306578.1_Capsella_rubella	254	416	252	421	PF00270.31	DEAD	3	168	176	40.93	1.8e-10	8.6e-14	1	1	CL0023
>PHT65051.1_DCL2_Capsicum_annuum	1003	1121	1003	1121	PF00636.28	Ribonuclease_3	1	105	105	78.21	6.6e-22	2.4e-25	1	0	CL0539
>PHT65051.1_DCL2_Capsicum_annuum	1193	1304	1193	1304	PF00636.28	Ribonuclease_3	1	105	105	68.32	7.9e-19	2.9e-22	1	0	CL0539
>PHT65051.1_DCL2_Capsicum_annuum	1170	1310	1170	1318	PF14622.8	Ribonucleas_3_3	1	118	128	48.81	7.7e-13	2.8e-16	1	1	CL0539
>PHT65051.1_DCL2_Capsicum_annuum	560	639	560	644	PF03368.16	Dicer_dimer	1	85	90	60.29	1.5e-16	5.6e-20	1	0	CL0196
>PHT65051.1_DCL2_Capsicum_annuum	825	960	814	962	PF02170.24	PAZ	12	137	139	59.84	2.5e-16	9.3e-20	1	0	CL0638
>PHT65051.1_DCL2_Capsicum_annuum	372	490	370	492	PF00271.33	Helicase_C	3	109	111	59.77	3.1e-16	1.1e-19	1	0	CL0023
>PHT65051.1_DCL2_Capsicum_annuum	24	190	23	195	PF00270.31	DEAD	2	169	176	47.75	1.5e-12	5.4e-16	1	0	CL0023
>PHT65051.1_DCL2_Capsicum_annuum	23	190	21	192	PF04851.17	ResIII	5	169	171	44.53	1.7e-11	6.2e-15	1	1	CL0023
>PHT70072.1_DCL1_Capsicum_annuum	1386	1534	1386	1534	PF00636.28	Ribonuclease_3	1	105	105	104.29	5.1e-30	2.4e-33	1	0	CL0539
>PHT70072.1_DCL1_Capsicum_annuum	1610	1722	1610	1723	PF00636.28	Ribonuclease_3	1	104	105	83.7	1.3e-23	6.1e-27	1	0	CL0539
>PHT70072.1_DCL1_Capsicum_annuum	1588	1722	1588	1737	PF14622.8	Ribonucleas_3_3	1	111	128	47.66	1.8e-12	8.2e-16	1	1	CL0539
>PHT70072.1_DCL1_Capsicum_annuum	848	936	848	939	PF03368.16	Dicer_dimer	1	86	90	76.51	1.3e-21	6.3e-25	1	0	CL0196
>PHT70072.1_DCL1_Capsicum_annuum	1214	1349	1199	1351	PF02170.24	PAZ	23	137	139	78.49	4.5e-22	2.1e-25	1	0	CL0638
>PHT70072.1_DCL1_Capsicum_annuum	1750	1808	1750	1810	PF00035.28	dsrm	1	65	67	21.82	0.00024	1.1e-07	1	0	CL0196
>PHT70072.1_DCL1_Capsicum_annuum	1837	1907	1835	1907	PF00035.28	dsrm	3	67	67	35.13	1.7e-08	8e-12	1	1	CL0196
>PHT70072.1_DCL1_Capsicum_annuum	656	773	655	776	PF00271.33	Helicase_C	2	108	111	61.45	9.4e-17	4.4e-20	1	0	CL0023
>PHT70072.1_DCL1_Capsicum_annuum	1834	1907	1833	1908	PF14709.9	DND1_DSRM	2	79	80	53.43	2.5e-14	1.2e-17	1	0	CL0196
>PHT70072.1_DCL1_Capsicum_annuum	260	420	243	422	PF04851.17	ResIII	17	169	171	52.45	6.2e-14	2.9e-17	1	0	CL0023
>PHT70072.1_DCL1_Capsicum_annuum	257	419	255	424	PF00270.31	DEAD	3	168	176	47.56	1.7e-12	8e-16	1	1	CL0023
>PHT31293.1_DCL2_Capsicum_baccatum	1003	1121	1003	1121	PF00636.28	Ribonuclease_3	1	105	105	75.14	6e-21	2.2e-24	1	0	CL0539
>PHT31293.1_DCL2_Capsicum_baccatum	1193	1304	1193	1304	PF00636.28	Ribonuclease_3	1	105	105	68.32	7.9e-19	2.9e-22	1	0	CL0539
>PHT31293.1_DCL2_Capsicum_baccatum	1170	1310	1170	1318	PF14622.8	Ribonucleas_3_3	1	118	128	48.81	7.7e-13	2.8e-16	1	1	CL0539
>PHT31293.1_DCL2_Capsicum_baccatum	825	960	814	962	PF02170.24	PAZ	12	137	139	59.86	2.5e-16	9.1e-20	1	0	CL0638
>PHT31293.1_DCL2_Capsicum_baccatum	560	639	560	644	PF03368.16	Dicer_dimer	1	85	90	59.85	2.1e-16	7.7e-20	1	0	CL0196
>PHT31293.1_DCL2_Capsicum_baccatum	372	490	370	492	PF00271.33	Helicase_C	3	109	111	59.77	3.1e-16	1.1e-19	1	0	CL0023
>PHT31293.1_DCL2_Capsicum_baccatum	24	190	23	195	PF00270.31	DEAD	2	169	176	47.61	1.6e-12	6e-16	1	0	CL0023
>PHT31293.1_DCL2_Capsicum_baccatum	23	190	21	192	PF04851.17	ResIII	5	169	171	44.02	2.4e-11	8.8e-15	1	1	CL0023
>PHT35824.1_DCL1_Capsicum_baccatum	1384	1532	1384	1532	PF00636.28	Ribonuclease_3	1	105	105	104.29	5.1e-30	2.4e-33	1	0	CL0539
>PHT35824.1_DCL1_Capsicum_baccatum	1608	1720	1608	1721	PF00636.28	Ribonuclease_3	1	104	105	84.41	7.8e-24	3.7e-27	1	0	CL0539
>PHT35824.1_DCL1_Capsicum_baccatum	1586	1720	1586	1735	PF14622.8	Ribonucleas_3_3	1	111	128	47.65	1.8e-12	8.3e-16	1	1	CL0539
>PHT35824.1_DCL1_Capsicum_baccatum	846	934	846	937	PF03368.16	Dicer_dimer	1	86	90	76.51	1.3e-21	6.3e-25	1	0	CL0196
>PHT35824.1_DCL1_Capsicum_baccatum	1212	1347	1197	1349	PF02170.24	PAZ	23	137	139	78.49	4.5e-22	2.1e-25	1	0	CL0638
>PHT35824.1_DCL1_Capsicum_baccatum	1748	1806	1748	1808	PF00035.28	dsrm	1	65	67	21.82	0.00024	1.1e-07	1	0	CL0196
>PHT35824.1_DCL1_Capsicum_baccatum	1835	1905	1833	1905	PF00035.28	dsrm	3	67	67	35.13	1.7e-08	8e-12	1	1	CL0196
>PHT35824.1_DCL1_Capsicum_baccatum	654	771	653	774	PF00271.33	Helicase_C	2	108	111	61.46	9.4e-17	4.4e-20	1	0	CL0023
>PHT35824.1_DCL1_Capsicum_baccatum	1832	1905	1831	1906	PF14709.9	DND1_DSRM	2	79	80	53.43	2.5e-14	1.2e-17	1	0	CL0196
>PHT35824.1_DCL1_Capsicum_baccatum	258	418	241	420	PF04851.17	ResIII	17	169	171	52.33	6.8e-14	3.2e-17	1	0	CL0023
>PHT35824.1_DCL1_Capsicum_baccatum	255	417	253	422	PF00270.31	DEAD	3	168	176	47.21	2.2e-12	1e-15	1	1	CL0023
>PHU00042.1_DCL2_Capsicum_chinense	1003	1121	1003	1121	PF00636.28	Ribonuclease_3	1	105	105	78.21	6.6e-22	2.4e-25	1	0	CL0539
>PHU00042.1_DCL2_Capsicum_chinense	1193	1304	1193	1304	PF00636.28	Ribonuclease_3	1	105	105	68.32	7.9e-19	2.9e-22	1	0	CL0539
>PHU00042.1_DCL2_Capsicum_chinense	1170	1310	1170	1318	PF14622.8	Ribonucleas_3_3	1	118	128	48.81	7.7e-13	2.8e-16	1	1	CL0539
>PHU00042.1_DCL2_Capsicum_chinense	825	960	814	962	PF02170.24	PAZ	12	137	139	60.51	1.6e-16	5.7e-20	1	0	CL0638
>PHU00042.1_DCL2_Capsicum_chinense	560	639	560	644	PF03368.16	Dicer_dimer	1	85	90	59.92	2e-16	7.3e-20	1	0	CL0196
>PHU00042.1_DCL2_Capsicum_chinense	372	490	370	492	PF00271.33	Helicase_C	3	109	111	59.77	3.1e-16	1.1e-19	1	0	CL0023
>PHU00042.1_DCL2_Capsicum_chinense	24	190	23	195	PF00270.31	DEAD	2	169	176	47.01	2.5e-12	9.1e-16	1	0	CL0023
>PHU00042.1_DCL2_Capsicum_chinense	23	190	20	192	PF04851.17	ResIII	5	169	171	43.92	2.6e-11	9.4e-15	1	1	CL0023
>PHU04573.1_DCL1_Capsicum_chinense	1386	1534	1386	1534	PF00636.28	Ribonuclease_3	1	105	105	104.29	5.1e-30	2.4e-33	1	0	CL0539
>PHU04573.1_DCL1_Capsicum_chinense	1610	1722	1610	1723	PF00636.28	Ribonuclease_3	1	104	105	84.4	7.8e-24	3.7e-27	1	0	CL0539
>PHU04573.1_DCL1_Capsicum_chinense	1588	1722	1588	1737	PF14622.8	Ribonucleas_3_3	1	111	128	47.65	1.8e-12	8.3e-16	1	1	CL0539
>PHU04573.1_DCL1_Capsicum_chinense	848	936	848	939	PF03368.16	Dicer_dimer	1	86	90	76.51	1.3e-21	6.3e-25	1	0	CL0196
>PHU04573.1_DCL1_Capsicum_chinense	1214	1349	1199	1351	PF02170.24	PAZ	23	137	139	78.49	4.5e-22	2.1e-25	1	0	CL0638
>PHU04573.1_DCL1_Capsicum_chinense	1750	1808	1750	1810	PF00035.28	dsrm	1	65	67	21.82	0.00024	1.1e-07	1	0	CL0196
>PHU04573.1_DCL1_Capsicum_chinense	1837	1907	1835	1907	PF00035.28	dsrm	3	67	67	35.13	1.7e-08	8e-12	1	1	CL0196
>PHU04573.1_DCL1_Capsicum_chinense	656	773	655	776	PF00271.33	Helicase_C	2	108	111	61.45	9.4e-17	4.4e-20	1	0	CL0023
>PHU04573.1_DCL1_Capsicum_chinense	1834	1907	1833	1908	PF14709.9	DND1_DSRM	2	79	80	53.43	2.5e-14	1.2e-17	1	0	CL0196
>PHU04573.1_DCL1_Capsicum_chinense	260	420	243	422	PF04851.17	ResIII	17	169	171	52.45	6.2e-14	2.9e-17	1	0	CL0023
>PHU04573.1_DCL1_Capsicum_chinense	257	419	255	424	PF00270.31	DEAD	3	168	176	47.56	1.7e-12	8e-16	1	1	CL0023
>XP_015577462.1_DCL4_Ricinus_communis	1036	1168	1036	1168	PF00636.28	Ribonuclease_3	1	105	105	74.58	8.9e-21	4.2e-24	1	0	CL0539
>XP_015577462.1_DCL4_Ricinus_communis	1244	1353	1244	1353	PF00636.28	Ribonuclease_3	1	105	105	78.07	7.3e-22	3.4e-25	1	0	CL0539
>XP_015577462.1_DCL4_Ricinus_communis	1223	1355	1222	1358	PF14622.8	Ribonucleas_3_3	2	114	128	62.7	3.9e-17	1.8e-20	1	1	CL0539
>XP_015577462.1_DCL4_Ricinus_communis	581	666	581	668	PF03368.16	Dicer_dimer	1	88	90	82.46	1.9e-23	8.8e-27	1	0	CL0196
>XP_015577462.1_DCL4_Ricinus_communis	409	515	396	517	PF00271.33	Helicase_C	12	109	111	65.15	6.7e-18	3.1e-21	1	0	CL0023
>XP_015577462.1_DCL4_Ricinus_communis	48	209	47	213	PF00270.31	DEAD	2	167	176	56.44	3.2e-15	1.5e-18	1	0	CL0023
>XP_015577462.1_DCL4_Ricinus_communis	1559	1634	1558	1634	PF14709.9	DND1_DSRM	2	80	80	54.38	1.2e-14	5.8e-18	1	0	CL0196
>XP_015577462.1_DCL4_Ricinus_communis	52	211	41	213	PF04851.17	ResIII	10	169	171	52.42	6.3e-14	3e-17	1	1	CL0023
>XP_015577462.1_DCL4_Ricinus_communis	870	993	863	995	PF02170.24	PAZ	25	137	139	41.33	1.3e-10	6.2e-14	1	0	CL0638
>XP_015572953.1_Ricinus_communis	1086	1221	1086	1221	PF00636.28	Ribonuclease_3	1	105	105	77.56	1.1e-21	4.4e-25	1	0	CL0539
>XP_015572953.1_Ricinus_communis	1298	1405	1298	1406	PF00636.28	Ribonuclease_3	1	104	105	67.35	1.6e-18	6.6e-22	1	0	CL0539
>XP_015572953.1_Ricinus_communis	601	685	601	688	PF03368.16	Dicer_dimer	1	87	90	92.77	1.1e-26	4.7e-30	1	0	CL0196
>XP_015572953.1_Ricinus_communis	1278	1405	1276	1414	PF14622.8	Ribonucleas_3_3	4	111	128	42.94	5e-11	2.1e-14	1	1	CL0539
>XP_015572953.1_Ricinus_communis	65	225	63	231	PF00270.31	DEAD	3	168	176	63.21	2.7e-17	1.1e-20	1	0	CL0023
>XP_015572953.1_Ricinus_communis	430	530	413	533	PF00271.33	Helicase_C	17	107	111	56.2	4e-15	1.7e-18	1	0	CL0023
>XP_015572953.1_Ricinus_communis	66	226	56	228	PF04851.17	ResIII	8	169	171	58.01	1.2e-15	5.1e-19	1	1	CL0023
>XP_015572953.1_Ricinus_communis	915	1044	908	1046	PF02170.24	PAZ	25	137	139	47.91	1.2e-12	5.1e-16	1	0	CL0638
>XP_002515097.2_Ricinus_communis	1413	1561	1413	1561	PF00636.28	Ribonuclease_3	1	105	105	101.39	4.1e-29	1.5e-32	1	0	CL0539
>XP_002515097.2_Ricinus_communis	1637	1750	1637	1750	PF00636.28	Ribonuclease_3	1	105	105	84.98	5.2e-24	1.9e-27	1	0	CL0539
>XP_002515097.2_Ricinus_communis	1616	1755	1615	1765	PF14622.8	Ribonucleas_3_3	2	117	128	52.91	4.2e-14	1.5e-17	1	1	CL0539
>XP_002515097.2_Ricinus_communis	874	962	874	965	PF03368.16	Dicer_dimer	1	86	90	78.22	3.9e-22	1.4e-25	1	0	CL0196
>XP_002515097.2_Ricinus_communis	1242	1376	1230	1378	PF02170.24	PAZ	24	137	139	82.18	3.2e-23	1.2e-26	1	0	CL0638
>XP_002515097.2_Ricinus_communis	682	799	681	802	PF00271.33	Helicase_C	2	108	111	62.07	6.1e-17	2.2e-20	1	0	CL0023
>XP_002515097.2_Ricinus_communis	1866	1936	1864	1936	PF00035.28	dsrm	3	67	67	35.42	1.4e-08	5e-12	1	1	CL0196
>XP_002515097.2_Ricinus_communis	1863	1936	1862	1937	PF14709.9	DND1_DSRM	2	79	80	54.93	8.4e-15	3.1e-18	1	0	CL0196
>XP_015572262.1_Ricinus_communis	1009	1127	1009	1127	PF00636.28	Ribonuclease_3	1	105	105	83.74	1.3e-23	4.6e-27	1	0	CL0539
>XP_015572262.1_Ricinus_communis	1199	1310	1199	1310	PF00636.28	Ribonuclease_3	1	105	105	77.23	1.3e-21	4.9e-25	1	0	CL0539
>XP_015572262.1_Ricinus_communis	1177	1313	1176	1322	PF14622.8	Ribonucleas_3_3	2	115	128	49.8	3.8e-13	1.4e-16	1	1	CL0539
>XP_015572262.1_Ricinus_communis	391	496	376	498	PF00271.33	Helicase_C	15	109	111	63	3.1e-17	1.1e-20	1	0	CL0023
>XP_015572262.1_Ricinus_communis	837	966	829	968	PF02170.24	PAZ	18	137	139	61.95	5.6e-17	2.1e-20	1	0	CL0638
>XP_015572262.1_Ricinus_communis	566	644	566	648	PF03368.16	Dicer_dimer	1	85	90	62.62	2.9e-17	1.1e-20	1	0	CL0196
>XP_015572262.1_Ricinus_communis	23	190	21	192	PF04851.17	ResIII	5	169	171	52.58	5.7e-14	2.1e-17	1	0	CL0023
>XP_015572262.1_Ricinus_communis	24	160	23	194	PF00270.31	DEAD	2	137	176	47.65	1.6e-12	5.8e-16	1	1	CL0023
>XP_015572263.1_Ricinus_communis	1009	1127	1009	1127	PF00636.28	Ribonuclease_3	1	105	105	84.03	1e-23	3.2e-27	1	0	CL0539
>XP_015572263.1_Ricinus_communis	837	966	828	968	PF02170.24	PAZ	18	137	139	62.22	4.7e-17	1.5e-20	1	0	CL0638
>XP_015572263.1_Ricinus_communis	391	496	376	498	PF00271.33	Helicase_C	15	109	111	63.29	2.5e-17	8e-21	1	0	CL0023
>XP_015572263.1_Ricinus_communis	566	644	566	648	PF03368.16	Dicer_dimer	1	85	90	62.89	2.4e-17	7.4e-21	1	0	CL0196
>XP_015572263.1_Ricinus_communis	23	190	21	192	PF04851.17	ResIII	5	169	171	52.89	4.5e-14	1.4e-17	1	0	CL0023
>XP_015572263.1_Ricinus_communis	24	160	23	194	PF00270.31	DEAD	2	137	176	47.95	1.3e-12	4e-16	1	1	CL0023
>XP_004494884.1_Cicer_arietinum	1372	1517	1372	1517	PF00636.28	Ribonuclease_3	1	105	105	103.64	8.2e-30	3.8e-33	1	0	CL0539
>XP_004494884.1_Cicer_arietinum	1593	1706	1593	1706	PF00636.28	Ribonuclease_3	1	105	105	84.33	8.3e-24	3.9e-27	1	0	CL0539
>XP_004494884.1_Cicer_arietinum	1571	1711	1571	1720	PF14622.8	Ribonucleas_3_3	1	117	128	50.84	1.8e-13	8.5e-17	1	1	CL0539
>XP_004494884.1_Cicer_arietinum	1191	1335	1177	1337	PF02170.24	PAZ	14	137	139	86.06	2e-24	9.6e-28	1	0	CL0638
>XP_004494884.1_Cicer_arietinum	831	919	831	922	PF03368.16	Dicer_dimer	1	86	90	75.78	2.3e-21	1.1e-24	1	0	CL0196
>XP_004494884.1_Cicer_arietinum	639	756	638	759	PF00271.33	Helicase_C	2	108	111	62.63	4.1e-17	1.9e-20	1	0	CL0023
>XP_004494884.1_Cicer_arietinum	1820	1888	1818	1890	PF00035.28	dsrm	3	65	67	35.3	1.5e-08	7.1e-12	1	1	CL0196
>XP_004494884.1_Cicer_arietinum	1817	1888	1816	1891	PF14709.9	DND1_DSRM	2	77	80	54.47	1.2e-14	5.5e-18	1	0	CL0196
>XP_004494884.1_Cicer_arietinum	239	400	236	405	PF00270.31	DEAD	4	168	176	51.81	8.4e-14	3.9e-17	1	0	CL0023
>XP_004494884.1_Cicer_arietinum	246	401	204	403	PF04851.17	ResIII	22	169	171	50.27	2.9e-13	1.4e-16	1	1	CL0023
>XP_012573521.1_DCL4_Cicer_arietinum	1030	1161	1030	1161	PF00636.28	Ribonuclease_3	1	105	105	69.49	3.4e-19	1.6e-22	1	0	CL0539
>XP_012573521.1_DCL4_Cicer_arietinum	1237	1346	1237	1346	PF00636.28	Ribonuclease_3	1	105	105	71.47	8.3e-20	3.9e-23	1	0	CL0539
>XP_012573521.1_DCL4_Cicer_arietinum	1217	1348	1215	1360	PF14622.8	Ribonucleas_3_3	3	114	128	50.63	2.1e-13	9.9e-17	1	1	CL0539
>XP_012573521.1_DCL4_Cicer_arietinum	572	657	572	659	PF03368.16	Dicer_dimer	1	88	90	80.67	6.7e-23	3.2e-26	1	0	CL0196
>XP_012573521.1_DCL4_Cicer_arietinum	394	505	387	507	PF00271.33	Helicase_C	8	107	111	69.16	3.8e-19	1.8e-22	1	0	CL0023
>XP_012573521.1_DCL4_Cicer_arietinum	46	207	45	211	PF00270.31	DEAD	2	167	176	51.27	1.2e-13	5.8e-17	1	0	CL0023
>XP_012573521.1_DCL4_Cicer_arietinum	51	209	32	211	PF04851.17	ResIII	18	169	171	49.34	5.6e-13	2.6e-16	1	1	CL0023
>XP_012573521.1_DCL4_Cicer_arietinum	1544	1618	1542	1618	PF14709.9	DND1_DSRM	3	80	80	39.67	4.9e-10	2.3e-13	1	0	CL0196
>XP_012573521.1_DCL4_Cicer_arietinum	1544	1614	1544	1617	PF00035.28	dsrm	1	64	67	25.98	1.2e-05	5.7e-09	1	1	CL0196
>XP_012573521.1_DCL4_Cicer_arietinum	864	986	854	989	PF02170.24	PAZ	24	136	139	38.73	8.3e-10	3.9e-13	1	0	CL0638
>XP_009363041.1_Pyrus_x_bretschneideri	1061	1196	1061	1196	PF00636.28	Ribonuclease_3	1	105	105	82.78	2.5e-23	9.2e-27	1	0	CL0539
>XP_009363041.1_Pyrus_x_bretschneideri	1273	1380	1273	1381	PF00636.28	Ribonuclease_3	1	104	105	76.28	2.6e-21	9.7e-25	1	0	CL0539
>XP_009363041.1_Pyrus_x_bretschneideri	572	655	572	658	PF03368.16	Dicer_dimer	1	86	90	88.67	2.2e-25	7.9e-29	1	0	CL0196
>XP_009363041.1_Pyrus_x_bretschneideri	1252	1380	1250	1390	PF14622.8	Ribonucleas_3_3	3	111	128	52.14	7.2e-14	2.6e-17	1	1	CL0539
>XP_009363041.1_Pyrus_x_bretschneideri	396	501	383	504	PF00271.33	Helicase_C	12	107	111	62.64	4e-17	1.5e-20	1	0	CL0023
>XP_009363041.1_Pyrus_x_bretschneideri	31	194	30	200	PF00270.31	DEAD	2	167	176	59.74	3.1e-16	1.1e-19	1	0	CL0023
>XP_009363041.1_Pyrus_x_bretschneideri	884	1019	878	1021	PF02170.24	PAZ	24	137	139	54.64	1e-14	3.7e-18	1	0	CL0638
>XP_009363041.1_Pyrus_x_bretschneideri	40	196	21	198	PF04851.17	ResIII	22	169	171	51.78	1e-13	3.7e-17	1	1	CL0023
>XP_009358497.1_DCL4_Pyrus_x_bretschneideri	1023	1155	1023	1155	PF00636.28	Ribonuclease_3	1	105	105	72	5.7e-20	2.7e-23	1	0	CL0539
>XP_009358497.1_DCL4_Pyrus_x_bretschneideri	1231	1340	1231	1340	PF00636.28	Ribonuclease_3	1	105	105	74.86	7.3e-21	3.4e-24	1	0	CL0539
>XP_009358497.1_DCL4_Pyrus_x_bretschneideri	1211	1342	1209	1354	PF14622.8	Ribonucleas_3_3	3	114	128	50.54	2.3e-13	1.1e-16	1	1	CL0539
>XP_009358497.1_DCL4_Pyrus_x_bretschneideri	570	654	570	657	PF03368.16	Dicer_dimer	1	87	90	80.85	5.9e-23	2.8e-26	1	0	CL0196
>XP_009358497.1_DCL4_Pyrus_x_bretschneideri	398	504	385	506	PF00271.33	Helicase_C	12	109	111	67.48	1.3e-18	5.9e-22	1	0	CL0023
>XP_009358497.1_DCL4_Pyrus_x_bretschneideri	41	202	39	205	PF00270.31	DEAD	3	168	176	52.7	4.5e-14	2.1e-17	1	0	CL0023
>XP_009358497.1_DCL4_Pyrus_x_bretschneideri	1545	1619	1543	1619	PF14709.9	DND1_DSRM	3	80	80	48.92	6.3e-13	3e-16	1	0	CL0196
>XP_009358497.1_DCL4_Pyrus_x_bretschneideri	48	203	32	205	PF04851.17	ResIII	21	169	171	49.36	5.5e-13	2.6e-16	1	1	CL0023
>XP_009358497.1_DCL4_Pyrus_x_bretschneideri	858	980	851	982	PF02170.24	PAZ	25	137	139	42.81	4.6e-11	2.1e-14	1	0	CL0638
>XP_009335261.1_Pyrus_x_bretschneideri	1447	1592	1447	1592	PF00636.28	Ribonuclease_3	1	105	105	105.76	1.8e-30	8.4e-34	1	0	CL0539
>XP_009335261.1_Pyrus_x_bretschneideri	1668	1781	1668	1781	PF00636.28	Ribonuclease_3	1	105	105	83.79	1.2e-23	5.7e-27	1	0	CL0539
>XP_009335261.1_Pyrus_x_bretschneideri	1649	1784	1646	1796	PF14622.8	Ribonucleas_3_3	4	115	128	44.46	1.7e-11	8.1e-15	1	1	CL0539
>XP_009335261.1_Pyrus_x_bretschneideri	1278	1410	1273	1412	PF02170.24	PAZ	26	137	139	83.88	9.7e-24	4.5e-27	1	0	CL0638
>XP_009335261.1_Pyrus_x_bretschneideri	907	995	907	998	PF03368.16	Dicer_dimer	1	86	90	71.4	5.3e-20	2.5e-23	1	0	CL0196
>XP_009335261.1_Pyrus_x_bretschneideri	1896	1966	1894	1966	PF00035.28	dsrm	3	67	67	35.45	1.3e-08	6.3e-12	1	1	CL0196
>XP_009335261.1_Pyrus_x_bretschneideri	717	832	714	835	PF00271.33	Helicase_C	4	108	111	59.62	3.5e-16	1.6e-19	1	0	CL0023
>XP_009335261.1_Pyrus_x_bretschneideri	1893	1966	1892	1967	PF14709.9	DND1_DSRM	2	79	80	53.34	2.6e-14	1.2e-17	1	0	CL0196
>XP_009335261.1_Pyrus_x_bretschneideri	316	478	296	480	PF04851.17	ResIII	16	169	171	49.93	3.7e-13	1.7e-16	1	0	CL0023
>XP_009335261.1_Pyrus_x_bretschneideri	314	477	312	482	PF00270.31	DEAD	3	168	176	47.65	1.6e-12	7.5e-16	1	1	CL0023
>XP_009340367.1_Pyrus_x_bretschneideri	995	1113	995	1113	PF00636.28	Ribonuclease_3	1	105	105	83.97	1.1e-23	4.5e-27	1	0	CL0539
>XP_009340367.1_Pyrus_x_bretschneideri	1185	1296	1185	1296	PF00636.28	Ribonuclease_3	1	105	105	78	7.7e-22	3.2e-25	1	0	CL0539
>XP_009340367.1_Pyrus_x_bretschneideri	1162	1299	1162	1308	PF14622.8	Ribonucleas_3_3	1	115	128	57.86	1.2e-15	5.1e-19	1	1	CL0539
>XP_009340367.1_Pyrus_x_bretschneideri	368	486	366	488	PF00271.33	Helicase_C	3	109	111	61.47	9.3e-17	3.9e-20	1	0	CL0023
>XP_009340367.1_Pyrus_x_bretschneideri	826	953	810	954	PF02170.24	PAZ	21	138	139	54.02	1.6e-14	6.6e-18	1	0	CL0638
>XP_009340367.1_Pyrus_x_bretschneideri	20	163	19	190	PF00270.31	DEAD	2	144	176	52.45	5.3e-14	2.2e-17	1	0	CL0023
>XP_009340367.1_Pyrus_x_bretschneideri	556	631	556	635	PF03368.16	Dicer_dimer	1	86	90	50.66	1.6e-13	6.5e-17	1	0	CL0196
>XP_009340367.1_Pyrus_x_bretschneideri	19	186	17	188	PF04851.17	ResIII	5	169	171	48.14	1.3e-12	5.5e-16	1	1	CL0023
>XP_009340367.1_Pyrus_x_bretschneideri	1323	1387	1323	1387	PF00035.28	dsrm	1	67	67	24.73	3e-05	1.2e-08	1	0	CL0196
>XP_006428678.1_Citrus_clementina	997	1115	997	1115	PF00636.28	Ribonuclease_3	1	105	105	82.07	4.2e-23	1.5e-26	1	0	CL0539
>XP_006428678.1_Citrus_clementina	1187	1298	1187	1298	PF00636.28	Ribonuclease_3	1	105	105	75	6.6e-21	2.4e-24	1	0	CL0539
>XP_006428678.1_Citrus_clementina	1164	1301	1164	1311	PF14622.8	Ribonucleas_3_3	1	115	128	46.94	2.9e-12	1.1e-15	1	1	CL0539
>XP_006428678.1_Citrus_clementina	560	638	560	642	PF03368.16	Dicer_dimer	1	85	90	65.31	4.2e-18	1.5e-21	1	0	CL0196
>XP_006428678.1_Citrus_clementina	383	490	370	492	PF00271.33	Helicase_C	12	109	111	59.93	2.8e-16	1e-19	1	0	CL0023
>XP_006428678.1_Citrus_clementina	826	954	810	956	PF02170.24	PAZ	19	137	139	54.78	9.2e-15	3.4e-18	1	0	CL0638
>XP_006428678.1_Citrus_clementina	24	191	23	197	PF00270.31	DEAD	2	170	176	55.33	7e-15	2.5e-18	1	0	CL0023
>XP_006428678.1_Citrus_clementina	23	190	21	192	PF04851.17	ResIII	5	169	171	48.05	1.4e-12	5.1e-16	1	1	CL0023
>XP_006428679.1_Citrus_clementina	997	1115	997	1115	PF00636.28	Ribonuclease_3	1	105	105	81.96	4.5e-23	1.6e-26	1	0	CL0539
>XP_006428679.1_Citrus_clementina	1187	1298	1187	1298	PF00636.28	Ribonuclease_3	1	105	105	72.93	2.9e-20	1.1e-23	1	0	CL0539
>XP_006428679.1_Citrus_clementina	1164	1301	1164	1311	PF14622.8	Ribonucleas_3_3	1	115	128	42.84	5.4e-11	2e-14	1	1	CL0539
>XP_006428679.1_Citrus_clementina	560	638	560	642	PF03368.16	Dicer_dimer	1	85	90	67.48	8.8e-19	3.2e-22	1	0	CL0196
>XP_006428679.1_Citrus_clementina	372	490	370	492	PF00271.33	Helicase_C	3	109	111	62.21	5.5e-17	2e-20	1	0	CL0023
>XP_006428679.1_Citrus_clementina	827	954	811	956	PF02170.24	PAZ	20	137	139	55.01	7.9e-15	2.9e-18	1	0	CL0638
>XP_006428679.1_Citrus_clementina	24	191	23	197	PF00270.31	DEAD	2	170	176	51.17	1.3e-13	4.8e-17	1	0	CL0023
>XP_006428679.1_Citrus_clementina	23	190	21	192	PF04851.17	ResIII	5	169	171	48.14	1.3e-12	4.8e-16	1	1	CL0023
>XP_006444699.1_Citrus_clementina	1435	1583	1435	1583	PF00636.28	Ribonuclease_3	1	105	105	103.28	1.1e-29	4.9e-33	1	0	CL0539
>XP_006444699.1_Citrus_clementina	1659	1772	1659	1772	PF00636.28	Ribonuclease_3	1	105	105	82.32	3.5e-23	1.6e-26	1	0	CL0539
>XP_006444699.1_Citrus_clementina	1638	1775	1637	1784	PF14622.8	Ribonucleas_3_3	2	115	128	54.38	1.5e-14	6.8e-18	1	1	CL0539
>XP_006444699.1_Citrus_clementina	1256	1398	1242	1400	PF02170.24	PAZ	16	137	139	84.86	4.8e-24	2.2e-27	1	0	CL0638
>XP_006444699.1_Citrus_clementina	897	985	897	988	PF03368.16	Dicer_dimer	1	86	90	77.35	7.4e-22	3.5e-25	1	0	CL0196
>XP_006444699.1_Citrus_clementina	1799	1859	1799	1859	PF00035.28	dsrm	1	67	67	22.35	0.00017	7.8e-08	1	0	CL0196
>XP_006444699.1_Citrus_clementina	1888	1958	1886	1958	PF00035.28	dsrm	3	67	67	35.26	1.6e-08	7.3e-12	1	1	CL0196
>XP_006444699.1_Citrus_clementina	705	822	704	825	PF00271.33	Helicase_C	2	108	111	62.22	5.4e-17	2.5e-20	1	0	CL0023
>XP_006444699.1_Citrus_clementina	1885	1958	1884	1959	PF14709.9	DND1_DSRM	2	79	80	56.72	2.3e-15	1.1e-18	1	0	CL0196
>XP_006444699.1_Citrus_clementina	306	469	305	475	PF00270.31	DEAD	2	168	176	51.33	1.2e-13	5.5e-17	1	0	CL0023
>XP_006444699.1_Citrus_clementina	310	470	294	472	PF04851.17	ResIII	10	169	171	49.71	4.3e-13	2e-16	1	1	CL0023
>XP_006452951.1_Citrus_clementina	1079	1213	1079	1214	PF00636.28	Ribonuclease_3	1	104	105	87.92	6.3e-25	2.3e-28	1	0	CL0539
>XP_006452951.1_Citrus_clementina	1288	1396	1288	1397	PF00636.28	Ribonuclease_3	1	104	105	71.08	1.1e-19	4e-23	1	0	CL0539
>XP_006452951.1_Citrus_clementina	587	671	587	674	PF03368.16	Dicer_dimer	1	87	90	90.07	7.9e-26	2.9e-29	1	0	CL0196
>XP_006452951.1_Citrus_clementina	1271	1396	1269	1409	PF14622.8	Ribonucleas_3_3	4	111	128	42.96	5e-11	1.8e-14	1	1	CL0539
>XP_006452951.1_Citrus_clementina	401	516	398	520	PF00271.33	Helicase_C	4	107	111	68.48	6.2e-19	2.3e-22	1	0	CL0023
>XP_006452951.1_Citrus_clementina	57	210	36	212	PF04851.17	ResIII	22	169	171	60.31	2.4e-16	8.7e-20	1	0	CL0023
>XP_006452951.1_Citrus_clementina	904	1037	899	1039	PF02170.24	PAZ	23	137	139	59.83	2.6e-16	9.3e-20	1	0	CL0638
>XP_006452951.1_Citrus_clementina	50	209	45	214	PF00270.31	DEAD	4	168	176	56	4.4e-15	1.6e-18	1	1	CL0023
>XP_015893042.1_DCL4_Ziziphus_jujuba	1021	1153	1021	1153	PF00636.28	Ribonuclease_3	1	105	105	76.55	2.2e-21	1e-24	1	0	CL0539
>XP_015893042.1_DCL4_Ziziphus_jujuba	1229	1338	1229	1338	PF00636.28	Ribonuclease_3	1	105	105	75.92	3.4e-21	1.6e-24	1	0	CL0539
>XP_015893042.1_DCL4_Ziziphus_jujuba	1209	1340	1208	1346	PF14622.8	Ribonucleas_3_3	3	114	128	50.23	2.8e-13	1.3e-16	1	1	CL0539
>XP_015893042.1_DCL4_Ziziphus_jujuba	561	646	561	648	PF03368.16	Dicer_dimer	1	88	90	84.78	3.5e-24	1.7e-27	1	0	CL0196
>XP_015893042.1_DCL4_Ziziphus_jujuba	389	495	376	497	PF00271.33	Helicase_C	12	109	111	69.14	3.9e-19	1.8e-22	1	0	CL0023
>XP_015893042.1_DCL4_Ziziphus_jujuba	31	191	29	195	PF00270.31	DEAD	3	167	176	55.32	7e-15	3.3e-18	1	0	CL0023
>XP_015893042.1_DCL4_Ziziphus_jujuba	37	193	21	195	PF04851.17	ResIII	20	169	171	52.71	5.2e-14	2.4e-17	1	1	CL0023
>XP_015893042.1_DCL4_Ziziphus_jujuba	1544	1618	1543	1619	PF14709.9	DND1_DSRM	2	79	80	50.73	1.7e-13	8.1e-17	1	0	CL0196
>XP_015893042.1_DCL4_Ziziphus_jujuba	1545	1614	1545	1616	PF00035.28	dsrm	1	63	67	22.39	0.00016	7.5e-08	1	1	CL0196
>XP_015893042.1_DCL4_Ziziphus_jujuba	852	978	837	980	PF02170.24	PAZ	21	137	139	43.81	2.3e-11	1.1e-14	1	0	CL0638
>XP_015875809.1_Ziziphus_jujuba	994	1112	994	1112	PF00636.28	Ribonuclease_3	1	105	105	76.48	2.3e-21	8.4e-25	1	0	CL0539
>XP_015875809.1_Ziziphus_jujuba	1184	1295	1184	1295	PF00636.28	Ribonuclease_3	1	105	105	74.75	7.9e-21	2.9e-24	1	0	CL0539
>XP_015875809.1_Ziziphus_jujuba	1161	1300	1161	1308	PF14622.8	Ribonucleas_3_3	1	117	128	52.8	4.5e-14	1.6e-17	1	1	CL0539
>XP_015875809.1_Ziziphus_jujuba	370	491	369	492	PF00271.33	Helicase_C	2	110	111	62.96	3.2e-17	1.2e-20	1	0	CL0023
>XP_015875809.1_Ziziphus_jujuba	818	951	806	953	PF02170.24	PAZ	13	137	139	59.79	2.6e-16	9.6e-20	1	0	CL0638
>XP_015875809.1_Ziziphus_jujuba	559	635	559	638	PF03368.16	Dicer_dimer	1	87	90	50.8	1.4e-13	5.2e-17	1	0	CL0196
>XP_015875809.1_Ziziphus_jujuba	24	188	23	194	PF00270.31	DEAD	2	167	176	46.56	3.4e-12	1.3e-15	1	0	CL0023
>XP_015875809.1_Ziziphus_jujuba	23	190	21	192	PF04851.17	ResIII	5	169	171	39.85	4.6e-10	1.7e-13	1	1	CL0023
>XP_015884478.1_Ziziphus_jujuba	1068	1203	1068	1203	PF00636.28	Ribonuclease_3	1	105	105	93.34	1.3e-26	4.8e-30	1	0	CL0539
>XP_015884478.1_Ziziphus_jujuba	1280	1388	1280	1389	PF00636.28	Ribonuclease_3	1	104	105	67	2e-18	7.4e-22	1	0	CL0539
>XP_015884478.1_Ziziphus_jujuba	1259	1388	1257	1399	PF14622.8	Ribonucleas_3_3	3	111	128	50.92	1.7e-13	6.3e-17	1	1	CL0539
>XP_015884478.1_Ziziphus_jujuba	573	658	573	660	PF03368.16	Dicer_dimer	1	88	90	77.58	6.2e-22	2.3e-25	1	0	CL0196
>XP_015884478.1_Ziziphus_jujuba	34	199	16	201	PF04851.17	ResIII	3	169	171	66.06	4.1e-18	1.5e-21	1	0	CL0023
>XP_015884478.1_Ziziphus_jujuba	390	502	385	505	PF00271.33	Helicase_C	6	107	111	65.3	6e-18	2.2e-21	1	0	CL0023
>XP_015884478.1_Ziziphus_jujuba	37	199	36	204	PF00270.31	DEAD	2	169	176	61.5	8.9e-17	3.3e-20	1	1	CL0023
>XP_015884478.1_Ziziphus_jujuba	894	1026	887	1028	PF02170.24	PAZ	26	137	139	52.99	3.3e-14	1.2e-17	1	0	CL0638
>XP_015888972.1_Ziziphus_jujuba	1481	1629	1481	1629	PF00636.28	Ribonuclease_3	1	105	105	100.81	6.2e-29	2.9e-32	1	0	CL0539
>XP_015888972.1_Ziziphus_jujuba	1705	1818	1705	1818	PF00636.28	Ribonuclease_3	1	105	105	85.45	3.7e-24	1.7e-27	1	0	CL0539
>XP_015888972.1_Ziziphus_jujuba	1685	1823	1683	1831	PF14622.8	Ribonucleas_3_3	3	117	128	52.37	6.1e-14	2.9e-17	1	1	CL0539
>XP_015888972.1_Ziziphus_jujuba	1305	1444	1291	1446	PF02170.24	PAZ	16	137	139	86.06	2e-24	9.6e-28	1	0	CL0638
>XP_015888972.1_Ziziphus_jujuba	945	1033	945	1036	PF03368.16	Dicer_dimer	1	86	90	75.54	2.7e-21	1.3e-24	1	0	CL0196
>XP_015888972.1_Ziziphus_jujuba	1937	2007	1935	2007	PF00035.28	dsrm	3	67	67	35.36	1.4e-08	6.8e-12	1	1	CL0196
>XP_015888972.1_Ziziphus_jujuba	753	870	752	873	PF00271.33	Helicase_C	2	108	111	61.11	1.2e-16	5.6e-20	1	0	CL0023
>XP_015888972.1_Ziziphus_jujuba	1934	2007	1933	2008	PF14709.9	DND1_DSRM	2	79	80	54.87	8.8e-15	4.1e-18	1	0	CL0196
>XP_015888972.1_Ziziphus_jujuba	355	516	342	518	PF04851.17	ResIII	16	169	171	55.7	6.3e-15	2.9e-18	1	0	CL0023
>XP_015888972.1_Ziziphus_jujuba	353	515	351	521	PF00270.31	DEAD	3	168	176	50.72	1.8e-13	8.5e-17	1	1	CL0023
>OTF91536.1_DCL2_Helianthus_annuus	996	1114	996	1114	PF00636.28	Ribonuclease_3	1	105	105	79.92	1.9e-22	7.1e-26	1	0	CL0539
>OTF91536.1_DCL2_Helianthus_annuus	1186	1297	1186	1297	PF00636.28	Ribonuclease_3	1	105	105	72.82	3.2e-20	1.2e-23	1	0	CL0539
>OTF91536.1_DCL2_Helianthus_annuus	1163	1303	1163	1309	PF14622.8	Ribonucleas_3_3	1	118	128	52.96	4e-14	1.5e-17	1	1	CL0539
>OTF91536.1_DCL2_Helianthus_annuus	371	487	367	489	PF00271.33	Helicase_C	5	109	111	62.26	5.3e-17	1.9e-20	1	0	CL0023
>OTF91536.1_DCL2_Helianthus_annuus	557	638	557	640	PF03368.16	Dicer_dimer	1	88	90	56.83	1.9e-15	6.8e-19	1	0	CL0196
>OTF91536.1_DCL2_Helianthus_annuus	22	189	17	191	PF04851.17	ResIII	5	169	171	54.18	1.8e-14	6.7e-18	1	0	CL0023
>OTF91536.1_DCL2_Helianthus_annuus	24	164	22	192	PF00270.31	DEAD	3	143	176	51.99	7.4e-14	2.7e-17	1	1	CL0023
>OTF91536.1_DCL2_Helianthus_annuus	830	953	814	954	PF02170.24	PAZ	23	137	139	43.68	2.5e-11	9e-15	1	0	CL0638
>OTG03947.1_DCL4_Helianthus_annuus	1029	1160	1029	1160	PF00636.28	Ribonuclease_3	1	105	105	70	2.4e-19	1e-22	1	0	CL0539
>OTG03947.1_DCL4_Helianthus_annuus	1236	1345	1236	1345	PF00636.28	Ribonuclease_3	1	105	105	73.75	1.6e-20	6.8e-24	1	0	CL0539
>OTG03947.1_DCL4_Helianthus_annuus	1216	1347	1214	1356	PF14622.8	Ribonucleas_3_3	3	114	128	54.65	1.2e-14	5e-18	1	1	CL0539
>OTG03947.1_DCL4_Helianthus_annuus	571	656	571	659	PF03368.16	Dicer_dimer	1	87	90	79.44	1.6e-22	6.8e-26	1	0	CL0196
>OTG03947.1_DCL4_Helianthus_annuus	388	505	386	507	PF00271.33	Helicase_C	3	109	111	71.59	6.7e-20	2.8e-23	1	0	CL0023
>OTG03947.1_DCL4_Helianthus_annuus	44	204	41	209	PF00270.31	DEAD	4	168	176	64.09	1.4e-17	6e-21	1	0	CL0023
>OTG03947.1_DCL4_Helianthus_annuus	54	205	26	207	PF04851.17	ResIII	25	169	171	54.11	1.9e-14	8e-18	1	1	CL0023
>OTG03947.1_DCL4_Helianthus_annuus	1537	1612	1536	1612	PF14709.9	DND1_DSRM	2	80	80	47.66	1.6e-12	6.5e-16	1	0	CL0196
>OTG38556.1_DCL1_Helianthus_annuus	1182	1326	1182	1326	PF00636.28	Ribonuclease_3	1	105	105	106.52	1e-30	4.8e-34	1	0	CL0539
>OTG38556.1_DCL1_Helianthus_annuus	1404	1516	1404	1517	PF00636.28	Ribonuclease_3	1	104	105	84.2	9.1e-24	4.3e-27	1	0	CL0539
>OTG38556.1_DCL1_Helianthus_annuus	1382	1517	1382	1530	PF14622.8	Ribonucleas_3_3	1	112	128	49.02	6.7e-13	3.1e-16	1	1	CL0539
>OTG38556.1_DCL1_Helianthus_annuus	1005	1145	993	1147	PF02170.24	PAZ	18	137	139	88.15	4.6e-25	2.2e-28	1	0	CL0638
>OTG38556.1_DCL1_Helianthus_annuus	656	745	656	748	PF03368.16	Dicer_dimer	1	87	90	73.93	8.6e-21	4e-24	1	0	CL0196
>OTG38556.1_DCL1_Helianthus_annuus	1635	1705	1633	1705	PF00035.28	dsrm	3	67	67	36.8	5.1e-09	2.4e-12	1	1	CL0196
>OTG38556.1_DCL1_Helianthus_annuus	464	581	463	584	PF00271.33	Helicase_C	2	108	111	63.13	2.8e-17	1.3e-20	1	0	CL0023
>OTG38556.1_DCL1_Helianthus_annuus	1632	1705	1631	1706	PF14709.9	DND1_DSRM	2	79	80	54.96	8.2e-15	3.9e-18	1	0	CL0196
>OTG38556.1_DCL1_Helianthus_annuus	67	229	65	235	PF00270.31	DEAD	3	168	176	49.11	5.7e-13	2.7e-16	1	1	CL0023
>OTG38556.1_DCL1_Helianthus_annuus	69	230	41	232	PF04851.17	ResIII	21	169	171	50.79	2e-13	9.4e-17	1	0	CL0023
>AEC12444.1_DCL3_Gossypium_hirsutum	1085	1220	1085	1220	PF00636.28	Ribonuclease_3	1	105	105	94.12	7.5e-27	2.7e-30	1	0	CL0539
>AEC12444.1_DCL3_Gossypium_hirsutum	1293	1401	1293	1402	PF00636.28	Ribonuclease_3	1	104	105	79.02	3.7e-22	1.4e-25	1	0	CL0539
>AEC12444.1_DCL3_Gossypium_hirsutum	587	671	587	674	PF03368.16	Dicer_dimer	1	87	90	88.9	1.8e-25	6.7e-29	1	0	CL0196
>AEC12444.1_DCL3_Gossypium_hirsutum	1277	1401	1274	1410	PF14622.8	Ribonucleas_3_3	5	111	128	54.2	1.7e-14	6.1e-18	1	1	CL0539
>AEC12444.1_DCL3_Gossypium_hirsutum	400	514	396	517	PF00271.33	Helicase_C	5	107	111	65.82	4.2e-18	1.5e-21	1	0	CL0023
>AEC12444.1_DCL3_Gossypium_hirsutum	49	208	47	213	PF00270.31	DEAD	4	168	176	53	3.6e-14	1.3e-17	1	0	CL0023
>AEC12444.1_DCL3_Gossypium_hirsutum	56	209	37	211	PF04851.17	ResIII	22	169	171	51.22	1.5e-13	5.4e-17	1	1	CL0023
>AEC12444.1_DCL3_Gossypium_hirsutum	907	1043	896	1045	PF02170.24	PAZ	23	137	139	51.3	1.1e-13	4e-17	1	0	CL0638
>XP_011655837.1_DCL4_Cucumis_sativus	1047	1177	1047	1177	PF00636.28	Ribonuclease_3	1	105	105	81.5	6.3e-23	2.9e-26	1	0	CL0539
>XP_011655837.1_DCL4_Cucumis_sativus	1253	1362	1253	1362	PF00636.28	Ribonuclease_3	1	105	105	70.49	1.7e-19	7.8e-23	1	0	CL0539
>XP_011655837.1_DCL4_Cucumis_sativus	1233	1364	1231	1372	PF14622.8	Ribonucleas_3_3	3	114	128	51.25	1.4e-13	6.4e-17	1	1	CL0539
>XP_011655837.1_DCL4_Cucumis_sativus	588	672	588	675	PF03368.16	Dicer_dimer	1	87	90	86.68	9e-25	4.2e-28	1	0	CL0196
>XP_011655837.1_DCL4_Cucumis_sativus	407	522	403	524	PF00271.33	Helicase_C	5	109	111	68.53	6e-19	2.8e-22	1	0	CL0023
>XP_011655837.1_DCL4_Cucumis_sativus	1567	1642	1566	1642	PF14709.9	DND1_DSRM	2	80	80	52.08	6.5e-14	3e-17	1	0	CL0196
>XP_011655837.1_DCL4_Cucumis_sativus	56	218	55	221	PF00270.31	DEAD	2	168	176	55.92	4.6e-15	2.2e-18	1	0	CL0023
>XP_011655837.1_DCL4_Cucumis_sativus	62	219	48	221	PF04851.17	ResIII	19	169	171	51.73	1e-13	4.9e-17	1	1	CL0023
>XP_011655837.1_DCL4_Cucumis_sativus	881	1004	864	1006	PF02170.24	PAZ	24	137	139	41.18	1.5e-10	6.8e-14	1	0	CL0638
>XP_011660217.1_Cucumis_sativus	945	1063	945	1063	PF00636.28	Ribonuclease_3	1	105	105	78.02	7.6e-22	2.8e-25	1	0	CL0539
>XP_011660217.1_Cucumis_sativus	1135	1246	1135	1246	PF00636.28	Ribonuclease_3	1	105	105	74.58	9e-21	3.3e-24	1	0	CL0539
>XP_011660217.1_Cucumis_sativus	1112	1249	1112	1258	PF14622.8	Ribonucleas_3_3	1	115	128	50.21	2.8e-13	1e-16	1	1	CL0539
>XP_011660217.1_Cucumis_sativus	335	442	323	444	PF00271.33	Helicase_C	12	109	111	62.46	4.6e-17	1.7e-20	1	0	CL0023
>XP_011660217.1_Cucumis_sativus	780	903	769	905	PF02170.24	PAZ	25	137	139	59.58	3.1e-16	1.1e-19	1	0	CL0638
>XP_011660217.1_Cucumis_sativus	511	586	511	590	PF03368.16	Dicer_dimer	1	86	90	55.22	5.9e-15	2.1e-18	1	0	CL0196
>XP_011660217.1_Cucumis_sativus	23	161	21	192	PF00270.31	DEAD	3	140	176	45.5	7.3e-12	2.7e-15	1	0	CL0023
>XP_011660217.1_Cucumis_sativus	28	188	18	190	PF04851.17	ResIII	19	169	171	40	4.2e-10	1.5e-13	1	1	CL0023
>XP_011650612.1_Cucumis_sativus	1461	1609	1461	1609	PF00636.28	Ribonuclease_3	1	105	105	102.7	1.6e-29	7.5e-33	1	0	CL0539
>XP_011650612.1_Cucumis_sativus	1685	1798	1685	1798	PF00636.28	Ribonuclease_3	1	105	105	86.23	2.1e-24	9.9e-28	1	0	CL0539
>XP_011650612.1_Cucumis_sativus	1664	1803	1663	1811	PF14622.8	Ribonucleas_3_3	2	117	128	51.44	1.2e-13	5.6e-17	1	1	CL0539
>XP_011650612.1_Cucumis_sativus	1285	1424	1270	1426	PF02170.24	PAZ	19	137	139	84.27	7.3e-24	3.4e-27	1	0	CL0638
>XP_011650612.1_Cucumis_sativus	922	1010	922	1013	PF03368.16	Dicer_dimer	1	86	90	74.01	8.1e-21	3.8e-24	1	0	CL0196
>XP_011650612.1_Cucumis_sativus	1914	1984	1912	1984	PF00035.28	dsrm	3	67	67	34.09	3.6e-08	1.7e-11	1	1	CL0196
>XP_011650612.1_Cucumis_sativus	731	847	729	850	PF00271.33	Helicase_C	3	108	111	58.47	8e-16	3.7e-19	1	0	CL0023
>XP_011650612.1_Cucumis_sativus	1911	1984	1910	1985	PF14709.9	DND1_DSRM	2	79	80	54.33	1.3e-14	6.1e-18	1	0	CL0196
>XP_011650612.1_Cucumis_sativus	330	492	328	497	PF00270.31	DEAD	3	168	176	50.55	2e-13	9.6e-17	1	1	CL0023
>XP_011650612.1_Cucumis_sativus	333	493	310	495	PF04851.17	ResIII	17	169	171	51.37	1.3e-13	6.2e-17	1	0	CL0023
>XP_011657364.1_Cucumis_sativus	1080	1215	1080	1215	PF00636.28	Ribonuclease_3	1	105	105	91.28	5.7e-26	2.1e-29	1	0	CL0539
>XP_011657364.1_Cucumis_sativus	1292	1400	1292	1401	PF00636.28	Ribonuclease_3	1	104	105	72.67	3.5e-20	1.3e-23	1	0	CL0539
>XP_011657364.1_Cucumis_sativus	1271	1400	1270	1408	PF14622.8	Ribonucleas_3_3	3	111	128	52.3	6.4e-14	2.3e-17	1	1	CL0539
>XP_011657364.1_Cucumis_sativus	581	665	581	668	PF03368.16	Dicer_dimer	1	87	90	79.19	2e-22	7.1e-26	1	0	CL0196
>XP_011657364.1_Cucumis_sativus	41	204	40	209	PF00270.31	DEAD	2	168	176	57.63	1.4e-15	5e-19	1	0	CL0023
>XP_011657364.1_Cucumis_sativus	408	510	393	513	PF00271.33	Helicase_C	15	107	111	54.38	1.5e-14	5.4e-18	1	0	CL0023
>XP_011657364.1_Cucumis_sativus	52	205	36	207	PF04851.17	ResIII	24	169	171	54.92	1.1e-14	3.9e-18	1	1	CL0023
>XP_011657364.1_Cucumis_sativus	905	1037	898	1040	PF02170.24	PAZ	26	136	139	52.53	4.6e-14	1.7e-17	1	0	CL0638
>XP_011657365.1_Cucumis_sativus	1079	1214	1079	1214	PF00636.28	Ribonuclease_3	1	105	105	91.28	5.7e-26	2.1e-29	1	0	CL0539
>XP_011657365.1_Cucumis_sativus	1291	1399	1291	1400	PF00636.28	Ribonuclease_3	1	104	105	72.67	3.5e-20	1.3e-23	1	0	CL0539
>XP_011657365.1_Cucumis_sativus	1270	1399	1269	1407	PF14622.8	Ribonucleas_3_3	3	111	128	52.3	6.4e-14	2.3e-17	1	1	CL0539
>XP_011657365.1_Cucumis_sativus	580	664	580	667	PF03368.16	Dicer_dimer	1	87	90	79.19	2e-22	7.1e-26	1	0	CL0196
>XP_011657365.1_Cucumis_sativus	41	182	40	208	PF00270.31	DEAD	2	142	176	57.18	1.9e-15	6.9e-19	1	0	CL0023
>XP_011657365.1_Cucumis_sativus	407	509	392	512	PF00271.33	Helicase_C	15	107	111	54.39	1.5e-14	5.4e-18	1	0	CL0023
>XP_011657365.1_Cucumis_sativus	52	204	36	206	PF04851.17	ResIII	24	169	171	54.13	1.9e-14	6.9e-18	1	1	CL0023
>XP_011657365.1_Cucumis_sativus	904	1036	897	1039	PF02170.24	PAZ	26	136	139	52.54	4.6e-14	1.7e-17	1	0	CL0638
>XP_011657366.1_Cucumis_sativus	1078	1213	1078	1213	PF00636.28	Ribonuclease_3	1	105	105	91.28	5.7e-26	2.1e-29	1	0	CL0539
>XP_011657366.1_Cucumis_sativus	1290	1398	1290	1399	PF00636.28	Ribonuclease_3	1	104	105	72.67	3.5e-20	1.3e-23	1	0	CL0539
>XP_011657366.1_Cucumis_sativus	1269	1398	1268	1406	PF14622.8	Ribonucleas_3_3	3	111	128	52.3	6.4e-14	2.3e-17	1	1	CL0539
>XP_011657366.1_Cucumis_sativus	579	663	579	666	PF03368.16	Dicer_dimer	1	87	90	79.19	2e-22	7.1e-26	1	0	CL0196
>XP_011657366.1_Cucumis_sativus	52	203	36	205	PF04851.17	ResIII	24	169	171	59.47	4.3e-16	1.6e-19	1	0	CL0023
>XP_011657366.1_Cucumis_sativus	406	508	391	511	PF00271.33	Helicase_C	15	107	111	54.39	1.5e-14	5.4e-18	1	0	CL0023
>XP_011657366.1_Cucumis_sativus	41	202	40	207	PF00270.31	DEAD	2	168	176	56.4	3.3e-15	1.2e-18	1	1	CL0023
>XP_011657366.1_Cucumis_sativus	903	1035	896	1038	PF02170.24	PAZ	26	136	139	52.54	4.6e-14	1.7e-17	1	0	CL0638
>AJA90765.1_DCL3_Ephedra_trifurca	1091	1218	1091	1221	PF00636.28	Ribonuclease_3	1	102	105	92.77	2e-26	7.1e-30	1	0	CL0539
>AJA90765.1_DCL3_Ephedra_trifurca	1294	1406	1294	1406	PF00636.28	Ribonuclease_3	1	105	105	71.69	7.1e-20	2.6e-23	1	0	CL0539
>AJA90765.1_DCL3_Ephedra_trifurca	1272	1408	1271	1420	PF14622.8	Ribonucleas_3_3	2	114	128	49.22	5.8e-13	2.1e-16	1	1	CL0539
>AJA90765.1_DCL3_Ephedra_trifurca	616	698	616	704	PF03368.16	Dicer_dimer	1	84	90	67.78	7.1e-19	2.6e-22	1	0	CL0196
>AJA90765.1_DCL3_Ephedra_trifurca	82	226	81	249	PF00270.31	DEAD	2	149	176	64.74	9e-18	3.3e-21	1	0	CL0023
>AJA90765.1_DCL3_Ephedra_trifurca	919	1050	901	1052	PF02170.24	PAZ	23	137	139	64.27	1.1e-17	4e-21	1	0	CL0638
>AJA90765.1_DCL3_Ephedra_trifurca	443	548	430	550	PF00271.33	Helicase_C	13	109	111	62.16	5.7e-17	2.1e-20	1	0	CL0023
>AJA90765.1_DCL3_Ephedra_trifurca	87	243	74	245	PF04851.17	ResIII	18	169	171	56.65	3.2e-15	1.2e-18	1	1	CL0023
>XP_010038609.1_Eucalyptus_grandis	1003	1122	1003	1122	PF00636.28	Ribonuclease_3	1	105	105	79.48	2.7e-22	9.8e-26	1	0	CL0539
>XP_010038609.1_Eucalyptus_grandis	1194	1304	1194	1305	PF00636.28	Ribonuclease_3	1	104	105	74.44	9.9e-21	3.6e-24	1	0	CL0539
>XP_010038609.1_Eucalyptus_grandis	1171	1308	1171	1318	PF14622.8	Ribonucleas_3_3	1	115	128	47.02	2.8e-12	1e-15	1	1	CL0539
>XP_010038609.1_Eucalyptus_grandis	564	643	564	646	PF03368.16	Dicer_dimer	1	86	90	62.51	3.1e-17	1.1e-20	1	0	CL0196
>XP_010038609.1_Eucalyptus_grandis	393	494	374	496	PF00271.33	Helicase_C	18	109	111	63.28	2.6e-17	9.3e-21	1	0	CL0023
>XP_010038609.1_Eucalyptus_grandis	840	960	829	962	PF02170.24	PAZ	27	137	139	53.29	2.7e-14	9.7e-18	1	0	CL0638
>XP_010038609.1_Eucalyptus_grandis	32	164	30	198	PF00270.31	DEAD	3	135	176	48.99	6.2e-13	2.3e-16	1	0	CL0023
>XP_010038609.1_Eucalyptus_grandis	34	196	27	198	PF04851.17	ResIII	9	169	171	47.35	2.3e-12	8.3e-16	1	1	CL0023
>XP_010049290.1_Eucalyptus_grandis	1085	1220	1085	1220	PF00636.28	Ribonuclease_3	1	105	105	88.04	5.8e-25	2.4e-28	1	0	CL0539
>XP_010049290.1_Eucalyptus_grandis	1297	1405	1297	1406	PF00636.28	Ribonuclease_3	1	104	105	74.28	1.1e-20	4.6e-24	1	0	CL0539
>XP_010049290.1_Eucalyptus_grandis	588	673	588	675	PF03368.16	Dicer_dimer	1	88	90	82.76	1.5e-23	6.3e-27	1	0	CL0196
>XP_010049290.1_Eucalyptus_grandis	1276	1405	1275	1417	PF14622.8	Ribonucleas_3_3	3	111	128	50.81	1.9e-13	7.8e-17	1	1	CL0539
>XP_010049290.1_Eucalyptus_grandis	418	517	403	520	PF00271.33	Helicase_C	19	107	111	64.24	1.3e-17	5.4e-21	1	0	CL0023
>XP_010049290.1_Eucalyptus_grandis	44	204	42	210	PF00270.31	DEAD	3	168	176	57.8	1.2e-15	5.1e-19	1	1	CL0023
>XP_010049290.1_Eucalyptus_grandis	54	205	37	207	PF04851.17	ResIII	24	169	171	58.48	8.7e-16	3.6e-19	1	0	CL0023
>XP_010049290.1_Eucalyptus_grandis	912	1046	896	1048	PF02170.24	PAZ	24	137	139	51.84	7.5e-14	3.1e-17	1	0	CL0638
>XP_010054144.1_Eucalyptus_grandis	1430	1577	1430	1577	PF00636.28	Ribonuclease_3	1	105	105	103.24	1.1e-29	5.1e-33	1	0	CL0539
>XP_010054144.1_Eucalyptus_grandis	1653	1766	1653	1766	PF00636.28	Ribonuclease_3	1	105	105	86.71	1.5e-24	7e-28	1	0	CL0539
>XP_010054144.1_Eucalyptus_grandis	1634	1771	1631	1777	PF14622.8	Ribonucleas_3_3	4	117	128	50.5	2.3e-13	1.1e-16	1	1	CL0539
>XP_010054144.1_Eucalyptus_grandis	1231	1369	1217	1371	PF02170.24	PAZ	17	137	139	84.35	6.9e-24	3.2e-27	1	0	CL0638
>XP_010054144.1_Eucalyptus_grandis	870	958	870	961	PF03368.16	Dicer_dimer	1	86	90	76.2	1.7e-21	7.9e-25	1	0	CL0196
>XP_010054144.1_Eucalyptus_grandis	678	795	677	798	PF00271.33	Helicase_C	2	108	111	63.51	2.2e-17	1e-20	1	0	CL0023
>XP_010054144.1_Eucalyptus_grandis	1879	1949	1877	1949	PF00035.28	dsrm	3	67	67	36.55	6.1e-09	2.9e-12	1	1	CL0196
>XP_010054144.1_Eucalyptus_grandis	1876	1949	1875	1950	PF14709.9	DND1_DSRM	2	79	80	55.02	7.8e-15	3.7e-18	1	0	CL0196
>XP_010054144.1_Eucalyptus_grandis	280	442	278	447	PF00270.31	DEAD	3	168	176	46.06	4.9e-12	2.3e-15	1	1	CL0023
>XP_010054144.1_Eucalyptus_grandis	284	443	253	445	PF04851.17	ResIII	18	169	171	46.63	3.8e-12	1.8e-15	1	0	CL0023
>XP_011006570.1_Populus_euphratica	1000	1118	1000	1118	PF00636.28	Ribonuclease_3	1	105	105	81.37	6.9e-23	2.9e-26	1	0	CL0539
>XP_011006570.1_Populus_euphratica	1190	1301	1190	1301	PF00636.28	Ribonuclease_3	1	105	105	74.23	1.1e-20	4.8e-24	1	0	CL0539
>XP_011006570.1_Populus_euphratica	1167	1304	1167	1314	PF14622.8	Ribonucleas_3_3	1	115	128	44.28	1.9e-11	8.1e-15	1	1	CL0539
>XP_011006570.1_Populus_euphratica	833	957	821	959	PF02170.24	PAZ	23	137	139	61.3	9e-17	3.7e-20	1	0	CL0638
>XP_011006570.1_Populus_euphratica	374	492	372	494	PF00271.33	Helicase_C	3	109	111	61.55	8.8e-17	3.7e-20	1	0	CL0023
>XP_011006570.1_Populus_euphratica	561	639	561	643	PF03368.16	Dicer_dimer	1	85	90	59.91	2e-16	8.5e-20	1	0	CL0196
>XP_011006570.1_Populus_euphratica	23	190	21	192	PF04851.17	ResIII	5	169	171	50.06	3.4e-13	1.4e-16	1	0	CL0023
>XP_011006570.1_Populus_euphratica	24	158	23	194	PF00270.31	DEAD	2	136	176	44.09	2e-11	8.2e-15	1	1	CL0023
>XP_011006570.1_Populus_euphratica	1328	1392	1328	1392	PF00035.28	dsrm	1	67	67	24.03	5e-05	2.1e-08	1	0	CL0196
>XP_011015084.1_Populus_euphratica	1002	1120	1002	1120	PF00636.28	Ribonuclease_3	1	105	105	78.84	4.2e-22	1.8e-25	1	0	CL0539
>XP_011015084.1_Populus_euphratica	1192	1303	1192	1303	PF00636.28	Ribonuclease_3	1	105	105	76.98	1.6e-21	6.7e-25	1	0	CL0539
>XP_011015084.1_Populus_euphratica	1169	1306	1169	1315	PF14622.8	Ribonucleas_3_3	1	115	128	49.6	4.4e-13	1.8e-16	1	1	CL0539
>XP_011015084.1_Populus_euphratica	374	491	371	493	PF00271.33	Helicase_C	4	109	111	66.68	2.2e-18	9.3e-22	1	0	CL0023
>XP_011015084.1_Populus_euphratica	561	640	561	644	PF03368.16	Dicer_dimer	1	86	90	59.67	2.4e-16	1e-19	1	0	CL0196
>XP_011015084.1_Populus_euphratica	832	959	817	961	PF02170.24	PAZ	21	137	139	52.98	3.3e-14	1.4e-17	1	0	CL0638
>XP_011015084.1_Populus_euphratica	24	189	22	193	PF04851.17	ResIII	5	167	171	43.89	2.7e-11	1.1e-14	1	0	CL0023
>XP_011015084.1_Populus_euphratica	25	166	24	195	PF00270.31	DEAD	2	142	176	42.38	6.6e-11	2.8e-14	1	1	CL0023
>XP_011015084.1_Populus_euphratica	1332	1394	1330	1394	PF00035.28	dsrm	3	67	67	24.28	4.1e-05	1.7e-08	1	0	CL0196
>XP_011025346.1_Populus_euphratica	1443	1590	1443	1590	PF00636.28	Ribonuclease_3	1	105	105	105.05	3e-30	1.4e-33	1	0	CL0539
>XP_011025346.1_Populus_euphratica	1666	1779	1666	1779	PF00636.28	Ribonuclease_3	1	105	105	85.61	3.3e-24	1.6e-27	1	0	CL0539
>XP_011025346.1_Populus_euphratica	1645	1783	1644	1793	PF14622.8	Ribonucleas_3_3	2	116	128	52.5	5.6e-14	2.6e-17	1	1	CL0539
>XP_011025346.1_Populus_euphratica	1263	1406	1250	1408	PF02170.24	PAZ	15	137	139	86.54	1.5e-24	6.8e-28	1	0	CL0638
>XP_011025346.1_Populus_euphratica	903	992	903	995	PF03368.16	Dicer_dimer	1	87	90	75.05	3.8e-21	1.8e-24	1	0	CL0196
>XP_011025346.1_Populus_euphratica	711	828	710	831	PF00271.33	Helicase_C	2	108	111	62.26	5.3e-17	2.5e-20	1	0	CL0023
>XP_011025346.1_Populus_euphratica	1895	1965	1893	1965	PF00035.28	dsrm	3	67	67	38.12	2e-09	9.3e-13	1	1	CL0196
>XP_011025346.1_Populus_euphratica	1892	1965	1891	1966	PF14709.9	DND1_DSRM	2	79	80	55.78	4.6e-15	2.1e-18	1	0	CL0196
>XP_011025346.1_Populus_euphratica	311	473	309	478	PF00270.31	DEAD	3	168	176	50.71	1.8e-13	8.6e-17	1	0	CL0023
>XP_011025346.1_Populus_euphratica	313	474	285	476	PF04851.17	ResIII	16	169	171	50.74	2.1e-13	9.8e-17	1	1	CL0023
>XP_011033477.1_DCL4_Populus_euphratica	1035	1167	1035	1167	PF00636.28	Ribonuclease_3	1	105	105	69.68	3e-19	1.4e-22	1	0	CL0539
>XP_011033477.1_DCL4_Populus_euphratica	1242	1351	1242	1351	PF00636.28	Ribonuclease_3	1	105	105	76.88	1.7e-21	8.1e-25	1	0	CL0539
>XP_011033477.1_DCL4_Populus_euphratica	1223	1353	1221	1361	PF14622.8	Ribonucleas_3_3	3	114	128	54.26	1.6e-14	7.5e-18	1	1	CL0539
>XP_011033477.1_DCL4_Populus_euphratica	578	664	578	665	PF03368.16	Dicer_dimer	1	89	90	82.49	1.8e-23	8.6e-27	1	0	CL0196
>XP_011033477.1_DCL4_Populus_euphratica	394	512	393	514	PF00271.33	Helicase_C	2	109	111	66.94	1.9e-18	8.7e-22	1	0	CL0023
>XP_011033477.1_DCL4_Populus_euphratica	1550	1625	1549	1625	PF14709.9	DND1_DSRM	2	80	80	57.04	1.8e-15	8.7e-19	1	0	CL0196
>XP_011033477.1_DCL4_Populus_euphratica	44	206	43	209	PF00270.31	DEAD	2	168	176	57.09	2e-15	9.4e-19	1	0	CL0023
>XP_011033477.1_DCL4_Populus_euphratica	47	207	34	209	PF04851.17	ResIII	9	169	171	53.17	3.7e-14	1.8e-17	1	1	CL0023
>XP_011033477.1_DCL4_Populus_euphratica	1551	1624	1551	1624	PF00035.28	dsrm	1	67	67	27.3	4.7e-06	2.2e-09	1	1	CL0196
>XP_011033477.1_DCL4_Populus_euphratica	870	992	865	994	PF02170.24	PAZ	25	137	139	31.05	2e-07	9.2e-11	1	0	CL0638
>XP_011002830.1_Populus_euphratica	1086	1222	1086	1222	PF00636.28	Ribonuclease_3	1	105	105	89.92	1.5e-25	5.5e-29	1	0	CL0539
>XP_011002830.1_Populus_euphratica	1299	1401	1299	1402	PF00636.28	Ribonuclease_3	1	104	105	69.09	4.6e-19	1.7e-22	1	0	CL0539
>XP_011002830.1_Populus_euphratica	600	684	600	687	PF03368.16	Dicer_dimer	1	87	90	82.85	1.4e-23	5.1e-27	1	0	CL0196
>XP_011002830.1_Populus_euphratica	1279	1401	1277	1405	PF14622.8	Ribonucleas_3_3	4	111	128	48.23	1.2e-12	4.3e-16	1	1	CL0539
>XP_011002830.1_Populus_euphratica	416	529	411	532	PF00271.33	Helicase_C	6	107	111	69.18	3.7e-19	1.4e-22	1	0	CL0023
>XP_011002830.1_Populus_euphratica	63	223	61	228	PF00270.31	DEAD	3	168	176	63.73	1.8e-17	6.7e-21	1	0	CL0023
>XP_011002830.1_Populus_euphratica	71	224	42	226	PF04851.17	ResIII	22	169	171	58.77	7.1e-16	2.6e-19	1	1	CL0023
>XP_011002830.1_Populus_euphratica	914	1045	909	1046	PF02170.24	PAZ	24	138	139	57.7	1.2e-15	4.3e-19	1	0	CL0638
>XP_011002831.1_Populus_euphratica	1071	1207	1071	1207	PF00636.28	Ribonuclease_3	1	105	105	89.94	1.5e-25	5.4e-29	1	0	CL0539
>XP_011002831.1_Populus_euphratica	1284	1386	1284	1387	PF00636.28	Ribonuclease_3	1	104	105	69.11	4.5e-19	1.6e-22	1	0	CL0539
>XP_011002831.1_Populus_euphratica	583	667	583	670	PF03368.16	Dicer_dimer	1	87	90	82.87	1.4e-23	5.1e-27	1	0	CL0196
>XP_011002831.1_Populus_euphratica	1264	1386	1262	1390	PF14622.8	Ribonucleas_3_3	4	111	128	48.25	1.2e-12	4.2e-16	1	1	CL0539
>XP_011002831.1_Populus_euphratica	399	512	394	515	PF00271.33	Helicase_C	6	107	111	69.2	3.7e-19	1.4e-22	1	0	CL0023
>XP_011002831.1_Populus_euphratica	46	206	44	211	PF00270.31	DEAD	3	168	176	63.74	1.8e-17	6.7e-21	1	0	CL0023
>XP_011002831.1_Populus_euphratica	54	207	26	209	PF04851.17	ResIII	22	169	171	58.77	7.1e-16	2.6e-19	1	1	CL0023
>XP_011002831.1_Populus_euphratica	899	1030	894	1031	PF02170.24	PAZ	24	138	139	57.71	1.2e-15	4.2e-19	1	0	CL0638
>XP_011002832.1_Populus_euphratica	1050	1186	1050	1186	PF00636.28	Ribonuclease_3	1	105	105	89.96	1.5e-25	5.4e-29	1	0	CL0539
>XP_011002832.1_Populus_euphratica	1263	1365	1263	1366	PF00636.28	Ribonuclease_3	1	104	105	69.13	4.4e-19	1.6e-22	1	0	CL0539
>XP_011002832.1_Populus_euphratica	1243	1365	1241	1369	PF14622.8	Ribonucleas_3_3	4	111	128	48.27	1.1e-12	4.1e-16	1	1	CL0539
>XP_011002832.1_Populus_euphratica	416	529	411	532	PF00271.33	Helicase_C	6	107	111	69.22	3.6e-19	1.3e-22	1	0	CL0023
>XP_011002832.1_Populus_euphratica	63	223	61	228	PF00270.31	DEAD	3	168	176	63.77	1.8e-17	6.5e-21	1	0	CL0023
>XP_011002832.1_Populus_euphratica	71	224	42	226	PF04851.17	ResIII	22	169	171	58.81	6.9e-16	2.5e-19	1	1	CL0023
>XP_011002832.1_Populus_euphratica	878	1009	873	1010	PF02170.24	PAZ	24	138	139	57.73	1.1e-15	4.1e-19	1	0	CL0638
>XP_011002832.1_Populus_euphratica	615	646	613	649	PF03368.16	Dicer_dimer	56	87	90	33.36	3.9e-08	1.4e-11	1	0	CL0196
>XP_010508709.1_Camelina_sativa	999	1117	999	1117	PF00636.28	Ribonuclease_3	1	105	105	71.77	6.7e-20	2.4e-23	1	0	CL0539
>XP_010508709.1_Camelina_sativa	1189	1300	1189	1300	PF00636.28	Ribonuclease_3	1	105	105	82.18	3.9e-23	1.4e-26	1	0	CL0539
>XP_010508709.1_Camelina_sativa	825	961	812	963	PF02170.24	PAZ	11	137	139	78.85	3.4e-22	1.3e-25	1	0	CL0638
>XP_010508709.1_Camelina_sativa	1166	1307	1166	1313	PF14622.8	Ribonucleas_3_3	1	119	128	54.3	1.5e-14	5.6e-18	1	1	CL0539
>XP_010508709.1_Camelina_sativa	381	494	374	496	PF00271.33	Helicase_C	8	109	111	63.6	2e-17	7.4e-21	1	0	CL0023
>XP_010508709.1_Camelina_sativa	563	641	563	645	PF03368.16	Dicer_dimer	1	85	90	62.86	2.4e-17	8.9e-21	1	0	CL0196
>XP_010508709.1_Camelina_sativa	30	195	29	202	PF00270.31	DEAD	2	168	176	50.11	2.8e-13	1e-16	1	0	CL0023
>XP_010508709.1_Camelina_sativa	29	194	26	197	PF04851.17	ResIII	5	167	171	41.67	1.3e-10	4.7e-14	1	1	CL0023
>XP_006404521.1_Eutrema_salsugineum	1021	1156	1021	1156	PF00636.28	Ribonuclease_3	1	105	105	82.61	2.8e-23	8.9e-27	1	0	CL0539
>XP_006404521.1_Eutrema_salsugineum	1230	1338	1230	1339	PF00636.28	Ribonuclease_3	1	104	105	77.71	9.5e-22	3e-25	1	0	CL0539
>XP_006404521.1_Eutrema_salsugineum	1213	1337	1210	1346	PF14622.8	Ribonucleas_3_3	4	110	128	47.2	2.4e-12	7.6e-16	1	1	CL0539
>XP_006404521.1_Eutrema_salsugineum	845	979	823	981	PF02170.24	PAZ	23	137	139	59.04	4.5e-16	1.4e-19	1	0	CL0638
>XP_006404521.1_Eutrema_salsugineum	61	216	54	221	PF00270.31	DEAD	12	171	176	42.64	5.5e-11	1.7e-14	1	0	CL0023
>XP_006404521.1_Eutrema_salsugineum	400	503	390	505	PF00271.33	Helicase_C	9	103	111	33.92	3.4e-08	1e-11	1	0	CL0023
>XP_006404521.1_Eutrema_salsugineum	61	208	23	212	PF04851.17	ResIII	22	166	171	28.68	1.2e-06	3.9e-10	1	1	CL0023
>XP_008218472.1_Prunus_mume	1000	1118	1000	1118	PF00636.28	Ribonuclease_3	1	105	105	84.9	5.5e-24	2e-27	1	0	CL0539
>XP_008218472.1_Prunus_mume	1190	1301	1190	1301	PF00636.28	Ribonuclease_3	1	105	105	80.24	1.6e-22	5.7e-26	1	0	CL0539
>XP_008218472.1_Prunus_mume	1167	1304	1167	1313	PF14622.8	Ribonucleas_3_3	1	115	128	53.83	2.2e-14	7.9e-18	1	1	CL0539
>XP_008218472.1_Prunus_mume	377	495	375	497	PF00271.33	Helicase_C	3	109	111	62.62	4.1e-17	1.5e-20	1	0	CL0023
>XP_008218472.1_Prunus_mume	29	178	28	199	PF00270.31	DEAD	2	149	176	52.78	4.2e-14	1.5e-17	1	0	CL0023
>XP_008218472.1_Prunus_mume	565	640	565	644	PF03368.16	Dicer_dimer	1	86	90	51.81	6.8e-14	2.5e-17	1	0	CL0196
>XP_008218472.1_Prunus_mume	833	958	826	959	PF02170.24	PAZ	23	138	139	48.5	8.1e-13	2.9e-16	1	0	CL0638
>XP_008218472.1_Prunus_mume	28	195	26	197	PF04851.17	ResIII	5	169	171	46.86	3.2e-12	1.2e-15	1	1	CL0023
>XP_008220598.1_Prunus_mume	1053	1188	1053	1188	PF00636.28	Ribonuclease_3	1	105	105	88.9	3.1e-25	1.3e-28	1	0	CL0539
>XP_008220598.1_Prunus_mume	1265	1372	1265	1373	PF00636.28	Ribonuclease_3	1	104	105	76.31	2.6e-21	1.1e-24	1	0	CL0539
>XP_008220598.1_Prunus_mume	1244	1372	1242	1383	PF14622.8	Ribonucleas_3_3	3	111	128	51.36	1.3e-13	5.2e-17	1	1	CL0539
>XP_008220598.1_Prunus_mume	564	648	564	651	PF03368.16	Dicer_dimer	1	87	90	70.2	1.3e-19	5.2e-23	1	0	CL0196
>XP_008220598.1_Prunus_mume	884	1011	878	1013	PF02170.24	PAZ	24	137	139	52.36	5.2e-14	2.2e-17	1	0	CL0638
>XP_008220598.1_Prunus_mume	36	188	29	193	PF00270.31	DEAD	12	168	176	50.4	2.3e-13	9.5e-17	1	0	CL0023
>XP_008220598.1_Prunus_mume	392	493	376	496	PF00271.33	Helicase_C	16	107	111	49.46	5e-13	2.1e-16	1	0	CL0023
>XP_008220598.1_Prunus_mume	36	190	10	191	PF04851.17	ResIII	22	170	171	47.71	1.8e-12	7.4e-16	1	1	CL0023
>XP_008244191.1_Prunus_mume	1428	1573	1428	1573	PF00636.28	Ribonuclease_3	1	105	105	106.91	7.8e-31	3.7e-34	1	0	CL0539
>XP_008244191.1_Prunus_mume	1649	1762	1649	1762	PF00636.28	Ribonuclease_3	1	105	105	84.48	7.4e-24	3.5e-27	1	0	CL0539
>XP_008244191.1_Prunus_mume	1630	1767	1627	1777	PF14622.8	Ribonucleas_3_3	4	117	128	46.84	3.1e-12	1.5e-15	1	1	CL0539
>XP_008244191.1_Prunus_mume	907	995	907	998	PF03368.16	Dicer_dimer	1	86	90	75.13	3.6e-21	1.7e-24	1	0	CL0196
>XP_008244191.1_Prunus_mume	1878	1948	1876	1948	PF00035.28	dsrm	3	67	67	36.9	4.8e-09	2.2e-12	1	1	CL0196
>XP_008244191.1_Prunus_mume	717	832	714	835	PF00271.33	Helicase_C	4	108	111	60.18	2.3e-16	1.1e-19	1	0	CL0023
>XP_008244191.1_Prunus_mume	1275	1391	1257	1393	PF02170.24	PAZ	24	137	139	55.75	4.7e-15	2.2e-18	1	0	CL0638
>XP_008244191.1_Prunus_mume	1875	1948	1874	1949	PF14709.9	DND1_DSRM	2	79	80	54.29	1.3e-14	6.2e-18	1	0	CL0196
>XP_008244191.1_Prunus_mume	320	478	297	480	PF04851.17	ResIII	19	169	171	51.39	1.3e-13	6.2e-17	1	0	CL0023
>XP_008244191.1_Prunus_mume	315	477	313	482	PF00270.31	DEAD	3	168	176	49.93	3.2e-13	1.5e-16	1	1	CL0023
>XP_006408318.1_Eutrema_salsugineum	993	1111	993	1111	PF00636.28	Ribonuclease_3	1	105	105	73.21	2.4e-20	8.7e-24	1	0	CL0539
>XP_006408318.1_Eutrema_salsugineum	1183	1294	1183	1294	PF00636.28	Ribonuclease_3	1	105	105	80.32	1.5e-22	5.3e-26	1	0	CL0539
>XP_006408318.1_Eutrema_salsugineum	1160	1298	1160	1307	PF14622.8	Ribonucleas_3_3	1	116	128	53.93	2e-14	7.3e-18	1	1	CL0539
>XP_006408318.1_Eutrema_salsugineum	820	955	807	957	PF02170.24	PAZ	12	137	139	70.92	9.6e-20	3.5e-23	1	0	CL0638
>XP_006408318.1_Eutrema_salsugineum	557	635	557	639	PF03368.16	Dicer_dimer	1	85	90	68.04	5.9e-19	2.1e-22	1	0	CL0196
>XP_006408318.1_Eutrema_salsugineum	374	487	368	489	PF00271.33	Helicase_C	7	107	111	62.38	4.9e-17	1.8e-20	1	0	CL0023
>XP_006408318.1_Eutrema_salsugineum	24	191	23	197	PF00270.31	DEAD	2	170	176	46.25	4.3e-12	1.6e-15	1	0	CL0023
>XP_006408318.1_Eutrema_salsugineum	23	188	21	192	PF04851.17	ResIII	5	167	171	43.71	3e-11	1.1e-14	1	1	CL0023
>XP_010503060.1_Camelina_sativa	1014	1149	1014	1149	PF00636.28	Ribonuclease_3	1	105	105	85.72	3.1e-24	9.6e-28	1	0	CL0539
>XP_010503060.1_Camelina_sativa	1223	1331	1223	1332	PF00636.28	Ribonuclease_3	1	104	105	74.36	1e-20	3.3e-24	1	0	CL0539
>XP_010503060.1_Camelina_sativa	1014	1072	1009	1094	PF14622.8	Ribonucleas_3_3	23	80	128	35.27	1.2e-08	3.7e-12	1	1	CL0539
>XP_010503060.1_Camelina_sativa	1206	1330	1203	1339	PF14622.8	Ribonucleas_3_3	4	110	128	44.93	1.2e-11	3.8e-15	1	1	CL0539
>XP_010503060.1_Camelina_sativa	837	972	824	974	PF02170.24	PAZ	22	137	139	54.95	8.2e-15	2.6e-18	1	0	CL0638
>XP_010503060.1_Camelina_sativa	59	206	49	216	PF00270.31	DEAD	13	167	176	39.82	4e-10	1.3e-13	1	0	CL0023
>XP_010503060.1_Camelina_sativa	59	206	25	209	PF04851.17	ResIII	23	167	171	38.44	1.2e-09	3.9e-13	1	1	CL0023
>XP_010503060.1_Camelina_sativa	393	499	387	502	PF00271.33	Helicase_C	5	102	111	33.09	6.1e-08	1.9e-11	1	0	CL0023
>XP_010514744.1_Camelina_sativa	1014	1149	1014	1149	PF00636.28	Ribonuclease_3	1	105	105	89.27	2.4e-25	7.5e-29	1	0	CL0539
>XP_010514744.1_Camelina_sativa	1223	1331	1223	1332	PF00636.28	Ribonuclease_3	1	104	105	74.35	1.1e-20	3.3e-24	1	0	CL0539
>XP_010514744.1_Camelina_sativa	1014	1072	1009	1094	PF14622.8	Ribonucleas_3_3	23	80	128	35.27	1.2e-08	3.7e-12	1	1	CL0539
>XP_010514744.1_Camelina_sativa	1206	1330	1203	1339	PF14622.8	Ribonucleas_3_3	4	110	128	44.92	1.2e-11	3.9e-15	1	1	CL0539
>XP_010514744.1_Camelina_sativa	838	972	827	974	PF02170.24	PAZ	23	137	139	51.27	1.1e-13	3.5e-17	1	0	CL0638
>XP_010514744.1_Camelina_sativa	60	194	50	218	PF00270.31	DEAD	14	152	176	38.84	8.1e-10	2.5e-13	1	0	CL0023
>XP_010514744.1_Camelina_sativa	59	206	25	209	PF04851.17	ResIII	23	167	171	34.47	2.1e-08	6.5e-12	1	1	CL0023
>XP_010514744.1_Camelina_sativa	393	499	386	502	PF00271.33	Helicase_C	5	102	111	33.95	3.3e-08	1e-11	1	0	CL0023
>XP_010514746.1_Camelina_sativa	983	1118	983	1118	PF00636.28	Ribonuclease_3	1	105	105	89.31	2.3e-25	7.3e-29	1	0	CL0539
>XP_010514746.1_Camelina_sativa	1192	1300	1192	1301	PF00636.28	Ribonuclease_3	1	104	105	74.39	1e-20	3.2e-24	1	0	CL0539
>XP_010514746.1_Camelina_sativa	983	1041	978	1063	PF14622.8	Ribonucleas_3_3	23	80	128	35.3	1.2e-08	3.7e-12	1	1	CL0539
>XP_010514746.1_Camelina_sativa	1175	1299	1172	1308	PF14622.8	Ribonucleas_3_3	4	110	128	44.96	1.2e-11	3.8e-15	1	1	CL0539
>XP_010514746.1_Camelina_sativa	807	941	790	943	PF02170.24	PAZ	23	137	139	51.48	9.7e-14	3e-17	1	0	CL0638
>XP_010514746.1_Camelina_sativa	60	194	50	218	PF00270.31	DEAD	14	152	176	38.87	7.9e-10	2.5e-13	1	0	CL0023
>XP_010514746.1_Camelina_sativa	59	206	25	209	PF04851.17	ResIII	23	167	171	34.51	2e-08	6.3e-12	1	1	CL0023
>XP_010514746.1_Camelina_sativa	393	499	386	502	PF00271.33	Helicase_C	5	102	111	33.99	3.2e-08	1e-11	1	0	CL0023
>XP_010427121.1_Camelina_sativa	1008	1143	1008	1143	PF00636.28	Ribonuclease_3	1	105	105	89.28	2.4e-25	7.5e-29	1	0	CL0539
>XP_010427121.1_Camelina_sativa	1217	1325	1217	1326	PF00636.28	Ribonuclease_3	1	104	105	74.36	1e-20	3.3e-24	1	0	CL0539
>XP_010427121.1_Camelina_sativa	1008	1066	1003	1088	PF14622.8	Ribonucleas_3_3	23	80	128	35.28	1.2e-08	3.7e-12	1	1	CL0539
>XP_010427121.1_Camelina_sativa	1200	1324	1197	1335	PF14622.8	Ribonucleas_3_3	4	110	128	44.96	1.2e-11	3.8e-15	1	1	CL0539
>XP_010427121.1_Camelina_sativa	831	966	817	968	PF02170.24	PAZ	22	137	139	57.87	1e-15	3.2e-19	1	0	CL0638
>XP_010427121.1_Camelina_sativa	63	187	53	211	PF00270.31	DEAD	14	138	176	36.05	5.8e-09	1.8e-12	1	0	CL0023
>XP_010427121.1_Camelina_sativa	63	209	29	210	PF04851.17	ResIII	24	167	171	32.21	1e-07	3.2e-11	1	1	CL0023
>XP_010427121.1_Camelina_sativa	397	496	384	499	PF00271.33	Helicase_C	13	102	111	31.67	1.7e-07	5.2e-11	1	0	CL0023
>XP_010454337.1_DCL4_Camelina_sativa	1147	1279	1147	1279	PF00636.28	Ribonuclease_3	1	105	105	80.39	1.4e-22	6.5e-26	1	0	CL0539
>XP_010454337.1_DCL4_Camelina_sativa	1355	1464	1355	1464	PF00636.28	Ribonuclease_3	1	105	105	74.36	1e-20	4.9e-24	1	0	CL0539
>XP_010454337.1_DCL4_Camelina_sativa	1335	1466	1333	1473	PF14622.8	Ribonucleas_3_3	3	114	128	53.64	2.5e-14	1.2e-17	1	1	CL0539
>XP_010454337.1_DCL4_Camelina_sativa	684	772	684	773	PF03368.16	Dicer_dimer	1	89	90	80.78	6.3e-23	2.9e-26	1	0	CL0196
>XP_010454337.1_DCL4_Camelina_sativa	503	618	499	620	PF00271.33	Helicase_C	5	109	111	65.81	4.2e-18	2e-21	1	0	CL0023
>XP_010454337.1_DCL4_Camelina_sativa	155	316	153	319	PF00270.31	DEAD	3	168	176	56.98	2.2e-15	1e-18	1	0	CL0023
>XP_010454337.1_DCL4_Camelina_sativa	160	317	141	319	PF04851.17	ResIII	19	169	171	54.84	1.1e-14	5.4e-18	1	1	CL0023
>XP_010454337.1_DCL4_Camelina_sativa	1649	1724	1648	1724	PF14709.9	DND1_DSRM	2	80	80	52.43	5.1e-14	2.4e-17	1	0	CL0196
>XP_010454337.1_DCL4_Camelina_sativa	1650	1719	1650	1720	PF00035.28	dsrm	1	63	67	30.64	4.3e-07	2e-10	1	1	CL0196
>XP_010454337.1_DCL4_Camelina_sativa	982	1104	974	1106	PF02170.24	PAZ	25	137	139	37	2.8e-09	1.3e-12	1	0	CL0638
>XP_010457181.1_Camelina_sativa	1380	1518	1380	1518	PF00636.28	Ribonuclease_3	1	105	105	101.29	4.4e-29	2.1e-32	1	0	CL0539
>XP_010457181.1_Camelina_sativa	1594	1707	1594	1707	PF00636.28	Ribonuclease_3	1	105	105	87.62	7.8e-25	3.7e-28	1	0	CL0539
>XP_010457181.1_Camelina_sativa	1573	1712	1572	1723	PF14622.8	Ribonucleas_3_3	2	117	128	54.22	1.6e-14	7.7e-18	1	1	CL0539
>XP_010457181.1_Camelina_sativa	1207	1343	1190	1345	PF02170.24	PAZ	18	137	139	88.74	3.1e-25	1.4e-28	1	0	CL0638
>XP_010457181.1_Camelina_sativa	845	933	845	936	PF03368.16	Dicer_dimer	1	86	90	73.26	1.4e-20	6.5e-24	1	0	CL0196
>XP_010457181.1_Camelina_sativa	1734	1794	1734	1794	PF00035.28	dsrm	1	67	67	22.37	0.00016	7.6e-08	1	0	CL0196
>XP_010457181.1_Camelina_sativa	1833	1903	1831	1903	PF00035.28	dsrm	3	67	67	37.7	2.7e-09	1.3e-12	1	1	CL0196
>XP_010457181.1_Camelina_sativa	653	770	652	773	PF00271.33	Helicase_C	2	108	111	60.85	1.5e-16	6.8e-20	1	0	CL0023
>XP_010457181.1_Camelina_sativa	1830	1903	1829	1904	PF14709.9	DND1_DSRM	2	79	80	55.68	4.9e-15	2.3e-18	1	0	CL0196
>XP_010457181.1_Camelina_sativa	259	420	240	422	PF04851.17	ResIII	16	169	171	52.38	6.5e-14	3.1e-17	1	0	CL0023
>XP_010457181.1_Camelina_sativa	257	418	255	424	PF00270.31	DEAD	3	167	176	40.99	1.8e-10	8.3e-14	1	1	CL0023
>XP_010474687.1_Camelina_sativa	1376	1517	1376	1517	PF00636.28	Ribonuclease_3	1	105	105	101.33	4.3e-29	2e-32	1	0	CL0539
>XP_010474687.1_Camelina_sativa	1593	1706	1593	1706	PF00636.28	Ribonuclease_3	1	105	105	87.63	7.8e-25	3.7e-28	1	0	CL0539
>XP_010474687.1_Camelina_sativa	1574	1711	1571	1722	PF14622.8	Ribonucleas_3_3	4	117	128	52.35	6.2e-14	2.9e-17	1	1	CL0539
>XP_010474687.1_Camelina_sativa	1201	1339	1185	1341	PF02170.24	PAZ	16	137	139	89.45	1.8e-25	8.7e-29	1	0	CL0638
>XP_010474687.1_Camelina_sativa	841	929	841	932	PF03368.16	Dicer_dimer	1	86	90	73.26	1.4e-20	6.5e-24	1	0	CL0196
>XP_010474687.1_Camelina_sativa	1733	1793	1733	1793	PF00035.28	dsrm	1	67	67	21.1	0.00041	1.9e-07	1	0	CL0196
>XP_010474687.1_Camelina_sativa	1832	1902	1830	1902	PF00035.28	dsrm	3	67	67	37.7	2.7e-09	1.3e-12	1	1	CL0196
>XP_010474687.1_Camelina_sativa	649	766	648	769	PF00271.33	Helicase_C	2	108	111	60.85	1.4e-16	6.8e-20	1	0	CL0023
>XP_010474687.1_Camelina_sativa	1829	1902	1828	1903	PF14709.9	DND1_DSRM	2	79	80	55.68	4.9e-15	2.3e-18	1	0	CL0196
>XP_010474687.1_Camelina_sativa	254	415	235	417	PF04851.17	ResIII	16	169	171	52.38	6.5e-14	3.1e-17	1	0	CL0023
>XP_010474687.1_Camelina_sativa	252	413	250	419	PF00270.31	DEAD	3	167	176	40.99	1.8e-10	8.3e-14	1	1	CL0023
>XP_010485666.1_Camelina_sativa	1000	1118	1000	1118	PF00636.28	Ribonuclease_3	1	105	105	71.15	1e-19	3.8e-23	1	0	CL0539
>XP_010485666.1_Camelina_sativa	1190	1301	1190	1301	PF00636.28	Ribonuclease_3	1	105	105	81.52	6.2e-23	2.3e-26	1	0	CL0539
>XP_010485666.1_Camelina_sativa	826	962	813	964	PF02170.24	PAZ	11	137	139	75.06	5.1e-21	1.9e-24	1	0	CL0638
>XP_010485666.1_Camelina_sativa	1167	1304	1167	1313	PF14622.8	Ribonucleas_3_3	1	115	128	54.17	1.7e-14	6.2e-18	1	1	CL0539
>XP_010485666.1_Camelina_sativa	564	642	564	646	PF03368.16	Dicer_dimer	1	85	90	65.97	2.6e-18	9.5e-22	1	0	CL0196
>XP_010485666.1_Camelina_sativa	382	495	375	497	PF00271.33	Helicase_C	8	109	111	63.54	2.1e-17	7.7e-21	1	0	CL0023
>XP_010485666.1_Camelina_sativa	30	196	29	202	PF00270.31	DEAD	2	169	176	46.53	3.5e-12	1.3e-15	1	0	CL0023
>XP_010485666.1_Camelina_sativa	29	194	26	197	PF04851.17	ResIII	5	167	171	41.58	1.4e-10	5e-14	1	1	CL0023
>XP_010485667.1_Camelina_sativa	1000	1118	1000	1118	PF00636.28	Ribonuclease_3	1	105	105	71.15	1e-19	3.8e-23	1	0	CL0539
>XP_010485667.1_Camelina_sativa	1190	1301	1190	1301	PF00636.28	Ribonuclease_3	1	105	105	81.52	6.2e-23	2.3e-26	1	0	CL0539
>XP_010485667.1_Camelina_sativa	826	962	813	964	PF02170.24	PAZ	11	137	139	75.06	5.1e-21	1.9e-24	1	0	CL0638
>XP_010485667.1_Camelina_sativa	1167	1304	1167	1313	PF14622.8	Ribonucleas_3_3	1	115	128	54.17	1.7e-14	6.2e-18	1	1	CL0539
>XP_010485667.1_Camelina_sativa	564	642	564	646	PF03368.16	Dicer_dimer	1	85	90	65.97	2.6e-18	9.5e-22	1	0	CL0196
>XP_010485667.1_Camelina_sativa	382	495	375	497	PF00271.33	Helicase_C	8	109	111	63.54	2.1e-17	7.7e-21	1	0	CL0023
>XP_010485667.1_Camelina_sativa	30	196	29	202	PF00270.31	DEAD	2	169	176	46.53	3.5e-12	1.3e-15	1	0	CL0023
>XP_010485667.1_Camelina_sativa	29	194	26	197	PF04851.17	ResIII	5	167	171	41.58	1.4e-10	5e-14	1	1	CL0023
>XP_010485668.1_Camelina_sativa	997	1115	997	1115	PF00636.28	Ribonuclease_3	1	105	105	71.16	1e-19	3.8e-23	1	0	CL0539
>XP_010485668.1_Camelina_sativa	1187	1298	1187	1298	PF00636.28	Ribonuclease_3	1	105	105	81.53	6.2e-23	2.2e-26	1	0	CL0539
>XP_010485668.1_Camelina_sativa	823	959	810	961	PF02170.24	PAZ	11	137	139	75.07	5.1e-21	1.8e-24	1	0	CL0638
>XP_010485668.1_Camelina_sativa	1164	1301	1164	1310	PF14622.8	Ribonucleas_3_3	1	115	128	54.17	1.7e-14	6.2e-18	1	1	CL0539
>XP_010485668.1_Camelina_sativa	561	639	561	643	PF03368.16	Dicer_dimer	1	85	90	65.98	2.6e-18	9.5e-22	1	0	CL0196
>XP_010485668.1_Camelina_sativa	379	492	372	494	PF00271.33	Helicase_C	8	109	111	63.54	2.1e-17	7.7e-21	1	0	CL0023
>XP_010485668.1_Camelina_sativa	27	193	26	199	PF00270.31	DEAD	2	169	176	46.53	3.5e-12	1.3e-15	1	0	CL0023
>XP_010485668.1_Camelina_sativa	26	191	23	194	PF04851.17	ResIII	5	167	171	41.58	1.4e-10	5e-14	1	1	CL0023
>XP_010485669.1_Camelina_sativa	997	1115	997	1115	PF00636.28	Ribonuclease_3	1	105	105	71.16	1e-19	3.8e-23	1	0	CL0539
>XP_010485669.1_Camelina_sativa	1187	1298	1187	1298	PF00636.28	Ribonuclease_3	1	105	105	81.53	6.2e-23	2.2e-26	1	0	CL0539
>XP_010485669.1_Camelina_sativa	823	959	810	961	PF02170.24	PAZ	11	137	139	75.07	5.1e-21	1.8e-24	1	0	CL0638
>XP_010485669.1_Camelina_sativa	1164	1301	1164	1310	PF14622.8	Ribonucleas_3_3	1	115	128	54.17	1.7e-14	6.2e-18	1	1	CL0539
>XP_010485669.1_Camelina_sativa	561	639	561	643	PF03368.16	Dicer_dimer	1	85	90	65.98	2.6e-18	9.5e-22	1	0	CL0196
>XP_010485669.1_Camelina_sativa	379	492	372	494	PF00271.33	Helicase_C	8	109	111	63.54	2.1e-17	7.7e-21	1	0	CL0023
>XP_010485669.1_Camelina_sativa	27	193	26	199	PF00270.31	DEAD	2	169	176	46.53	3.5e-12	1.3e-15	1	0	CL0023
>XP_010485669.1_Camelina_sativa	26	191	23	194	PF04851.17	ResIII	5	167	171	41.58	1.4e-10	5e-14	1	1	CL0023
>XP_010485670.1_Camelina_sativa	956	1074	956	1074	PF00636.28	Ribonuclease_3	1	105	105	71.21	1e-19	3.6e-23	1	0	CL0539
>XP_010485670.1_Camelina_sativa	1146	1257	1146	1257	PF00636.28	Ribonuclease_3	1	105	105	81.58	5.9e-23	2.2e-26	1	0	CL0539
>XP_010485670.1_Camelina_sativa	1123	1260	1123	1269	PF14622.8	Ribonucleas_3_3	1	115	128	54.23	1.6e-14	5.9e-18	1	1	CL0539
>XP_010485670.1_Camelina_sativa	564	642	564	646	PF03368.16	Dicer_dimer	1	85	90	66.03	2.5e-18	9.1e-22	1	0	CL0196
>XP_010485670.1_Camelina_sativa	382	495	375	497	PF00271.33	Helicase_C	8	109	111	63.6	2e-17	7.4e-21	1	0	CL0023
>XP_010485670.1_Camelina_sativa	826	920	813	952	PF02170.24	PAZ	11	99	139	45.27	8e-12	2.9e-15	1	0	CL0638
>XP_010485670.1_Camelina_sativa	30	196	29	202	PF00270.31	DEAD	2	169	176	46.59	3.4e-12	1.2e-15	1	0	CL0023
>XP_010485670.1_Camelina_sativa	29	194	26	197	PF04851.17	ResIII	5	167	171	41.64	1.3e-10	4.8e-14	1	1	CL0023
>XP_010495321.1_DCL4_Camelina_sativa	1054	1186	1054	1186	PF00636.28	Ribonuclease_3	1	105	105	80.46	1.3e-22	6.2e-26	1	0	CL0539
>XP_010495321.1_DCL4_Camelina_sativa	1262	1371	1262	1371	PF00636.28	Ribonuclease_3	1	105	105	75.71	4e-21	1.9e-24	1	0	CL0539
>XP_010495321.1_DCL4_Camelina_sativa	1242	1373	1240	1380	PF14622.8	Ribonucleas_3_3	3	114	128	54.05	1.8e-14	8.7e-18	1	1	CL0539
>XP_010495321.1_DCL4_Camelina_sativa	499	614	495	616	PF00271.33	Helicase_C	5	109	111	65.84	4.1e-18	1.9e-21	1	0	CL0023
>XP_010495321.1_DCL4_Camelina_sativa	150	312	149	315	PF00270.31	DEAD	2	168	176	57.25	1.8e-15	8.4e-19	1	0	CL0023
>XP_010495321.1_DCL4_Camelina_sativa	156	313	136	315	PF04851.17	ResIII	19	169	171	55.12	9.4e-15	4.4e-18	1	1	CL0023
>XP_010495321.1_DCL4_Camelina_sativa	1556	1631	1555	1631	PF14709.9	DND1_DSRM	2	80	80	52.28	5.7e-14	2.7e-17	1	0	CL0196
>XP_010495321.1_DCL4_Camelina_sativa	626	679	605	680	PF03368.16	Dicer_dimer	36	89	90	46.19	3.9e-12	1.8e-15	1	0	CL0196
>XP_010495321.1_DCL4_Camelina_sativa	1557	1626	1557	1627	PF00035.28	dsrm	1	63	67	29.24	1.2e-06	5.5e-10	1	1	CL0196
>XP_010495321.1_DCL4_Camelina_sativa	889	1011	881	1013	PF02170.24	PAZ	25	137	139	37	2.8e-09	1.3e-12	1	0	CL0638
>ACE60552.1_DCL2_Brassica_rapa	994	1112	994	1112	PF00636.28	Ribonuclease_3	1	105	105	79.06	3.6e-22	1.3e-25	1	0	CL0539
>ACE60552.1_DCL2_Brassica_rapa	1184	1296	1184	1296	PF00636.28	Ribonuclease_3	1	105	105	78.21	6.6e-22	2.4e-25	1	0	CL0539
>ACE60552.1_DCL2_Brassica_rapa	825	956	813	958	PF02170.24	PAZ	16	137	139	74.75	6.4e-21	2.3e-24	1	0	CL0638
>ACE60552.1_DCL2_Brassica_rapa	1161	1299	1161	1308	PF14622.8	Ribonucleas_3_3	1	115	128	52.1	7.4e-14	2.7e-17	1	1	CL0539
>ACE60552.1_DCL2_Brassica_rapa	558	636	558	640	PF03368.16	Dicer_dimer	1	85	90	66.11	2.3e-18	8.6e-22	1	0	CL0196
>ACE60552.1_DCL2_Brassica_rapa	372	489	369	491	PF00271.33	Helicase_C	4	109	111	57.45	1.7e-15	6e-19	1	0	CL0023
>ACE60552.1_DCL2_Brassica_rapa	24	191	22	193	PF04851.17	ResIII	5	169	171	50.13	3.2e-13	1.2e-16	1	0	CL0023
>ACE60552.1_DCL2_Brassica_rapa	25	189	24	197	PF00270.31	DEAD	2	167	176	48.96	6.3e-13	2.3e-16	1	1	CL0023
>XP_009130359.1_Brassica_rapa	990	1108	990	1108	PF00636.28	Ribonuclease_3	1	105	105	81.02	8.9e-23	3.2e-26	1	0	CL0539
>XP_009130359.1_Brassica_rapa	1180	1292	1180	1292	PF00636.28	Ribonuclease_3	1	105	105	78.22	6.6e-22	2.4e-25	1	0	CL0539
>XP_009130359.1_Brassica_rapa	822	952	811	954	PF02170.24	PAZ	16	137	139	77.23	1.1e-21	4e-25	1	0	CL0638
>XP_009130359.1_Brassica_rapa	1157	1296	1157	1305	PF14622.8	Ribonucleas_3_3	1	116	128	52.37	6.1e-14	2.2e-17	1	1	CL0539
>XP_009130359.1_Brassica_rapa	555	633	555	637	PF03368.16	Dicer_dimer	1	85	90	63.55	1.5e-17	5.4e-21	1	0	CL0196
>XP_009130359.1_Brassica_rapa	369	486	366	488	PF00271.33	Helicase_C	4	109	111	57.45	1.7e-15	6e-19	1	0	CL0023
>XP_009130359.1_Brassica_rapa	21	188	19	190	PF04851.17	ResIII	5	169	171	49.9	3.8e-13	1.4e-16	1	0	CL0023
>XP_009130359.1_Brassica_rapa	22	186	21	194	PF00270.31	DEAD	2	167	176	49.27	5.1e-13	1.9e-16	1	1	CL0023
>XP_009150277.1_Brassica_rapa	965	1100	965	1100	PF00636.28	Ribonuclease_3	1	105	105	83.07	2e-23	5.3e-27	1	0	CL0539
>XP_009150277.1_Brassica_rapa	1174	1282	1174	1283	PF00636.28	Ribonuclease_3	1	104	105	74.74	8e-21	2.1e-24	1	0	CL0539
>XP_009150277.1_Brassica_rapa	1156	1281	1154	1292	PF14622.8	Ribonucleas_3_3	3	110	128	45.5	8.2e-12	2.1e-15	1	1	CL0539
>XP_009150277.1_Brassica_rapa	789	923	769	925	PF02170.24	PAZ	23	137	139	57.18	1.7e-15	4.4e-19	1	0	CL0638
>XP_009150277.1_Brassica_rapa	42	187	34	200	PF00270.31	DEAD	14	166	176	33.17	4.4e-08	1.2e-11	1	0	CL0023
>XP_009150277.1_Brassica_rapa	373	476	367	478	PF00271.33	Helicase_C	5	103	111	31.8	1.5e-07	4e-11	1	0	CL0023
>XP_009150278.1_Brassica_rapa	964	1099	964	1099	PF00636.28	Ribonuclease_3	1	105	105	83.07	2e-23	5.3e-27	1	0	CL0539
>XP_009150278.1_Brassica_rapa	1173	1281	1173	1282	PF00636.28	Ribonuclease_3	1	104	105	74.74	8e-21	2.1e-24	1	0	CL0539
>XP_009150278.1_Brassica_rapa	1155	1280	1153	1291	PF14622.8	Ribonucleas_3_3	3	110	128	45.5	8.2e-12	2.1e-15	1	1	CL0539
>XP_009150278.1_Brassica_rapa	788	922	768	924	PF02170.24	PAZ	23	137	139	57.19	1.7e-15	4.4e-19	1	0	CL0638
>XP_009150278.1_Brassica_rapa	41	186	33	199	PF00270.31	DEAD	14	166	176	33.17	4.4e-08	1.2e-11	1	0	CL0023
>XP_009150278.1_Brassica_rapa	372	475	366	477	PF00271.33	Helicase_C	5	103	111	31.8	1.5e-07	4e-11	1	0	CL0023
>XP_009119662.1_Brassica_rapa	1336	1479	1336	1479	PF00636.28	Ribonuclease_3	1	105	105	101.65	3.4e-29	1.6e-32	1	0	CL0539
>XP_009119662.1_Brassica_rapa	1555	1668	1555	1668	PF00636.28	Ribonuclease_3	1	105	105	86.42	1.9e-24	8.7e-28	1	0	CL0539
>XP_009119662.1_Brassica_rapa	1534	1672	1533	1684	PF14622.8	Ribonucleas_3_3	2	116	128	52.89	4.2e-14	2e-17	1	1	CL0539
>XP_009119662.1_Brassica_rapa	1162	1299	1148	1301	PF02170.24	PAZ	17	137	139	90.87	6.7e-26	3.2e-29	1	0	CL0638
>XP_009119662.1_Brassica_rapa	809	897	809	900	PF03368.16	Dicer_dimer	1	86	90	68.35	4.7e-19	2.2e-22	1	0	CL0196
>XP_009119662.1_Brassica_rapa	1791	1861	1789	1861	PF00035.28	dsrm	3	67	67	38.01	2.1e-09	1e-12	1	1	CL0196
>XP_009119662.1_Brassica_rapa	617	734	616	737	PF00271.33	Helicase_C	2	108	111	61.35	1e-16	4.8e-20	1	0	CL0023
>XP_009119662.1_Brassica_rapa	1788	1861	1787	1862	PF14709.9	DND1_DSRM	2	79	80	54.43	1.2e-14	5.7e-18	1	0	CL0196
>XP_009119662.1_Brassica_rapa	223	384	190	386	PF04851.17	ResIII	16	169	171	50.54	2.4e-13	1.1e-16	1	0	CL0023
>XP_009119662.1_Brassica_rapa	221	383	219	388	PF00270.31	DEAD	3	168	176	41.37	1.4e-10	6.3e-14	1	1	CL0023
>XP_009120817.1_DCL4_Brassica_rapa	1050	1182	1050	1182	PF00636.28	Ribonuclease_3	1	105	105	74.53	9.3e-21	3.9e-24	1	0	CL0539
>XP_009120817.1_DCL4_Brassica_rapa	1258	1367	1258	1367	PF00636.28	Ribonuclease_3	1	105	105	79.45	2.7e-22	1.1e-25	1	0	CL0539
>XP_009120817.1_DCL4_Brassica_rapa	1238	1369	1236	1374	PF14622.8	Ribonucleas_3_3	3	114	128	54.71	1.2e-14	4.8e-18	1	1	CL0539
>XP_009120817.1_DCL4_Brassica_rapa	587	674	587	676	PF03368.16	Dicer_dimer	1	88	90	77.45	6.8e-22	2.9e-25	1	0	CL0196
>XP_009120817.1_DCL4_Brassica_rapa	404	521	402	523	PF00271.33	Helicase_C	3	109	111	68.16	7.8e-19	3.2e-22	1	0	CL0023
>XP_009120817.1_DCL4_Brassica_rapa	57	202	56	221	PF00270.31	DEAD	2	149	176	51.93	7.7e-14	3.2e-17	1	0	CL0023
>XP_009120817.1_DCL4_Brassica_rapa	1561	1630	1561	1631	PF00035.28	dsrm	1	64	67	26.52	8.3e-06	3.4e-09	1	1	CL0196
>XP_009120817.1_DCL4_Brassica_rapa	65	220	45	222	PF04851.17	ResIII	21	169	171	47.32	2.3e-12	9.7e-16	1	1	CL0023
>XP_009120817.1_DCL4_Brassica_rapa	1560	1634	1559	1634	PF14709.9	DND1_DSRM	2	80	80	44.39	1.6e-11	6.8e-15	1	0	CL0196
>XP_004303843.1_Fragaria_vesca_vesca	993	1111	993	1111	PF00636.28	Ribonuclease_3	1	105	105	78.69	4.7e-22	1.7e-25	1	0	CL0539
>XP_004303843.1_Fragaria_vesca_vesca	1183	1294	1183	1294	PF00636.28	Ribonuclease_3	1	105	105	74.99	6.7e-21	2.4e-24	1	0	CL0539
>XP_004303843.1_Fragaria_vesca_vesca	1160	1297	1160	1304	PF14622.8	Ribonucleas_3_3	1	115	128	49	6.8e-13	2.5e-16	1	1	CL0539
>XP_004303843.1_Fragaria_vesca_vesca	370	488	368	490	PF00271.33	Helicase_C	3	109	111	60.81	1.5e-16	5.5e-20	1	0	CL0023
>XP_004303843.1_Fragaria_vesca_vesca	821	950	811	952	PF02170.24	PAZ	18	137	139	53.82	1.8e-14	6.7e-18	1	0	CL0638
>XP_004303843.1_Fragaria_vesca_vesca	558	631	558	635	PF03368.16	Dicer_dimer	1	85	90	46.07	4.2e-12	1.5e-15	1	0	CL0196
>XP_004303843.1_Fragaria_vesca_vesca	23	165	22	193	PF00270.31	DEAD	2	143	176	43.3	3.5e-11	1.3e-14	1	0	CL0023
>XP_004303843.1_Fragaria_vesca_vesca	22	189	20	191	PF04851.17	ResIII	5	169	171	40.66	2.6e-10	9.5e-14	1	1	CL0023
>XP_011469001.1_Fragaria_vesca_vesca	1027	1159	1027	1159	PF00636.28	Ribonuclease_3	1	105	105	73.02	2.7e-20	1.3e-23	1	0	CL0539
>XP_011469001.1_Fragaria_vesca_vesca	1235	1344	1235	1344	PF00636.28	Ribonuclease_3	1	105	105	76.89	1.7e-21	8e-25	1	0	CL0539
>XP_011469001.1_Fragaria_vesca_vesca	1215	1346	1213	1356	PF14622.8	Ribonucleas_3_3	3	114	128	50.01	3.3e-13	1.5e-16	1	1	CL0539
>XP_011469001.1_Fragaria_vesca_vesca	569	654	569	656	PF03368.16	Dicer_dimer	1	88	90	77.85	5.1e-22	2.4e-25	1	0	CL0196
>XP_011469001.1_Fragaria_vesca_vesca	385	503	384	505	PF00271.33	Helicase_C	2	109	111	69.78	2.4e-19	1.1e-22	1	0	CL0023
>XP_011469001.1_Fragaria_vesca_vesca	32	177	31	195	PF00270.31	DEAD	2	149	176	53.66	2.3e-14	1.1e-17	1	1	CL0023
>XP_011469001.1_Fragaria_vesca_vesca	39	194	27	196	PF04851.17	ResIII	13	169	171	53.98	2.1e-14	9.9e-18	1	0	CL0023
>XP_011469001.1_Fragaria_vesca_vesca	1549	1624	1548	1624	PF14709.9	DND1_DSRM	2	80	80	53.2	2.9e-14	1.4e-17	1	0	CL0196
>XP_011469001.1_Fragaria_vesca_vesca	1550	1622	1550	1623	PF00035.28	dsrm	1	66	67	27.1	5.4e-06	2.6e-09	1	1	CL0196
>XP_011469001.1_Fragaria_vesca_vesca	862	984	858	986	PF02170.24	PAZ	26	137	139	40.04	3.3e-10	1.5e-13	1	0	CL0638
>XP_011458182.1_Fragaria_vesca_vesca	1058	1191	1058	1192	PF00636.28	Ribonuclease_3	1	104	105	95.28	3.2e-27	1.2e-30	1	0	CL0539
>XP_011458182.1_Fragaria_vesca_vesca	1269	1378	1269	1379	PF00636.28	Ribonuclease_3	1	104	105	70.11	2.2e-19	8e-23	1	0	CL0539
>XP_011458182.1_Fragaria_vesca_vesca	1248	1378	1246	1389	PF14622.8	Ribonucleas_3_3	3	111	128	46.9	3e-12	1.1e-15	1	1	CL0539
>XP_011458182.1_Fragaria_vesca_vesca	567	651	567	654	PF03368.16	Dicer_dimer	1	87	90	78.8	2.6e-22	9.5e-26	1	0	CL0196
>XP_011458182.1_Fragaria_vesca_vesca	397	496	379	499	PF00271.33	Helicase_C	18	107	111	62.91	3.3e-17	1.2e-20	1	0	CL0023
>XP_011458182.1_Fragaria_vesca_vesca	26	189	25	194	PF00270.31	DEAD	2	168	176	57.59	1.4e-15	5.1e-19	1	0	CL0023
>XP_011458182.1_Fragaria_vesca_vesca	32	190	13	192	PF04851.17	ResIII	12	169	171	54.15	1.9e-14	6.8e-18	1	1	CL0023
>XP_011458182.1_Fragaria_vesca_vesca	875	1016	865	1018	PF02170.24	PAZ	11	137	139	50.88	1.5e-13	5.4e-17	1	0	CL0638
>XP_011466081.1_Fragaria_vesca_vesca	999	1117	999	1117	PF00636.28	Ribonuclease_3	1	105	105	84.79	6e-24	2.2e-27	1	0	CL0539
>XP_011466081.1_Fragaria_vesca_vesca	1189	1300	1189	1300	PF00636.28	Ribonuclease_3	1	105	105	80.2	1.6e-22	5.8e-26	1	0	CL0539
>XP_011466081.1_Fragaria_vesca_vesca	1166	1303	1166	1312	PF14622.8	Ribonucleas_3_3	1	115	128	54.58	1.3e-14	4.6e-18	1	1	CL0539
>XP_011466081.1_Fragaria_vesca_vesca	376	495	375	497	PF00271.33	Helicase_C	2	109	111	63.93	1.6e-17	5.9e-21	1	0	CL0023
>XP_011466081.1_Fragaria_vesca_vesca	822	956	808	958	PF02170.24	PAZ	13	137	139	59.67	2.9e-16	1e-19	1	0	CL0638
>XP_011466081.1_Fragaria_vesca_vesca	24	189	23	194	PF00270.31	DEAD	2	168	176	51.9	7.9e-14	2.9e-17	1	0	CL0023
>XP_011466081.1_Fragaria_vesca_vesca	565	639	565	643	PF03368.16	Dicer_dimer	1	85	90	45.22	7.8e-12	2.8e-15	1	0	CL0196
>XP_011466081.1_Fragaria_vesca_vesca	23	190	21	192	PF04851.17	ResIII	5	169	171	45.22	1e-11	3.8e-15	1	1	CL0023
>XP_011467219.1_Fragaria_vesca_vesca	1067	1201	1067	1202	PF00636.28	Ribonuclease_3	1	104	105	80.69	1.1e-22	4.1e-26	1	0	CL0539
>XP_011467219.1_Fragaria_vesca_vesca	1279	1386	1279	1387	PF00636.28	Ribonuclease_3	1	104	105	71.35	9.1e-20	3.3e-23	1	0	CL0539
>XP_011467219.1_Fragaria_vesca_vesca	576	662	576	663	PF03368.16	Dicer_dimer	1	89	90	82.05	2.5e-23	9.1e-27	1	0	CL0196
>XP_011467219.1_Fragaria_vesca_vesca	1258	1385	1256	1394	PF14622.8	Ribonucleas_3_3	3	110	128	47.63	1.8e-12	6.5e-16	1	1	CL0539
>XP_011467219.1_Fragaria_vesca_vesca	406	505	388	508	PF00271.33	Helicase_C	18	107	111	64.71	9.2e-18	3.4e-21	1	0	CL0023
>XP_011467219.1_Fragaria_vesca_vesca	38	201	30	203	PF04851.17	ResIII	5	169	171	62.63	4.6e-17	1.7e-20	1	0	CL0023
>XP_011467219.1_Fragaria_vesca_vesca	39	199	38	205	PF00270.31	DEAD	2	167	176	59.93	2.7e-16	9.9e-20	1	1	CL0023
>XP_011467219.1_Fragaria_vesca_vesca	895	1025	888	1027	PF02170.24	PAZ	23	137	139	50.92	1.4e-13	5.2e-17	1	0	CL0638
>XP_011468880.1_Fragaria_vesca_vesca	1406	1551	1406	1551	PF00636.28	Ribonuclease_3	1	105	105	100.28	9e-29	4.2e-32	1	0	CL0539
>XP_011468880.1_Fragaria_vesca_vesca	1627	1740	1627	1740	PF00636.28	Ribonuclease_3	1	105	105	83.95	1.1e-23	5.1e-27	1	0	CL0539
>XP_011468880.1_Fragaria_vesca_vesca	1229	1369	1214	1371	PF02170.24	PAZ	18	137	139	86.81	1.2e-24	5.7e-28	1	0	CL0638
>XP_011468880.1_Fragaria_vesca_vesca	1605	1745	1605	1756	PF14622.8	Ribonucleas_3_3	1	117	128	48.6	9e-13	4.2e-16	1	1	CL0539
>XP_011468880.1_Fragaria_vesca_vesca	867	955	867	958	PF03368.16	Dicer_dimer	1	86	90	74.69	5e-21	2.3e-24	1	0	CL0196
>XP_011468880.1_Fragaria_vesca_vesca	675	792	674	795	PF00271.33	Helicase_C	2	108	111	62.4	4.8e-17	2.3e-20	1	0	CL0023
>XP_011468880.1_Fragaria_vesca_vesca	1857	1927	1855	1927	PF00035.28	dsrm	3	67	67	37.2	3.8e-09	1.8e-12	1	1	CL0196
>XP_011468880.1_Fragaria_vesca_vesca	1854	1927	1853	1928	PF14709.9	DND1_DSRM	2	79	80	52.64	4.3e-14	2e-17	1	0	CL0196
>XP_011468880.1_Fragaria_vesca_vesca	283	443	246	445	PF04851.17	ResIII	17	169	171	51.53	1.2e-13	5.6e-17	1	0	CL0023
>XP_011468880.1_Fragaria_vesca_vesca	280	442	278	447	PF00270.31	DEAD	3	168	176	48.68	7.7e-13	3.6e-16	1	1	CL0023
>KHN11363.1_DCL1_Glycine_soja	1422	1568	1422	1568	PF00636.28	Ribonuclease_3	1	105	105	104.8	3.6e-30	1.7e-33	1	0	CL0539
>KHN11363.1_DCL1_Glycine_soja	1644	1757	1644	1757	PF00636.28	Ribonuclease_3	1	105	105	85.31	4.1e-24	1.9e-27	1	0	CL0539
>KHN11363.1_DCL1_Glycine_soja	1623	1761	1622	1771	PF14622.8	Ribonucleas_3_3	2	116	128	48.13	1.3e-12	5.9e-16	1	1	CL0539
>KHN11363.1_DCL1_Glycine_soja	1238	1385	1226	1387	PF02170.24	PAZ	11	137	139	90.53	8.5e-26	4e-29	1	0	CL0638
>KHN11363.1_DCL1_Glycine_soja	881	970	881	973	PF03368.16	Dicer_dimer	1	86	90	70.67	8.9e-20	4.2e-23	1	0	CL0196
>KHN11363.1_DCL1_Glycine_soja	689	806	688	809	PF00271.33	Helicase_C	2	108	111	62.38	4.9e-17	2.3e-20	1	0	CL0023
>KHN11363.1_DCL1_Glycine_soja	1868	1941	1867	1942	PF14709.9	DND1_DSRM	2	79	80	54.37	1.3e-14	5.9e-18	1	0	CL0196
>KHN11363.1_DCL1_Glycine_soja	1871	1941	1869	1941	PF00035.28	dsrm	3	67	67	34.12	3.5e-08	1.6e-11	1	1	CL0196
>KHN11363.1_DCL1_Glycine_soja	292	452	268	454	PF04851.17	ResIII	17	169	171	53.99	2.1e-14	9.8e-18	1	0	CL0023
>KHN11363.1_DCL1_Glycine_soja	289	451	287	456	PF00270.31	DEAD	3	168	176	50.77	1.8e-13	8.3e-17	1	1	CL0023
>KHN16394.1_DCL1_Glycine_soja	1424	1570	1424	1570	PF00636.28	Ribonuclease_3	1	105	105	104.79	3.6e-30	1.7e-33	1	0	CL0539
>KHN16394.1_DCL1_Glycine_soja	1646	1759	1646	1759	PF00636.28	Ribonuclease_3	1	105	105	84.85	5.7e-24	2.7e-27	1	0	CL0539
>KHN16394.1_DCL1_Glycine_soja	1625	1763	1624	1773	PF14622.8	Ribonucleas_3_3	2	116	128	48.54	9.4e-13	4.4e-16	1	1	CL0539
>KHN16394.1_DCL1_Glycine_soja	1240	1387	1228	1389	PF02170.24	PAZ	11	137	139	89.17	2.3e-25	1.1e-28	1	0	CL0638
>KHN16394.1_DCL1_Glycine_soja	883	972	883	975	PF03368.16	Dicer_dimer	1	86	90	70.67	8.9e-20	4.2e-23	1	0	CL0196
>KHN16394.1_DCL1_Glycine_soja	691	808	690	811	PF00271.33	Helicase_C	2	108	111	62.37	4.9e-17	2.3e-20	1	0	CL0023
>KHN16394.1_DCL1_Glycine_soja	1870	1943	1869	1944	PF14709.9	DND1_DSRM	2	79	80	54.92	8.4e-15	4e-18	1	0	CL0196
>KHN16394.1_DCL1_Glycine_soja	1873	1943	1871	1943	PF00035.28	dsrm	3	67	67	35.41	1.4e-08	6.5e-12	1	1	CL0196
>KHN16394.1_DCL1_Glycine_soja	289	454	270	456	PF04851.17	ResIII	21	169	171	53.35	3.3e-14	1.5e-17	1	0	CL0023
>KHN16394.1_DCL1_Glycine_soja	295	453	289	458	PF00270.31	DEAD	7	168	176	49.45	4.5e-13	2.1e-16	1	1	CL0023
>KHN22101.1_DCL4_Glycine_soja	1037	1168	1037	1168	PF00636.28	Ribonuclease_3	1	105	105	77.14	1.4e-21	6.7e-25	1	0	CL0539
>KHN22101.1_DCL4_Glycine_soja	1247	1355	1246	1355	PF00636.28	Ribonuclease_3	2	105	105	74.72	8.1e-21	3.8e-24	1	0	CL0539
>KHN22101.1_DCL4_Glycine_soja	577	662	577	664	PF03368.16	Dicer_dimer	1	88	90	80.77	6.3e-23	2.9e-26	1	0	CL0196
>KHN22101.1_DCL4_Glycine_soja	1037	1176	1028	1179	PF14622.8	Ribonucleas_3_3	23	120	128	36.08	6.7e-09	3.1e-12	1	1	CL0539
>KHN22101.1_DCL4_Glycine_soja	1224	1357	1222	1369	PF14622.8	Ribonucleas_3_3	3	114	128	43.95	2.5e-11	1.2e-14	1	1	CL0539
>KHN22101.1_DCL4_Glycine_soja	400	511	392	513	PF00271.33	Helicase_C	9	109	111	68.19	7.6e-19	3.6e-22	1	0	CL0023
>KHN22101.1_DCL4_Glycine_soja	872	993	866	996	PF02170.24	PAZ	25	136	139	57.58	1.3e-15	5.9e-19	1	0	CL0638
>KHN22101.1_DCL4_Glycine_soja	1555	1628	1555	1628	PF00035.28	dsrm	1	67	67	29.61	9e-07	4.2e-10	1	1	CL0196
>KHN22101.1_DCL4_Glycine_soja	56	214	31	216	PF04851.17	ResIII	18	169	171	50.4	2.7e-13	1.2e-16	1	1	CL0023
>KHN22101.1_DCL4_Glycine_soja	51	212	50	216	PF00270.31	DEAD	2	167	176	50.21	2.6e-13	1.2e-16	1	0	CL0023
>KHN22101.1_DCL4_Glycine_soja	1555	1629	1553	1629	PF14709.9	DND1_DSRM	3	80	80	43.62	2.8e-11	1.3e-14	1	0	CL0196
>KHN23014.1_DCL2_Glycine_soja	928	1045	928	1045	PF00636.28	Ribonuclease_3	1	105	105	85.33	4e-24	1.5e-27	1	0	CL0539
>KHN23014.1_DCL2_Glycine_soja	1117	1228	1117	1228	PF00636.28	Ribonuclease_3	1	105	105	74.18	1.2e-20	4.4e-24	1	0	CL0539
>KHN23014.1_DCL2_Glycine_soja	1094	1231	1094	1239	PF14622.8	Ribonucleas_3_3	1	115	128	50.39	2.5e-13	9.2e-17	1	1	CL0539
>KHN23014.1_DCL2_Glycine_soja	325	429	310	431	PF00271.33	Helicase_C	15	109	111	59.01	5.4e-16	2e-19	1	0	CL0023
>KHN23014.1_DCL2_Glycine_soja	759	886	743	888	PF02170.24	PAZ	22	137	139	56.01	3.9e-15	1.4e-18	1	0	CL0638
>KHN23014.1_DCL2_Glycine_soja	499	573	499	576	PF03368.16	Dicer_dimer	1	85	90	48.82	5.9e-13	2.1e-16	1	0	CL0196
>KHN23014.1_DCL2_Glycine_soja	64	197	62	230	PF00270.31	DEAD	3	136	176	48	1.2e-12	4.5e-16	1	0	CL0023
>KHN23014.1_DCL2_Glycine_soja	62	203	60	230	PF04851.17	ResIII	5	153	171	45.83	6.7e-12	2.5e-15	1	1	CL0023
>KHN23015.1_DCL2_Glycine_soja	992	1109	992	1109	PF00636.28	Ribonuclease_3	1	105	105	83.22	1.8e-23	6.7e-27	1	0	CL0539
>KHN23015.1_DCL2_Glycine_soja	1181	1292	1181	1292	PF00636.28	Ribonuclease_3	1	105	105	73.43	2e-20	7.5e-24	1	0	CL0539
>KHN23015.1_DCL2_Glycine_soja	1158	1295	1158	1304	PF14622.8	Ribonucleas_3_3	1	115	128	49.25	5.6e-13	2.1e-16	1	1	CL0539
>KHN23015.1_DCL2_Glycine_soja	389	493	374	495	PF00271.33	Helicase_C	15	109	111	58.64	7.1e-16	2.6e-19	1	0	CL0023
>KHN23015.1_DCL2_Glycine_soja	30	196	29	203	PF00270.31	DEAD	2	169	176	53.55	2.5e-14	9e-18	1	0	CL0023
>KHN23015.1_DCL2_Glycine_soja	823	950	807	952	PF02170.24	PAZ	22	137	139	52.15	6e-14	2.2e-17	1	0	CL0638
>KHN23015.1_DCL2_Glycine_soja	29	196	15	198	PF04851.17	ResIII	5	169	171	52.45	6.2e-14	2.3e-17	1	1	CL0023
>KHN23015.1_DCL2_Glycine_soja	563	637	563	641	PF03368.16	Dicer_dimer	1	85	90	45.93	4.7e-12	1.7e-15	1	0	CL0196
>KHN29665.1_Glycine_soja	1007	1142	1007	1142	PF00636.28	Ribonuclease_3	1	105	105	92.66	2.1e-26	7.8e-30	1	0	CL0539
>KHN29665.1_Glycine_soja	1219	1325	1219	1326	PF00636.28	Ribonuclease_3	1	104	105	74.42	1e-20	3.7e-24	1	0	CL0539
>KHN29665.1_Glycine_soja	512	597	512	599	PF03368.16	Dicer_dimer	1	88	90	90.34	6.5e-26	2.4e-29	1	0	CL0196
>KHN29665.1_Glycine_soja	1198	1325	1197	1333	PF14622.8	Ribonucleas_3_3	3	111	128	50.19	2.9e-13	1.1e-16	1	1	CL0539
>KHN29665.1_Glycine_soja	341	445	328	449	PF00271.33	Helicase_C	13	107	111	63.92	1.6e-17	5.9e-21	1	0	CL0023
>KHN29665.1_Glycine_soja	830	965	821	967	PF02170.24	PAZ	23	137	139	59.12	4.2e-16	1.5e-19	1	0	CL0638
>KHG02896.1_Gossypium_arboreum	1435	1582	1435	1582	PF00636.28	Ribonuclease_3	1	105	105	104.78	3.6e-30	1.7e-33	1	0	CL0539
>KHG02896.1_Gossypium_arboreum	1658	1771	1658	1771	PF00636.28	Ribonuclease_3	1	105	105	85.71	3.1e-24	1.4e-27	1	0	CL0539
>KHG02896.1_Gossypium_arboreum	1637	1776	1636	1785	PF14622.8	Ribonucleas_3_3	2	117	128	53.54	2.7e-14	1.3e-17	1	1	CL0539
>KHG02896.1_Gossypium_arboreum	1264	1398	1250	1400	PF02170.24	PAZ	21	137	139	80.92	7.9e-23	3.7e-26	1	0	CL0638
>KHG02896.1_Gossypium_arboreum	897	989	897	992	PF03368.16	Dicer_dimer	1	86	90	67.51	8.7e-19	4.1e-22	1	0	CL0196
>KHG02896.1_Gossypium_arboreum	705	822	704	825	PF00271.33	Helicase_C	2	108	111	62.38	4.8e-17	2.3e-20	1	0	CL0023
>KHG02896.1_Gossypium_arboreum	1887	1957	1885	1957	PF00035.28	dsrm	3	67	67	37.17	3.9e-09	1.8e-12	1	1	CL0196
>KHG02896.1_Gossypium_arboreum	1884	1957	1883	1958	PF14709.9	DND1_DSRM	2	79	80	54	1.6e-14	7.7e-18	1	0	CL0196
>KHG02896.1_Gossypium_arboreum	301	468	280	470	PF04851.17	ResIII	17	169	171	48.6	9.4e-13	4.4e-16	1	0	CL0023
>KHG02896.1_Gossypium_arboreum	298	467	296	472	PF00270.31	DEAD	3	168	176	43.57	2.9e-11	1.3e-14	1	1	CL0023
>KHG13242.1_Gossypium_arboreum	1087	1222	1087	1222	PF00636.28	Ribonuclease_3	1	105	105	92.95	1.7e-26	6.3e-30	1	0	CL0539
>KHG13242.1_Gossypium_arboreum	1295	1403	1295	1404	PF00636.28	Ribonuclease_3	1	104	105	78.37	5.9e-22	2.2e-25	1	0	CL0539
>KHG13242.1_Gossypium_arboreum	593	677	593	680	PF03368.16	Dicer_dimer	1	87	90	88.16	3.1e-25	1.1e-28	1	0	CL0196
>KHG13242.1_Gossypium_arboreum	1279	1403	1276	1411	PF14622.8	Ribonucleas_3_3	5	111	128	51.55	1.1e-13	4e-17	1	1	CL0539
>KHG13242.1_Gossypium_arboreum	406	520	402	523	PF00271.33	Helicase_C	5	107	111	65.84	4.1e-18	1.5e-21	1	0	CL0023
>KHG13242.1_Gossypium_arboreum	55	214	52	219	PF00270.31	DEAD	4	168	176	56.95	2.2e-15	8.1e-19	1	0	CL0023
>KHG13242.1_Gossypium_arboreum	62	215	31	217	PF04851.17	ResIII	22	169	171	57.18	2.2e-15	8e-19	1	1	CL0023
>KHG13242.1_Gossypium_arboreum	909	1045	898	1047	PF02170.24	PAZ	23	137	139	51.31	1.1e-13	4e-17	1	0	CL0638
>KHG18654.1_DCL4_Gossypium_arboreum	1004	1134	1004	1134	PF00636.28	Ribonuclease_3	1	105	105	73.03	2.7e-20	1.1e-23	1	0	CL0539
>KHG18654.1_DCL4_Gossypium_arboreum	1210	1318	1210	1318	PF00636.28	Ribonuclease_3	1	105	105	73.47	2e-20	8.3e-24	1	0	CL0539
>KHG18654.1_DCL4_Gossypium_arboreum	1190	1320	1188	1333	PF14622.8	Ribonucleas_3_3	3	114	128	55.76	5.5e-15	2.3e-18	1	1	CL0539
>KHG18654.1_DCL4_Gossypium_arboreum	583	668	583	670	PF03368.16	Dicer_dimer	1	88	90	87.01	7.1e-25	3e-28	1	0	CL0196
>KHG18654.1_DCL4_Gossypium_arboreum	411	517	398	519	PF00271.33	Helicase_C	12	109	111	70.17	1.8e-19	7.7e-23	1	0	CL0023
>KHG18654.1_DCL4_Gossypium_arboreum	56	216	40	218	PF04851.17	ResIII	17	169	171	53.16	3.8e-14	1.6e-17	1	0	CL0023
>KHG18654.1_DCL4_Gossypium_arboreum	1532	1607	1531	1607	PF14709.9	DND1_DSRM	2	80	80	52.18	6.1e-14	2.5e-17	1	0	CL0196
>KHG18654.1_DCL4_Gossypium_arboreum	52	187	51	217	PF00270.31	DEAD	2	139	176	47.63	1.6e-12	6.7e-16	1	1	CL0023
>KHG18654.1_DCL4_Gossypium_arboreum	1533	1605	1533	1606	PF00035.28	dsrm	1	66	67	23.27	8.5e-05	3.6e-08	1	1	CL0196
>XP_012480567.1_Gossypium_raimondii	1424	1571	1424	1571	PF00636.28	Ribonuclease_3	1	105	105	104.89	3.3e-30	1.6e-33	1	0	CL0539
>XP_012480567.1_Gossypium_raimondii	1647	1760	1647	1760	PF00636.28	Ribonuclease_3	1	105	105	83.83	1.2e-23	5.5e-27	1	0	CL0539
>XP_012480567.1_Gossypium_raimondii	1626	1765	1625	1773	PF14622.8	Ribonucleas_3_3	2	117	128	50.72	2e-13	9.3e-17	1	1	CL0539
>XP_012480567.1_Gossypium_raimondii	890	978	890	981	PF03368.16	Dicer_dimer	1	86	90	77.28	7.7e-22	3.6e-25	1	0	CL0196
>XP_012480567.1_Gossypium_raimondii	1253	1387	1238	1389	PF02170.24	PAZ	21	137	139	80.63	9.7e-23	4.5e-26	1	0	CL0638
>XP_012480567.1_Gossypium_raimondii	698	815	697	818	PF00271.33	Helicase_C	2	108	111	62.39	4.8e-17	2.3e-20	1	0	CL0023
>XP_012480567.1_Gossypium_raimondii	1875	1945	1873	1945	PF00035.28	dsrm	3	67	67	38.21	1.9e-09	8.7e-13	1	1	CL0196
>XP_012480567.1_Gossypium_raimondii	1872	1945	1871	1946	PF14709.9	DND1_DSRM	2	79	80	52	6.9e-14	3.2e-17	1	0	CL0196
>XP_012480567.1_Gossypium_raimondii	298	460	296	465	PF00270.31	DEAD	3	168	176	46.49	3.6e-12	1.7e-15	1	1	CL0023
>XP_012480567.1_Gossypium_raimondii	301	461	280	463	PF04851.17	ResIII	17	169	171	48.79	8.3e-13	3.9e-16	1	0	CL0023
>XP_012466799.1_Gossypium_raimondii	872	989	872	989	PF00636.28	Ribonuclease_3	1	105	105	86.88	1.3e-24	4.2e-28	1	0	CL0539
>XP_012466799.1_Gossypium_raimondii	1061	1172	1061	1172	PF00636.28	Ribonuclease_3	1	105	105	74.03	1.3e-20	4.2e-24	1	0	CL0539
>XP_012466799.1_Gossypium_raimondii	1038	1176	1038	1185	PF14622.8	Ribonucleas_3_3	1	116	128	51.11	1.5e-13	4.7e-17	1	1	CL0539
>XP_012466799.1_Gossypium_raimondii	705	829	695	831	PF02170.24	PAZ	23	137	139	60.94	1.2e-16	3.6e-20	1	0	CL0638
>XP_012466799.1_Gossypium_raimondii	436	514	436	518	PF03368.16	Dicer_dimer	1	85	90	62.45	3.3e-17	1e-20	1	0	CL0196
>XP_012466799.1_Gossypium_raimondii	249	366	246	368	PF00271.33	Helicase_C	4	109	111	60.71	1.6e-16	5e-20	1	0	CL0023
>XP_012466799.1_Gossypium_raimondii	1199	1263	1199	1263	PF00035.28	dsrm	1	67	67	21.75	0.00026	8e-08	1	0	CL0196
>XP_012441319.1_Gossypium_raimondii	997	1115	997	1115	PF00636.28	Ribonuclease_3	1	105	105	82.88	2.3e-23	9.7e-27	1	0	CL0539
>XP_012441319.1_Gossypium_raimondii	1187	1298	1187	1298	PF00636.28	Ribonuclease_3	1	105	105	71.55	7.8e-20	3.3e-23	1	0	CL0539
>XP_012441319.1_Gossypium_raimondii	1164	1301	1164	1310	PF14622.8	Ribonucleas_3_3	1	115	128	48.74	8.1e-13	3.4e-16	1	1	CL0539
>XP_012441319.1_Gossypium_raimondii	373	490	370	492	PF00271.33	Helicase_C	4	109	111	58.79	6.3e-16	2.6e-19	1	0	CL0023
>XP_012441319.1_Gossypium_raimondii	560	638	560	641	PF03368.16	Dicer_dimer	1	85	90	56.52	2.3e-15	9.6e-19	1	0	CL0196
>XP_012441319.1_Gossypium_raimondii	23	190	21	192	PF04851.17	ResIII	5	169	171	53.53	2.9e-14	1.2e-17	1	0	CL0023
>XP_012441319.1_Gossypium_raimondii	830	954	821	956	PF02170.24	PAZ	23	137	139	50.62	1.8e-13	7.4e-17	1	0	CL0638
>XP_012441319.1_Gossypium_raimondii	24	167	23	194	PF00270.31	DEAD	2	144	176	46.2	4.4e-12	1.8e-15	1	1	CL0023
>XP_012441319.1_Gossypium_raimondii	1325	1389	1325	1389	PF00035.28	dsrm	1	67	67	24.33	4e-05	1.7e-08	1	0	CL0196
>XP_012445312.1_DCL4_Gossypium_raimondii	1042	1172	1042	1172	PF00636.28	Ribonuclease_3	1	105	105	71.82	6.5e-20	2.7e-23	1	0	CL0539
>XP_012445312.1_DCL4_Gossypium_raimondii	1248	1357	1248	1357	PF00636.28	Ribonuclease_3	1	105	105	73.67	1.7e-20	7.1e-24	1	0	CL0539
>XP_012445312.1_DCL4_Gossypium_raimondii	1228	1359	1226	1372	PF14622.8	Ribonucleas_3_3	3	114	128	55.22	8e-15	3.4e-18	1	1	CL0539
>XP_012445312.1_DCL4_Gossypium_raimondii	583	668	583	670	PF03368.16	Dicer_dimer	1	88	90	86.97	7.3e-25	3.1e-28	1	0	CL0196
>XP_012445312.1_DCL4_Gossypium_raimondii	411	517	398	519	PF00271.33	Helicase_C	12	109	111	70.13	1.9e-19	8e-23	1	0	CL0023
>XP_012445312.1_DCL4_Gossypium_raimondii	56	216	40	218	PF04851.17	ResIII	17	169	171	53.11	3.9e-14	1.6e-17	1	0	CL0023
>XP_012445312.1_DCL4_Gossypium_raimondii	1574	1649	1573	1649	PF14709.9	DND1_DSRM	2	80	80	51.65	8.8e-14	3.7e-17	1	0	CL0196
>XP_012445312.1_DCL4_Gossypium_raimondii	52	186	51	217	PF00270.31	DEAD	2	138	176	47.58	1.7e-12	7e-16	1	1	CL0023
>XP_012445312.1_DCL4_Gossypium_raimondii	1575	1647	1575	1648	PF00035.28	dsrm	1	66	67	22.84	0.00012	4.8e-08	1	1	CL0196
>XP_012450058.1_Gossypium_raimondii	1107	1242	1107	1242	PF00636.28	Ribonuclease_3	1	105	105	94.08	7.7e-27	2.8e-30	1	0	CL0539
>XP_012450058.1_Gossypium_raimondii	1315	1423	1315	1424	PF00636.28	Ribonuclease_3	1	104	105	78.93	4e-22	1.4e-25	1	0	CL0539
>XP_012450058.1_Gossypium_raimondii	1299	1423	1296	1432	PF14622.8	Ribonucleas_3_3	5	111	128	54.2	1.7e-14	6.1e-18	1	1	CL0539
>XP_012450058.1_Gossypium_raimondii	609	693	609	696	PF03368.16	Dicer_dimer	1	87	90	86.94	7.5e-25	2.7e-28	1	0	CL0196
>XP_012450058.1_Gossypium_raimondii	422	536	418	539	PF00271.33	Helicase_C	5	107	111	65.05	7.2e-18	2.6e-21	1	0	CL0023
>XP_012450058.1_Gossypium_raimondii	71	230	68	235	PF00270.31	DEAD	4	168	176	62.59	4.1e-17	1.5e-20	1	0	CL0023
>XP_012450058.1_Gossypium_raimondii	79	231	42	233	PF04851.17	ResIII	23	169	171	57.39	1.9e-15	6.9e-19	1	1	CL0023
>XP_012450058.1_Gossypium_raimondii	929	1065	919	1067	PF02170.24	PAZ	23	137	139	54.15	1.5e-14	5.3e-18	1	0	CL0638
>XP_012071443.1_DCL4_Jatropha_curcas	1038	1170	1038	1170	PF00636.28	Ribonuclease_3	1	105	105	74.73	8e-21	3.8e-24	1	0	CL0539
>XP_012071443.1_DCL4_Jatropha_curcas	1246	1355	1246	1355	PF00636.28	Ribonuclease_3	1	105	105	83.69	1.3e-23	6.1e-27	1	0	CL0539
>XP_012071443.1_DCL4_Jatropha_curcas	1226	1357	1224	1362	PF14622.8	Ribonucleas_3_3	3	114	128	57.87	1.2e-15	5.7e-19	1	1	CL0539
>XP_012071443.1_DCL4_Jatropha_curcas	583	668	583	670	PF03368.16	Dicer_dimer	1	88	90	81.01	5.3e-23	2.5e-26	1	0	CL0196
>XP_012071443.1_DCL4_Jatropha_curcas	399	517	398	519	PF00271.33	Helicase_C	2	109	111	68.79	5e-19	2.3e-22	1	0	CL0023
>XP_012071443.1_DCL4_Jatropha_curcas	50	211	49	214	PF00270.31	DEAD	2	168	176	60.16	2.3e-16	1.1e-19	1	0	CL0023
>XP_012071443.1_DCL4_Jatropha_curcas	1557	1630	1556	1631	PF14709.9	DND1_DSRM	2	79	80	57.39	1.4e-15	6.7e-19	1	0	CL0196
>XP_012071443.1_DCL4_Jatropha_curcas	1383	1442	1382	1445	PF00035.28	dsrm	2	64	67	21.54	0.0003	1.4e-07	1	0	CL0196
>XP_012071443.1_DCL4_Jatropha_curcas	1558	1629	1558	1630	PF00035.28	dsrm	1	66	67	26.31	9.6e-06	4.5e-09	1	1	CL0196
>XP_012071443.1_DCL4_Jatropha_curcas	54	212	43	214	PF04851.17	ResIII	10	169	171	51.93	9e-14	4.2e-17	1	1	CL0023
>XP_012071443.1_DCL4_Jatropha_curcas	870	995	855	997	PF02170.24	PAZ	23	137	139	32.68	6.1e-08	2.9e-11	1	0	CL0638
>XP_012071444.1_DCL4_Jatropha_curcas	1037	1169	1037	1169	PF00636.28	Ribonuclease_3	1	105	105	74.73	8e-21	3.8e-24	1	0	CL0539
>XP_012071444.1_DCL4_Jatropha_curcas	1245	1354	1245	1354	PF00636.28	Ribonuclease_3	1	105	105	83.69	1.3e-23	6.1e-27	1	0	CL0539
>XP_012071444.1_DCL4_Jatropha_curcas	1225	1356	1223	1361	PF14622.8	Ribonucleas_3_3	3	114	128	57.87	1.2e-15	5.7e-19	1	1	CL0539
>XP_012071444.1_DCL4_Jatropha_curcas	583	668	583	670	PF03368.16	Dicer_dimer	1	88	90	81.01	5.3e-23	2.5e-26	1	0	CL0196
>XP_012071444.1_DCL4_Jatropha_curcas	399	517	398	519	PF00271.33	Helicase_C	2	109	111	68.79	5e-19	2.3e-22	1	0	CL0023
>XP_012071444.1_DCL4_Jatropha_curcas	50	211	49	214	PF00270.31	DEAD	2	168	176	60.16	2.3e-16	1.1e-19	1	0	CL0023
>XP_012071444.1_DCL4_Jatropha_curcas	1556	1629	1555	1630	PF14709.9	DND1_DSRM	2	79	80	57.39	1.4e-15	6.7e-19	1	0	CL0196
>XP_012071444.1_DCL4_Jatropha_curcas	1382	1441	1381	1444	PF00035.28	dsrm	2	64	67	21.54	0.0003	1.4e-07	1	0	CL0196
>XP_012071444.1_DCL4_Jatropha_curcas	1557	1628	1557	1629	PF00035.28	dsrm	1	66	67	26.32	9.6e-06	4.5e-09	1	1	CL0196
>XP_012071444.1_DCL4_Jatropha_curcas	54	212	43	214	PF04851.17	ResIII	10	169	171	51.93	9e-14	4.2e-17	1	1	CL0023
>XP_012071444.1_DCL4_Jatropha_curcas	870	994	855	996	PF02170.24	PAZ	23	137	139	32.76	5.8e-08	2.7e-11	1	0	CL0638
>XP_012083084.1_Jatropha_curcas	1458	1606	1458	1606	PF00636.28	Ribonuclease_3	1	105	105	104.85	3.4e-30	1.6e-33	1	0	CL0539
>XP_012083084.1_Jatropha_curcas	1682	1795	1682	1795	PF00636.28	Ribonuclease_3	1	105	105	86.84	1.4e-24	6.5e-28	1	0	CL0539
>XP_012083084.1_Jatropha_curcas	1661	1800	1660	1810	PF14622.8	Ribonucleas_3_3	2	117	128	53.12	3.6e-14	1.7e-17	1	1	CL0539
>XP_012083084.1_Jatropha_curcas	920	1008	920	1011	PF03368.16	Dicer_dimer	1	86	90	77.33	7.5e-22	3.5e-25	1	0	CL0196
>XP_012083084.1_Jatropha_curcas	1286	1421	1275	1423	PF02170.24	PAZ	23	137	139	78.22	5.4e-22	2.5e-25	1	0	CL0638
>XP_012083084.1_Jatropha_curcas	1911	1981	1909	1981	PF00035.28	dsrm	3	67	67	36.9	4.7e-09	2.2e-12	1	1	CL0196
>XP_012083084.1_Jatropha_curcas	728	845	727	848	PF00271.33	Helicase_C	2	108	111	61.68	8e-17	3.8e-20	1	0	CL0023
>XP_012083084.1_Jatropha_curcas	1908	1981	1907	1982	PF14709.9	DND1_DSRM	2	79	80	54.71	9.9e-15	4.6e-18	1	0	CL0196
>XP_012083084.1_Jatropha_curcas	326	491	303	493	PF04851.17	ResIII	21	169	171	55.36	7.9e-15	3.7e-18	1	0	CL0023
>XP_012083084.1_Jatropha_curcas	328	490	326	495	PF00270.31	DEAD	3	168	176	48.99	6.2e-13	2.9e-16	1	1	CL0023
>XP_012085800.1_Jatropha_curcas	1008	1126	1008	1126	PF00636.28	Ribonuclease_3	1	105	105	82.23	3.7e-23	1.4e-26	1	0	CL0539
>XP_012085800.1_Jatropha_curcas	1198	1309	1198	1309	PF00636.28	Ribonuclease_3	1	105	105	78.35	6e-22	2.2e-25	1	0	CL0539
>XP_012085800.1_Jatropha_curcas	1175	1312	1175	1321	PF14622.8	Ribonucleas_3_3	1	115	128	53.97	2e-14	7.1e-18	1	1	CL0539
>XP_012085800.1_Jatropha_curcas	838	965	826	967	PF02170.24	PAZ	20	137	139	61.93	5.7e-17	2.1e-20	1	0	CL0638
>XP_012085800.1_Jatropha_curcas	392	497	378	499	PF00271.33	Helicase_C	14	109	111	63.53	2.1e-17	7.8e-21	1	0	CL0023
>XP_012085800.1_Jatropha_curcas	567	645	567	648	PF03368.16	Dicer_dimer	1	85	90	60.33	1.5e-16	5.5e-20	1	0	CL0196
>XP_012085800.1_Jatropha_curcas	23	192	10	194	PF04851.17	ResIII	5	169	171	50.54	2.4e-13	8.8e-17	1	0	CL0023
>XP_012085800.1_Jatropha_curcas	24	167	23	196	PF00270.31	DEAD	2	144	176	48.34	9.8e-13	3.6e-16	1	1	CL0023
>GAQ86010.1_Klebsormidium_nitens	2089	2387	2089	2388	PF00636.28	Ribonuclease_3	1	104	105	58.2	1.1e-15	5.2e-19	1	0	CL0539
>GAQ86010.1_Klebsormidium_nitens	2464	2576	2464	2576	PF00636.28	Ribonuclease_3	1	105	105	83.85	1.2e-23	5.5e-27	1	0	CL0539
>GAQ86010.1_Klebsormidium_nitens	1043	1130	1043	1134	PF03368.16	Dicer_dimer	1	85	90	81.29	4.3e-23	2e-26	1	0	CL0196
>GAQ86010.1_Klebsormidium_nitens	864	976	856	977	PF00271.33	Helicase_C	9	110	111	69.91	2.2e-19	1e-22	1	0	CL0023
>GAQ86010.1_Klebsormidium_nitens	2444	2579	2442	2588	PF14622.8	Ribonucleas_3_3	3	115	128	42.51	6.9e-11	3.2e-14	1	1	CL0539
>GAQ86010.1_Klebsormidium_nitens	1921	2052	1909	2054	PF02170.24	PAZ	24	137	139	62.86	3e-17	1.4e-20	1	0	CL0638
>GAQ86010.1_Klebsormidium_nitens	2695	2769	2693	2769	PF00035.28	dsrm	4	67	67	26.09	1.1e-05	5.3e-09	1	1	CL0196
>GAQ86010.1_Klebsormidium_nitens	2693	2770	2691	2770	PF14709.9	DND1_DSRM	4	80	80	43.84	2.4e-11	1.1e-14	1	0	CL0196
>GAQ86010.1_Klebsormidium_nitens	342	576	326	578	PF04851.17	ResIII	20	169	171	35.79	8.2e-09	3.8e-12	1	0	CL0023
>AJA90772.1_DCL3_Ginkgo_biloba	1121	1254	1121	1256	PF00636.28	Ribonuclease_3	1	103	105	76.05	3.1e-21	1.5e-24	1	0	CL0539
>AJA90772.1_DCL3_Ginkgo_biloba	1333	1445	1333	1446	PF00636.28	Ribonuclease_3	1	104	105	80.38	1.4e-22	6.6e-26	1	0	CL0539
>AJA90772.1_DCL3_Ginkgo_biloba	624	712	624	714	PF03368.16	Dicer_dimer	1	88	90	79.43	1.6e-22	7.7e-26	1	0	CL0196
>AJA90772.1_DCL3_Ginkgo_biloba	1310	1446	1310	1461	PF14622.8	Ribonucleas_3_3	1	112	128	52.76	4.6e-14	2.2e-17	1	1	CL0539
>AJA90772.1_DCL3_Ginkgo_biloba	436	555	435	557	PF00271.33	Helicase_C	2	109	111	63.8	1.8e-17	8.2e-21	1	0	CL0023
>AJA90772.1_DCL3_Ginkgo_biloba	949	1079	943	1081	PF02170.24	PAZ	25	137	139	61.6	7.3e-17	3.4e-20	1	0	CL0638
>AJA90772.1_DCL3_Ginkgo_biloba	83	244	82	249	PF00270.31	DEAD	2	168	176	55.29	7.2e-15	3.4e-18	1	0	CL0023
>AJA90772.1_DCL3_Ginkgo_biloba	86	245	62	247	PF04851.17	ResIII	21	169	171	54.33	1.6e-14	7.7e-18	1	1	CL0023
>AJA90772.1_DCL3_Ginkgo_biloba	1734	1802	1734	1805	PF00035.28	dsrm	1	64	67	27.62	3.8e-06	1.8e-09	1	1	CL0196
>AJA90772.1_DCL3_Ginkgo_biloba	1734	1806	1732	1806	PF14709.9	DND1_DSRM	3	80	80	30.73	3e-07	1.4e-10	1	0	CL0196
>EXB74786.1_DCL4_Morus_notabilis	1044	1176	1044	1176	PF00636.28	Ribonuclease_3	1	105	105	72.47	4.1e-20	1.9e-23	1	0	CL0539
>EXB74786.1_DCL4_Morus_notabilis	1252	1361	1252	1361	PF00636.28	Ribonuclease_3	1	105	105	75.16	5.9e-21	2.8e-24	1	0	CL0539
>EXB74786.1_DCL4_Morus_notabilis	1233	1363	1230	1372	PF14622.8	Ribonucleas_3_3	4	114	128	51.07	1.5e-13	7.2e-17	1	1	CL0539
>EXB74786.1_DCL4_Morus_notabilis	584	670	584	671	PF03368.16	Dicer_dimer	1	89	90	83.25	1.1e-23	5e-27	1	0	CL0196
>EXB74786.1_DCL4_Morus_notabilis	34	192	22	194	PF04851.17	ResIII	18	169	171	58.16	1.1e-15	5.1e-19	1	0	CL0023
>EXB74786.1_DCL4_Morus_notabilis	461	518	426	520	PF00271.33	Helicase_C	51	109	111	55.31	7.6e-15	3.6e-18	1	0	CL0023
>EXB74786.1_DCL4_Morus_notabilis	30	190	28	195	PF00270.31	DEAD	3	167	176	55.28	7.2e-15	3.4e-18	1	1	CL0023
>EXB74786.1_DCL4_Morus_notabilis	1388	1446	1388	1449	PF00035.28	dsrm	1	62	67	24.17	4.5e-05	2.1e-08	1	0	CL0196
>EXB74786.1_DCL4_Morus_notabilis	877	1001	859	1003	PF02170.24	PAZ	23	137	139	40.55	2.3e-10	1.1e-13	1	0	CL0638
>EXB74786.1_DCL4_Morus_notabilis	1602	1676	1601	1676	PF14709.9	DND1_DSRM	2	80	80	36.86	3.6e-09	1.7e-12	1	0	CL0196
>EXB74915.1_Morus_notabilis	1046	1180	1046	1181	PF00636.28	Ribonuclease_3	1	104	105	88.25	5e-25	1.8e-28	1	0	CL0539
>EXB74915.1_Morus_notabilis	1258	1305	1258	1307	PF00636.28	Ribonuclease_3	1	48	105	52.55	6.4e-14	2.3e-17	1	0	CL0539
>EXB74915.1_Morus_notabilis	567	654	567	655	PF03368.16	Dicer_dimer	1	89	90	87.28	5.8e-25	2.1e-28	1	0	CL0196
>EXB74915.1_Morus_notabilis	398	496	379	499	PF00271.33	Helicase_C	19	107	111	65.13	6.8e-18	2.5e-21	1	0	CL0023
>EXB74915.1_Morus_notabilis	875	1007	863	1009	PF02170.24	PAZ	20	137	139	60.46	1.6e-16	5.9e-20	1	0	CL0638
>EXB74915.1_Morus_notabilis	32	190	31	194	PF00270.31	DEAD	2	168	176	55.64	5.6e-15	2e-18	1	0	CL0023
>EXB74915.1_Morus_notabilis	31	191	27	193	PF04851.17	ResIII	5	169	171	55.6	6.7e-15	2.5e-18	1	1	CL0023
>EXB88160.1_Morus_notabilis	998	1116	998	1116	PF00636.28	Ribonuclease_3	1	105	105	80.12	1.7e-22	6.2e-26	1	0	CL0539
>EXB88160.1_Morus_notabilis	1220	1331	1220	1331	PF00636.28	Ribonuclease_3	1	105	105	75.52	4.6e-21	1.7e-24	1	0	CL0539
>EXB88160.1_Morus_notabilis	1197	1334	1197	1343	PF14622.8	Ribonucleas_3_3	1	115	128	50.22	2.8e-13	1e-16	1	1	CL0539
>EXB88160.1_Morus_notabilis	374	490	370	493	PF00271.33	Helicase_C	5	108	111	62.35	5e-17	1.8e-20	1	0	CL0023
>EXB88160.1_Morus_notabilis	828	955	812	957	PF02170.24	PAZ	19	137	139	57.9	1e-15	3.7e-19	1	0	CL0638
>EXB88160.1_Morus_notabilis	560	634	560	638	PF03368.16	Dicer_dimer	1	85	90	49.45	3.7e-13	1.4e-16	1	0	CL0196
>EXB88160.1_Morus_notabilis	23	190	21	192	PF04851.17	ResIII	5	169	171	47.56	2e-12	7.2e-16	1	0	CL0023
>EXB88160.1_Morus_notabilis	25	191	23	198	PF00270.31	DEAD	3	170	176	44.71	1.3e-11	4.6e-15	1	1	CL0023
>EXC13651.1_Morus_notabilis	1414	1562	1414	1562	PF00636.28	Ribonuclease_3	1	105	105	103.09	1.2e-29	5.7e-33	1	0	CL0539
>EXC13651.1_Morus_notabilis	1638	1751	1638	1751	PF00636.28	Ribonuclease_3	1	105	105	83.15	1.9e-23	9.1e-27	1	0	CL0539
>EXC13651.1_Morus_notabilis	1617	1756	1616	1766	PF14622.8	Ribonucleas_3_3	2	117	128	53.89	2.1e-14	9.7e-18	1	1	CL0539
>EXC13651.1_Morus_notabilis	710	839	708	842	PF00271.33	Helicase_C	3	108	111	58.35	8.7e-16	4.1e-19	1	0	CL0023
>EXC13651.1_Morus_notabilis	1866	1936	1864	1936	PF00035.28	dsrm	3	67	67	34.21	3.3e-08	1.5e-11	1	1	CL0196
>EXC13651.1_Morus_notabilis	1863	1936	1862	1937	PF14709.9	DND1_DSRM	2	79	80	53.87	1.8e-14	8.4e-18	1	0	CL0196
>EXC13651.1_Morus_notabilis	310	473	290	475	PF04851.17	ResIII	14	169	171	55.04	9.9e-15	4.7e-18	1	0	CL0023
>EXC13651.1_Morus_notabilis	914	992	914	995	PF03368.16	Dicer_dimer	1	86	90	44.92	9.6e-12	4.5e-15	1	0	CL0196
>EXC13651.1_Morus_notabilis	310	472	308	477	PF00270.31	DEAD	3	168	176	47.59	1.7e-12	7.8e-16	1	1	CL0023
>EXC13651.1_Morus_notabilis	1266	1377	1251	1379	PF02170.24	PAZ	19	137	139	46.2	4.1e-12	1.9e-15	1	0	CL0638
>XP_014499029.1_Vigna_radiata_radiata	1429	1575	1429	1575	PF00636.28	Ribonuclease_3	1	105	105	102.59	1.7e-29	8.1e-33	1	0	CL0539
>XP_014499029.1_Vigna_radiata_radiata	1651	1764	1651	1764	PF00636.28	Ribonuclease_3	1	105	105	86.63	1.6e-24	7.5e-28	1	0	CL0539
>XP_014499029.1_Vigna_radiata_radiata	1629	1768	1629	1779	PF14622.8	Ribonucleas_3_3	1	116	128	49.09	6.3e-13	3e-16	1	1	CL0539
>XP_014499029.1_Vigna_radiata_radiata	1246	1392	1233	1394	PF02170.24	PAZ	12	137	139	87.85	5.7e-25	2.7e-28	1	0	CL0638
>XP_014499029.1_Vigna_radiata_radiata	889	977	889	980	PF03368.16	Dicer_dimer	1	86	90	76.34	1.5e-21	7.1e-25	1	0	CL0196
>XP_014499029.1_Vigna_radiata_radiata	697	814	696	817	PF00271.33	Helicase_C	2	108	111	63.71	1.9e-17	8.8e-21	1	0	CL0023
>XP_014499029.1_Vigna_radiata_radiata	1875	1948	1874	1949	PF14709.9	DND1_DSRM	2	79	80	54.67	1e-14	4.7e-18	1	0	CL0196
>XP_014499029.1_Vigna_radiata_radiata	1878	1948	1876	1948	PF00035.28	dsrm	3	67	67	35.4	1.4e-08	6.5e-12	1	1	CL0196
>XP_014499029.1_Vigna_radiata_radiata	297	459	295	464	PF00270.31	DEAD	3	168	176	50.91	1.6e-13	7.4e-17	1	1	CL0023
>XP_014499029.1_Vigna_radiata_radiata	300	460	260	462	PF04851.17	ResIII	17	169	171	53.54	2.9e-14	1.3e-17	1	0	CL0023
>XP_014509383.1_DCL4_Vigna_radiata_radiata	1039	1170	1039	1170	PF00636.28	Ribonuclease_3	1	105	105	72.36	4.4e-20	2.1e-23	1	0	CL0539
>XP_014509383.1_DCL4_Vigna_radiata_radiata	1246	1355	1246	1355	PF00636.28	Ribonuclease_3	1	105	105	73.42	2e-20	9.6e-24	1	0	CL0539
>XP_014509383.1_DCL4_Vigna_radiata_radiata	1226	1357	1224	1369	PF14622.8	Ribonucleas_3_3	3	114	128	52.55	5.4e-14	2.5e-17	1	1	CL0539
>XP_014509383.1_DCL4_Vigna_radiata_radiata	579	663	579	666	PF03368.16	Dicer_dimer	1	87	90	77.83	5.2e-22	2.4e-25	1	0	CL0196
>XP_014509383.1_DCL4_Vigna_radiata_radiata	407	513	394	515	PF00271.33	Helicase_C	12	109	111	69.34	3.3e-19	1.6e-22	1	0	CL0023
>XP_014509383.1_DCL4_Vigna_radiata_radiata	58	215	43	217	PF04851.17	ResIII	19	169	171	52.39	6.5e-14	3e-17	1	0	CL0023
>XP_014509383.1_DCL4_Vigna_radiata_radiata	52	213	51	217	PF00270.31	DEAD	2	167	176	51.04	1.4e-13	6.8e-17	1	1	CL0023
>XP_014509383.1_DCL4_Vigna_radiata_radiata	1555	1624	1554	1627	PF00035.28	dsrm	2	64	67	26.84	6.6e-06	3.1e-09	1	1	CL0196
>XP_014509383.1_DCL4_Vigna_radiata_radiata	1554	1628	1552	1628	PF14709.9	DND1_DSRM	3	80	80	45.5	7.3e-12	3.4e-15	1	0	CL0196
>XP_014509383.1_DCL4_Vigna_radiata_radiata	872	995	854	998	PF02170.24	PAZ	23	136	139	41.9	8.8e-11	4.1e-14	1	0	CL0638
>XP_014517926.1_Vigna_radiata_radiata	986	1103	986	1103	PF00636.28	Ribonuclease_3	1	105	105	86.47	1.8e-24	6.5e-28	1	0	CL0539
>XP_014517926.1_Vigna_radiata_radiata	1175	1286	1175	1286	PF00636.28	Ribonuclease_3	1	105	105	74.29	1.1e-20	4e-24	1	0	CL0539
>XP_014517926.1_Vigna_radiata_radiata	1152	1288	1152	1298	PF14622.8	Ribonucleas_3_3	1	114	128	51.23	1.4e-13	5e-17	1	1	CL0539
>XP_014517926.1_Vigna_radiata_radiata	382	490	370	492	PF00271.33	Helicase_C	11	109	111	61.74	7.7e-17	2.8e-20	1	0	CL0023
>XP_014517926.1_Vigna_radiata_radiata	813	944	802	946	PF02170.24	PAZ	17	137	139	61.38	8.5e-17	3.1e-20	1	0	CL0638
>XP_014517926.1_Vigna_radiata_radiata	560	634	560	636	PF03368.16	Dicer_dimer	1	85	90	49.19	4.5e-13	1.6e-16	1	0	CL0196
>XP_014517926.1_Vigna_radiata_radiata	28	169	27	199	PF00270.31	DEAD	2	142	176	48.23	1.1e-12	3.8e-16	1	0	CL0023
>XP_014517926.1_Vigna_radiata_radiata	27	194	18	196	PF04851.17	ResIII	5	169	171	47.64	1.9e-12	6.8e-16	1	1	CL0023
>XP_008437750.1_Cucumis_melo	1462	1610	1462	1610	PF00636.28	Ribonuclease_3	1	105	105	102.49	1.9e-29	8.7e-33	1	0	CL0539
>XP_008437750.1_Cucumis_melo	1686	1799	1686	1799	PF00636.28	Ribonuclease_3	1	105	105	86.23	2.1e-24	1e-27	1	0	CL0539
>XP_008437750.1_Cucumis_melo	1665	1804	1664	1812	PF14622.8	Ribonucleas_3_3	2	117	128	51.43	1.2e-13	5.6e-17	1	1	CL0539
>XP_008437750.1_Cucumis_melo	1286	1425	1272	1427	PF02170.24	PAZ	19	137	139	84.07	8.4e-24	3.9e-27	1	0	CL0638
>XP_008437750.1_Cucumis_melo	923	1011	923	1014	PF03368.16	Dicer_dimer	1	86	90	74	8.1e-21	3.8e-24	1	0	CL0196
>XP_008437750.1_Cucumis_melo	1915	1985	1913	1985	PF00035.28	dsrm	3	67	67	34.09	3.6e-08	1.7e-11	1	1	CL0196
>XP_008437750.1_Cucumis_melo	732	848	730	851	PF00271.33	Helicase_C	3	108	111	58.47	8e-16	3.7e-19	1	0	CL0023
>XP_008437750.1_Cucumis_melo	1912	1985	1911	1986	PF14709.9	DND1_DSRM	2	79	80	54.33	1.3e-14	6.1e-18	1	0	CL0196
>XP_008437750.1_Cucumis_melo	331	493	329	498	PF00270.31	DEAD	3	168	176	50.55	2e-13	9.6e-17	1	1	CL0023
>XP_008437750.1_Cucumis_melo	330	494	304	496	PF04851.17	ResIII	21	169	171	51.41	1.3e-13	6.1e-17	1	0	CL0023
>XP_008443672.1_Cucumis_melo	992	1110	992	1110	PF00636.28	Ribonuclease_3	1	105	105	80.2	1.6e-22	5.8e-26	1	0	CL0539
>XP_008443672.1_Cucumis_melo	1182	1293	1182	1293	PF00636.28	Ribonuclease_3	1	105	105	72.2	4.9e-20	1.8e-23	1	0	CL0539
>XP_008443672.1_Cucumis_melo	1159	1298	1159	1303	PF14622.8	Ribonucleas_3_3	1	117	128	52.72	4.8e-14	1.7e-17	1	1	CL0539
>XP_008443672.1_Cucumis_melo	827	950	818	952	PF02170.24	PAZ	25	137	139	63.35	2.1e-17	7.7e-21	1	0	CL0638
>XP_008443672.1_Cucumis_melo	382	489	370	491	PF00271.33	Helicase_C	12	109	111	62.81	3.6e-17	1.3e-20	1	0	CL0023
>XP_008443672.1_Cucumis_melo	558	633	558	637	PF03368.16	Dicer_dimer	1	86	90	56.98	1.7e-15	6.1e-19	1	0	CL0196
>XP_008443672.1_Cucumis_melo	23	161	21	192	PF00270.31	DEAD	3	140	176	44.63	1.3e-11	4.9e-15	1	0	CL0023
>XP_008443672.1_Cucumis_melo	28	188	17	190	PF04851.17	ResIII	19	169	171	39.31	6.8e-10	2.5e-13	1	1	CL0023
>XP_008443674.1_Cucumis_melo	992	1110	992	1110	PF00636.28	Ribonuclease_3	1	105	105	80.23	1.6e-22	5.7e-26	1	0	CL0539
>XP_008443674.1_Cucumis_melo	1154	1265	1154	1265	PF00636.28	Ribonuclease_3	1	105	105	72.24	4.8e-20	1.8e-23	1	0	CL0539
>XP_008443674.1_Cucumis_melo	1131	1270	1131	1275	PF14622.8	Ribonucleas_3_3	1	117	128	52.76	4.6e-14	1.7e-17	1	1	CL0539
>XP_008443674.1_Cucumis_melo	827	950	818	952	PF02170.24	PAZ	25	137	139	63.38	2e-17	7.5e-21	1	0	CL0638
>XP_008443674.1_Cucumis_melo	382	489	370	491	PF00271.33	Helicase_C	12	109	111	62.85	3.5e-17	1.3e-20	1	0	CL0023
>XP_008443674.1_Cucumis_melo	558	633	558	637	PF03368.16	Dicer_dimer	1	86	90	57.02	1.6e-15	5.9e-19	1	0	CL0196
>XP_008443674.1_Cucumis_melo	23	161	21	192	PF00270.31	DEAD	3	140	176	44.67	1.3e-11	4.8e-15	1	0	CL0023
>XP_008443674.1_Cucumis_melo	28	188	17	190	PF04851.17	ResIII	19	169	171	39.35	6.6e-10	2.4e-13	1	1	CL0023
>XP_008443888.1_Cucumis_melo	1048	1178	1048	1178	PF00636.28	Ribonuclease_3	1	105	105	81.18	7.9e-23	3.7e-26	1	0	CL0539
>XP_008443888.1_Cucumis_melo	1254	1363	1254	1363	PF00636.28	Ribonuclease_3	1	105	105	72.05	5.5e-20	2.6e-23	1	0	CL0539
>XP_008443888.1_Cucumis_melo	1234	1365	1232	1375	PF14622.8	Ribonucleas_3_3	3	114	128	53.37	3e-14	1.4e-17	1	1	CL0539
>XP_008443888.1_Cucumis_melo	588	672	588	675	PF03368.16	Dicer_dimer	1	87	90	81.6	3.5e-23	1.6e-26	1	0	CL0196
>XP_008443888.1_Cucumis_melo	407	522	403	524	PF00271.33	Helicase_C	5	109	111	68.79	5e-19	2.3e-22	1	0	CL0023
>XP_008443888.1_Cucumis_melo	56	218	55	221	PF00270.31	DEAD	2	168	176	56.57	2.9e-15	1.4e-18	1	0	CL0023
>XP_008443888.1_Cucumis_melo	1568	1643	1567	1643	PF14709.9	DND1_DSRM	2	80	80	51.48	1e-13	4.7e-17	1	0	CL0196
>XP_008443888.1_Cucumis_melo	63	219	49	221	PF04851.17	ResIII	20	169	171	51.87	9.3e-14	4.4e-17	1	1	CL0023
>XP_008443888.1_Cucumis_melo	881	1005	861	1007	PF02170.24	PAZ	23	137	139	41.65	1e-10	4.9e-14	1	0	CL0638
>XP_008443889.1_Cucumis_melo	1048	1178	1048	1178	PF00636.28	Ribonuclease_3	1	105	105	81.27	7.4e-23	3.1e-26	1	0	CL0539
>XP_008443889.1_Cucumis_melo	1254	1363	1254	1363	PF00636.28	Ribonuclease_3	1	105	105	72.14	5.1e-20	2.1e-23	1	0	CL0539
>XP_008443889.1_Cucumis_melo	1234	1365	1232	1375	PF14622.8	Ribonucleas_3_3	3	114	128	53.47	2.8e-14	1.2e-17	1	1	CL0539
>XP_008443889.1_Cucumis_melo	588	672	588	675	PF03368.16	Dicer_dimer	1	87	90	81.69	3.2e-23	1.4e-26	1	0	CL0196
>XP_008443889.1_Cucumis_melo	407	522	403	524	PF00271.33	Helicase_C	5	109	111	68.88	4.6e-19	1.9e-22	1	0	CL0023
>XP_008443889.1_Cucumis_melo	56	218	55	221	PF00270.31	DEAD	2	168	176	56.67	2.7e-15	1.1e-18	1	0	CL0023
>XP_008443889.1_Cucumis_melo	63	219	49	221	PF04851.17	ResIII	20	169	171	51.98	8.7e-14	3.6e-17	1	1	CL0023
>XP_008443889.1_Cucumis_melo	881	1005	861	1007	PF02170.24	PAZ	23	137	139	41.75	9.7e-11	4.1e-14	1	0	CL0638
>XP_008445598.1_Cucumis_melo	1078	1213	1078	1213	PF00636.28	Ribonuclease_3	1	105	105	90	1.4e-25	5.2e-29	1	0	CL0539
>XP_008445598.1_Cucumis_melo	1290	1398	1290	1399	PF00636.28	Ribonuclease_3	1	104	105	71.45	8.4e-20	3.1e-23	1	0	CL0539
>XP_008445598.1_Cucumis_melo	1269	1398	1268	1406	PF14622.8	Ribonucleas_3_3	3	111	128	50.65	2.1e-13	7.6e-17	1	1	CL0539
>XP_008445598.1_Cucumis_melo	579	663	579	666	PF03368.16	Dicer_dimer	1	87	90	79.08	2.1e-22	7.7e-26	1	0	CL0196
>XP_008445598.1_Cucumis_melo	52	203	37	205	PF04851.17	ResIII	24	169	171	59.87	3.3e-16	1.2e-19	1	0	CL0023
>XP_008445598.1_Cucumis_melo	41	202	40	207	PF00270.31	DEAD	2	168	176	59.6	3.4e-16	1.2e-19	1	1	CL0023
>XP_008445598.1_Cucumis_melo	409	508	391	511	PF00271.33	Helicase_C	18	107	111	54.06	1.9e-14	6.8e-18	1	0	CL0023
>XP_008445598.1_Cucumis_melo	903	1036	897	1038	PF02170.24	PAZ	26	137	139	54.05	1.5e-14	5.7e-18	1	0	CL0638
>AFD22619.1_DCL2_Nicotiana_attenuata	1017	1122	1008	1122	PF00636.28	Ribonuclease_3	11	105	105	41.48	1.8e-10	6.5e-14	1	0	CL0539
>AFD22619.1_DCL2_Nicotiana_attenuata	1194	1305	1194	1305	PF00636.28	Ribonuclease_3	1	105	105	77.16	1.4e-21	5.1e-25	1	0	CL0539
>AFD22619.1_DCL2_Nicotiana_attenuata	559	639	559	643	PF03368.16	Dicer_dimer	1	86	90	64.57	7.1e-18	2.6e-21	1	0	CL0196
>AFD22619.1_DCL2_Nicotiana_attenuata	1171	1308	1171	1320	PF14622.8	Ribonucleas_3_3	1	115	128	52.18	7e-14	2.6e-17	1	1	CL0539
>AFD22619.1_DCL2_Nicotiana_attenuata	373	489	369	491	PF00271.33	Helicase_C	5	109	111	62.64	4e-17	1.5e-20	1	0	CL0023
>AFD22619.1_DCL2_Nicotiana_attenuata	829	960	816	962	PF02170.24	PAZ	16	137	139	50.67	1.7e-13	6.3e-17	1	0	CL0638
>AFD22619.1_DCL2_Nicotiana_attenuata	24	173	23	194	PF00270.31	DEAD	2	149	176	49.26	5.1e-13	1.9e-16	1	0	CL0023
>AFD22619.1_DCL2_Nicotiana_attenuata	23	190	21	192	PF04851.17	ResIII	5	169	171	40.23	3.5e-10	1.3e-13	1	1	CL0023
>AFD22621.1_DCL4_Nicotiana_attenuata	1024	1154	1024	1154	PF00636.28	Ribonuclease_3	1	105	105	77.8	8.9e-22	3.7e-25	1	0	CL0539
>AFD22621.1_DCL4_Nicotiana_attenuata	1230	1339	1230	1339	PF00636.28	Ribonuclease_3	1	105	105	68.47	7.1e-19	3e-22	1	0	CL0539
>AFD22621.1_DCL4_Nicotiana_attenuata	1210	1341	1208	1355	PF14622.8	Ribonucleas_3_3	3	114	128	50.7	2e-13	8.4e-17	1	1	CL0539
>AFD22621.1_DCL4_Nicotiana_attenuata	573	658	573	660	PF03368.16	Dicer_dimer	1	88	90	81.33	4.2e-23	1.8e-26	1	0	CL0196
>AFD22621.1_DCL4_Nicotiana_attenuata	401	507	388	509	PF00271.33	Helicase_C	12	109	111	69.53	2.9e-19	1.2e-22	1	0	CL0023
>AFD22621.1_DCL4_Nicotiana_attenuata	53	189	52	218	PF00270.31	DEAD	2	140	176	53.58	2.4e-14	1e-17	1	0	CL0023
>AFD22621.1_DCL4_Nicotiana_attenuata	1540	1614	1539	1614	PF14709.9	DND1_DSRM	2	80	80	53.3	2.7e-14	1.1e-17	1	0	CL0196
>AFD22621.1_DCL4_Nicotiana_attenuata	60	216	45	218	PF04851.17	ResIII	13	169	171	51.49	1.2e-13	5.1e-17	1	1	CL0023
>AFD22621.1_DCL4_Nicotiana_attenuata	1541	1610	1541	1612	PF00035.28	dsrm	1	64	67	28.29	2.3e-06	9.6e-10	1	1	CL0196
>XP_009588920.1_Nicotiana_tomentosiformis	1073	1207	1073	1208	PF00636.28	Ribonuclease_3	1	104	105	84.12	9.6e-24	3.5e-27	1	0	CL0539
>XP_009588920.1_Nicotiana_tomentosiformis	1285	1389	1285	1390	PF00636.28	Ribonuclease_3	1	104	105	74.65	8.5e-21	3.1e-24	1	0	CL0539
>XP_009588920.1_Nicotiana_tomentosiformis	581	667	581	668	PF03368.16	Dicer_dimer	1	89	90	80.39	8.3e-23	3e-26	1	0	CL0196
>XP_009588920.1_Nicotiana_tomentosiformis	1264	1389	1263	1401	PF14622.8	Ribonucleas_3_3	3	111	128	47.03	2.8e-12	1e-15	1	1	CL0539
>XP_009588920.1_Nicotiana_tomentosiformis	394	510	392	513	PF00271.33	Helicase_C	3	107	111	72.21	4.3e-20	1.6e-23	1	0	CL0023
>XP_009588920.1_Nicotiana_tomentosiformis	44	205	42	210	PF00270.31	DEAD	3	169	176	67.38	1.4e-18	5.1e-22	1	0	CL0023
>XP_009588920.1_Nicotiana_tomentosiformis	53	205	17	207	PF04851.17	ResIII	23	169	171	56.34	4e-15	1.5e-18	1	1	CL0023
>XP_009588920.1_Nicotiana_tomentosiformis	891	1032	874	1033	PF02170.24	PAZ	21	138	139	40.65	2.1e-10	7.7e-14	1	0	CL0638
>XP_009588925.1_Nicotiana_tomentosiformis	1067	1201	1067	1202	PF00636.28	Ribonuclease_3	1	104	105	84.13	9.6e-24	3.5e-27	1	0	CL0539
>XP_009588925.1_Nicotiana_tomentosiformis	1279	1383	1279	1384	PF00636.28	Ribonuclease_3	1	104	105	74.66	8.4e-21	3.1e-24	1	0	CL0539
>XP_009588925.1_Nicotiana_tomentosiformis	575	661	575	662	PF03368.16	Dicer_dimer	1	89	90	80.39	8.3e-23	3e-26	1	0	CL0196
>XP_009588925.1_Nicotiana_tomentosiformis	1258	1383	1257	1395	PF14622.8	Ribonucleas_3_3	3	111	128	47.03	2.7e-12	1e-15	1	1	CL0539
>XP_009588925.1_Nicotiana_tomentosiformis	388	504	386	507	PF00271.33	Helicase_C	3	107	111	72.21	4.3e-20	1.6e-23	1	0	CL0023
>XP_009588925.1_Nicotiana_tomentosiformis	37	199	36	204	PF00270.31	DEAD	2	169	176	68.7	5.5e-19	2e-22	1	0	CL0023
>XP_009588925.1_Nicotiana_tomentosiformis	46	199	17	201	PF04851.17	ResIII	22	169	171	56.8	2.9e-15	1e-18	1	1	CL0023
>XP_009588925.1_Nicotiana_tomentosiformis	885	1026	868	1027	PF02170.24	PAZ	21	138	139	40.66	2.1e-10	7.7e-14	1	0	CL0638
>XP_007220573.1_Prunus_persica	1446	1591	1446	1591	PF00636.28	Ribonuclease_3	1	105	105	106.89	7.9e-31	3.7e-34	1	0	CL0539
>XP_007220573.1_Prunus_persica	1667	1780	1667	1780	PF00636.28	Ribonuclease_3	1	105	105	84.47	7.5e-24	3.5e-27	1	0	CL0539
>XP_007220573.1_Prunus_persica	1646	1785	1645	1795	PF14622.8	Ribonucleas_3_3	2	117	128	48.63	8.8e-13	4.1e-16	1	1	CL0539
>XP_007220573.1_Prunus_persica	1275	1409	1257	1411	PF02170.24	PAZ	24	137	139	85.59	2.9e-24	1.3e-27	1	0	CL0638
>XP_007220573.1_Prunus_persica	907	995	907	998	PF03368.16	Dicer_dimer	1	86	90	75.22	3.4e-21	1.6e-24	1	0	CL0196
>XP_007220573.1_Prunus_persica	1896	1966	1894	1966	PF00035.28	dsrm	3	67	67	36.88	4.8e-09	2.3e-12	1	1	CL0196
>XP_007220573.1_Prunus_persica	717	832	714	835	PF00271.33	Helicase_C	4	108	111	60.16	2.4e-16	1.1e-19	1	0	CL0023
>XP_007220573.1_Prunus_persica	1893	1966	1892	1967	PF14709.9	DND1_DSRM	2	79	80	54.27	1.3e-14	6.3e-18	1	0	CL0196
>XP_007220573.1_Prunus_persica	320	478	297	480	PF04851.17	ResIII	19	169	171	51.67	1.1e-13	5.1e-17	1	0	CL0023
>XP_007220573.1_Prunus_persica	315	477	313	482	PF00270.31	DEAD	3	168	176	48.6	8.2e-13	3.8e-16	1	1	CL0023
>KYP46281.1_DCL4_Cajanus_cajan	1041	1172	1041	1172	PF00636.28	Ribonuclease_3	1	105	105	78.54	5.2e-22	2.2e-25	1	0	CL0539
>KYP46281.1_DCL4_Cajanus_cajan	1248	1357	1248	1357	PF00636.28	Ribonuclease_3	1	105	105	71.46	8.4e-20	3.5e-23	1	0	CL0539
>KYP46281.1_DCL4_Cajanus_cajan	1228	1359	1226	1371	PF14622.8	Ribonucleas_3_3	3	114	128	51.01	1.6e-13	6.7e-17	1	1	CL0539
>KYP46281.1_DCL4_Cajanus_cajan	575	660	575	662	PF03368.16	Dicer_dimer	1	88	90	80	1.1e-22	4.6e-26	1	0	CL0196
>KYP46281.1_DCL4_Cajanus_cajan	395	509	389	511	PF00271.33	Helicase_C	7	109	111	64.47	1.1e-17	4.5e-21	1	0	CL0023
>KYP46281.1_DCL4_Cajanus_cajan	869	997	863	1000	PF02170.24	PAZ	25	136	139	55.01	7.9e-15	3.3e-18	1	0	CL0638
>KYP46281.1_DCL4_Cajanus_cajan	41	198	26	200	PF04851.17	ResIII	19	169	171	53.05	4.1e-14	1.7e-17	1	0	CL0023
>KYP46281.1_DCL4_Cajanus_cajan	35	196	34	200	PF00270.31	DEAD	2	167	176	52.63	4.7e-14	2e-17	1	1	CL0023
>KYP72012.1_Cajanus_cajan	1389	1535	1389	1535	PF00636.28	Ribonuclease_3	1	105	105	105.06	3e-30	1.4e-33	1	0	CL0539
>KYP72012.1_Cajanus_cajan	1611	1724	1611	1724	PF00636.28	Ribonuclease_3	1	105	105	86.67	1.6e-24	7.3e-28	1	0	CL0539
>KYP72012.1_Cajanus_cajan	1590	1728	1589	1738	PF14622.8	Ribonucleas_3_3	2	116	128	48.6	8.9e-13	4.2e-16	1	1	CL0539
>KYP72012.1_Cajanus_cajan	1179	1352	1168	1354	PF02170.24	PAZ	11	137	139	63.73	1.6e-17	7.5e-21	1	0	CL0638
>KYP72012.1_Cajanus_cajan	646	763	645	766	PF00271.33	Helicase_C	2	108	111	62.4	4.8e-17	2.2e-20	1	0	CL0023
>KYP72012.1_Cajanus_cajan	1835	1908	1834	1909	PF14709.9	DND1_DSRM	2	79	80	54.65	1e-14	4.8e-18	1	0	CL0196
>KYP72012.1_Cajanus_cajan	1838	1908	1836	1908	PF00035.28	dsrm	3	67	67	36.37	6.9e-09	3.3e-12	1	1	CL0196
>KYP72012.1_Cajanus_cajan	246	408	244	413	PF00270.31	DEAD	3	168	176	50.34	2.4e-13	1.1e-16	1	1	CL0023
>KYP72012.1_Cajanus_cajan	249	409	226	411	PF04851.17	ResIII	17	169	171	51.16	1.5e-13	7.3e-17	1	0	CL0023
>KYP72012.1_Cajanus_cajan	838	897	838	900	PF03368.16	Dicer_dimer	1	57	90	36.82	3.2e-09	1.5e-12	1	0	CL0196
>XP_020213167.1_Cajanus_cajan	1423	1569	1423	1569	PF00636.28	Ribonuclease_3	1	105	105	105.02	3e-30	1.4e-33	1	0	CL0539
>XP_020213167.1_Cajanus_cajan	1645	1758	1645	1758	PF00636.28	Ribonuclease_3	1	105	105	86.64	1.6e-24	7.4e-28	1	0	CL0539
>XP_020213167.1_Cajanus_cajan	1624	1762	1623	1772	PF14622.8	Ribonucleas_3_3	2	116	128	48.57	9.1e-13	4.3e-16	1	1	CL0539
>XP_020213167.1_Cajanus_cajan	1239	1386	1228	1388	PF02170.24	PAZ	11	137	139	88.81	2.9e-25	1.4e-28	1	0	CL0638
>XP_020213167.1_Cajanus_cajan	883	971	883	974	PF03368.16	Dicer_dimer	1	86	90	77.06	9e-22	4.2e-25	1	0	CL0196
>XP_020213167.1_Cajanus_cajan	691	808	690	811	PF00271.33	Helicase_C	2	108	111	62.37	4.9e-17	2.3e-20	1	0	CL0023
>XP_020213167.1_Cajanus_cajan	1872	1942	1870	1942	PF00035.28	dsrm	3	67	67	36.35	7.1e-09	3.3e-12	1	1	CL0196
>XP_020213167.1_Cajanus_cajan	1869	1942	1868	1943	PF14709.9	DND1_DSRM	2	79	80	54.62	1.1e-14	4.9e-18	1	0	CL0196
>XP_020213167.1_Cajanus_cajan	291	453	289	458	PF00270.31	DEAD	3	168	176	50.3	2.4e-13	1.1e-16	1	1	CL0023
>XP_020213167.1_Cajanus_cajan	294	454	271	456	PF04851.17	ResIII	17	169	171	51.13	1.6e-13	7.4e-17	1	0	CL0023
>AJA90780.1_DCL3_Pinus_canariensis	1135	1267	1135	1270	PF00636.28	Ribonuclease_3	1	102	105	79.32	3e-22	1.1e-25	1	0	CL0539
>AJA90780.1_DCL3_Pinus_canariensis	1347	1458	1347	1459	PF00636.28	Ribonuclease_3	1	104	105	83.1	2e-23	7.3e-27	1	0	CL0539
>AJA90780.1_DCL3_Pinus_canariensis	1324	1461	1324	1472	PF14622.8	Ribonucleas_3_3	1	114	128	56.68	2.8e-15	1e-18	1	1	CL0539
>AJA90780.1_DCL3_Pinus_canariensis	653	741	653	743	PF03368.16	Dicer_dimer	1	88	90	77.6	6.1e-22	2.2e-25	1	0	CL0196
>AJA90780.1_DCL3_Pinus_canariensis	466	584	464	586	PF00271.33	Helicase_C	3	109	111	61.81	7.3e-17	2.7e-20	1	0	CL0023
>AJA90780.1_DCL3_Pinus_canariensis	112	272	111	278	PF00270.31	DEAD	2	167	176	60.67	1.6e-16	5.9e-20	1	0	CL0023
>AJA90780.1_DCL3_Pinus_canariensis	966	1093	962	1095	PF02170.24	PAZ	25	137	139	55.63	5.1e-15	1.8e-18	1	0	CL0638
>AJA90780.1_DCL3_Pinus_canariensis	121	274	76	276	PF04851.17	ResIII	22	169	171	54.76	1.2e-14	4.4e-18	1	1	CL0023
>XP_006343690.1_Solanum_tuberosum	1023	1153	1023	1153	PF00636.28	Ribonuclease_3	1	105	105	74.09	1.3e-20	5.3e-24	1	0	CL0539
>XP_006343690.1_Solanum_tuberosum	1229	1338	1229	1338	PF00636.28	Ribonuclease_3	1	105	105	72.41	4.2e-20	1.8e-23	1	0	CL0539
>XP_006343690.1_Solanum_tuberosum	1209	1341	1207	1355	PF14622.8	Ribonucleas_3_3	3	115	128	48.18	1.2e-12	5e-16	1	1	CL0539
>XP_006343690.1_Solanum_tuberosum	569	654	569	656	PF03368.16	Dicer_dimer	1	88	90	80.74	6.4e-23	2.7e-26	1	0	CL0196
>XP_006343690.1_Solanum_tuberosum	397	503	384	505	PF00271.33	Helicase_C	12	109	111	69.8	2.4e-19	1e-22	1	0	CL0023
>XP_006343690.1_Solanum_tuberosum	1540	1614	1539	1614	PF14709.9	DND1_DSRM	2	80	80	57.75	1.1e-15	4.6e-19	1	0	CL0196
>XP_006343690.1_Solanum_tuberosum	50	195	49	216	PF00270.31	DEAD	2	149	176	55.96	4.5e-15	1.9e-18	1	0	CL0023
>XP_006343690.1_Solanum_tuberosum	1541	1610	1541	1611	PF00035.28	dsrm	1	64	67	28.48	2e-06	8.4e-10	1	1	CL0196
>XP_006343690.1_Solanum_tuberosum	57	213	41	215	PF04851.17	ResIII	13	169	171	53.03	4.1e-14	1.7e-17	1	1	CL0023
>XP_006343691.1_Solanum_tuberosum	1022	1152	1022	1152	PF00636.28	Ribonuclease_3	1	105	105	74.09	1.3e-20	5.3e-24	1	0	CL0539
>XP_006343691.1_Solanum_tuberosum	1228	1337	1228	1337	PF00636.28	Ribonuclease_3	1	105	105	72.41	4.2e-20	1.8e-23	1	0	CL0539
>XP_006343691.1_Solanum_tuberosum	1208	1340	1206	1354	PF14622.8	Ribonucleas_3_3	3	115	128	48.18	1.2e-12	5e-16	1	1	CL0539
>XP_006343691.1_Solanum_tuberosum	569	654	569	656	PF03368.16	Dicer_dimer	1	88	90	80.74	6.4e-23	2.7e-26	1	0	CL0196
>XP_006343691.1_Solanum_tuberosum	397	503	384	505	PF00271.33	Helicase_C	12	109	111	69.8	2.4e-19	1e-22	1	0	CL0023
>XP_006343691.1_Solanum_tuberosum	1539	1613	1538	1613	PF14709.9	DND1_DSRM	2	80	80	57.75	1.1e-15	4.6e-19	1	0	CL0196
>XP_006343691.1_Solanum_tuberosum	50	195	49	216	PF00270.31	DEAD	2	149	176	55.96	4.5e-15	1.9e-18	1	0	CL0023
>XP_006343691.1_Solanum_tuberosum	1540	1609	1540	1610	PF00035.28	dsrm	1	64	67	28.49	2e-06	8.4e-10	1	1	CL0196
>XP_006343691.1_Solanum_tuberosum	57	213	41	215	PF04851.17	ResIII	13	169	171	53.03	4.1e-14	1.7e-17	1	1	CL0023
>XP_006343692.1_Solanum_tuberosum	1023	1153	1023	1153	PF00636.28	Ribonuclease_3	1	105	105	74.44	9.9e-21	3.1e-24	1	0	CL0539
>XP_006343692.1_Solanum_tuberosum	1229	1300	1229	1319	PF00636.28	Ribonuclease_3	1	72	105	56.27	4.4e-15	1.4e-18	1	0	CL0539
>XP_006343692.1_Solanum_tuberosum	569	654	569	656	PF03368.16	Dicer_dimer	1	88	90	81.06	5.1e-23	1.6e-26	1	0	CL0196
>XP_006343692.1_Solanum_tuberosum	1209	1287	1207	1301	PF14622.8	Ribonucleas_3_3	3	80	128	37.58	2.3e-09	7.2e-13	1	1	CL0539
>XP_006343692.1_Solanum_tuberosum	397	503	384	505	PF00271.33	Helicase_C	12	109	111	70.14	1.9e-19	5.9e-23	1	0	CL0023
>XP_006343692.1_Solanum_tuberosum	50	195	49	216	PF00270.31	DEAD	2	149	176	56.32	3.5e-15	1.1e-18	1	0	CL0023
>XP_006343692.1_Solanum_tuberosum	57	213	41	215	PF04851.17	ResIII	13	169	171	53.4	3.2e-14	9.9e-18	1	1	CL0023
>XP_006352611.1_Solanum_tuberosum	1386	1534	1386	1534	PF00636.28	Ribonuclease_3	1	105	105	103.68	7.9e-30	3.7e-33	1	0	CL0539
>XP_006352611.1_Solanum_tuberosum	1612	1725	1612	1725	PF00636.28	Ribonuclease_3	1	105	105	86.6	1.6e-24	7.6e-28	1	0	CL0539
>XP_006352611.1_Solanum_tuberosum	1590	1728	1590	1738	PF14622.8	Ribonucleas_3_3	1	115	128	51.2	1.4e-13	6.6e-17	1	1	CL0539
>XP_006352611.1_Solanum_tuberosum	848	936	848	939	PF03368.16	Dicer_dimer	1	86	90	77.22	8.1e-22	3.8e-25	1	0	CL0196
>XP_006352611.1_Solanum_tuberosum	1214	1349	1200	1351	PF02170.24	PAZ	23	137	139	78.48	4.5e-22	2.1e-25	1	0	CL0638
>XP_006352611.1_Solanum_tuberosum	1752	1810	1752	1812	PF00035.28	dsrm	1	65	67	21.82	0.00024	1.1e-07	1	0	CL0196
>XP_006352611.1_Solanum_tuberosum	1839	1909	1837	1909	PF00035.28	dsrm	3	67	67	37.21	3.8e-09	1.8e-12	1	1	CL0196
>XP_006352611.1_Solanum_tuberosum	656	773	655	776	PF00271.33	Helicase_C	2	108	111	62.01	6.3e-17	3e-20	1	0	CL0023
>XP_006352611.1_Solanum_tuberosum	1836	1909	1835	1910	PF14709.9	DND1_DSRM	2	79	80	54.05	1.6e-14	7.4e-18	1	0	CL0196
>XP_006352611.1_Solanum_tuberosum	260	420	236	422	PF04851.17	ResIII	17	169	171	52.95	4.4e-14	2.1e-17	1	0	CL0023
>XP_006352611.1_Solanum_tuberosum	257	419	255	425	PF00270.31	DEAD	3	168	176	49.07	5.8e-13	2.7e-16	1	1	CL0023
>XP_006361520.1_Solanum_tuberosum	1069	1203	1069	1204	PF00636.28	Ribonuclease_3	1	104	105	88.72	3.6e-25	1.3e-28	1	0	CL0539
>XP_006361520.1_Solanum_tuberosum	1281	1385	1281	1386	PF00636.28	Ribonuclease_3	1	104	105	72.04	5.5e-20	2e-23	1	0	CL0539
>XP_006361520.1_Solanum_tuberosum	577	663	577	664	PF03368.16	Dicer_dimer	1	89	90	80.01	1.1e-22	4e-26	1	0	CL0196
>XP_006361520.1_Solanum_tuberosum	1260	1385	1259	1397	PF14622.8	Ribonucleas_3_3	3	111	128	46.42	4.2e-12	1.5e-15	1	1	CL0539
>XP_006361520.1_Solanum_tuberosum	390	506	388	509	PF00271.33	Helicase_C	3	107	111	68.05	8.5e-19	3.1e-22	1	0	CL0023
>XP_006361520.1_Solanum_tuberosum	39	200	38	205	PF00270.31	DEAD	2	168	176	63.34	2.4e-17	8.9e-21	1	0	CL0023
>XP_006361520.1_Solanum_tuberosum	48	201	4	203	PF04851.17	ResIII	22	169	171	53.09	3.9e-14	1.4e-17	1	1	CL0023
>XP_006361520.1_Solanum_tuberosum	892	1027	885	1029	PF02170.24	PAZ	26	137	139	42.78	4.7e-11	1.7e-14	1	0	CL0638
>XP_015162544.1_Solanum_tuberosum	1023	1153	1023	1153	PF00636.28	Ribonuclease_3	1	105	105	74.19	1.2e-20	4.3e-24	1	0	CL0539
>XP_015162544.1_Solanum_tuberosum	1229	1338	1229	1338	PF00636.28	Ribonuclease_3	1	105	105	72.5	4e-20	1.5e-23	1	0	CL0539
>XP_015162544.1_Solanum_tuberosum	1209	1341	1207	1355	PF14622.8	Ribonucleas_3_3	3	115	128	48.28	1.1e-12	4.1e-16	1	1	CL0539
>XP_015162544.1_Solanum_tuberosum	569	654	569	656	PF03368.16	Dicer_dimer	1	88	90	80.83	6e-23	2.2e-26	1	0	CL0196
>XP_015162544.1_Solanum_tuberosum	397	503	384	505	PF00271.33	Helicase_C	12	109	111	69.89	2.3e-19	8.2e-23	1	0	CL0023
>XP_015162544.1_Solanum_tuberosum	50	195	49	216	PF00270.31	DEAD	2	149	176	56.05	4.2e-15	1.5e-18	1	0	CL0023
>XP_015162544.1_Solanum_tuberosum	57	213	41	215	PF04851.17	ResIII	13	169	171	53.13	3.8e-14	1.4e-17	1	1	CL0023
>XP_015166742.1_Solanum_tuberosum	1003	1121	1003	1121	PF00636.28	Ribonuclease_3	1	105	105	78.82	4.3e-22	1.6e-25	1	0	CL0539
>XP_015166742.1_Solanum_tuberosum	1193	1304	1193	1304	PF00636.28	Ribonuclease_3	1	105	105	71.33	9.2e-20	3.4e-23	1	0	CL0539
>XP_015166742.1_Solanum_tuberosum	1170	1311	1170	1319	PF14622.8	Ribonucleas_3_3	1	119	128	48.51	9.6e-13	3.5e-16	1	1	CL0539
>XP_015166742.1_Solanum_tuberosum	371	490	370	492	PF00271.33	Helicase_C	2	109	111	68.19	7.6e-19	2.8e-22	1	0	CL0023
>XP_015166742.1_Solanum_tuberosum	560	640	560	644	PF03368.16	Dicer_dimer	1	86	90	65.45	3.8e-18	1.4e-21	1	0	CL0196
>XP_015166742.1_Solanum_tuberosum	835	960	815	962	PF02170.24	PAZ	22	137	139	54.49	1.1e-14	4.1e-18	1	0	CL0638
>XP_015166742.1_Solanum_tuberosum	24	190	23	195	PF00270.31	DEAD	2	169	176	48.41	9.3e-13	3.4e-16	1	0	CL0023
>XP_015166742.1_Solanum_tuberosum	23	190	21	192	PF04851.17	ResIII	5	169	171	45.42	9e-12	3.3e-15	1	1	CL0023
>XP_015166743.1_Solanum_tuberosum	972	1090	972	1090	PF00636.28	Ribonuclease_3	1	105	105	76.67	2e-21	7.3e-25	1	0	CL0539
>XP_015166743.1_Solanum_tuberosum	1162	1273	1162	1273	PF00636.28	Ribonuclease_3	1	105	105	67.69	1.2e-18	4.5e-22	1	0	CL0539
>XP_015166743.1_Solanum_tuberosum	360	473	359	475	PF00271.33	Helicase_C	2	109	111	72.52	3.4e-20	1.3e-23	1	0	CL0023
>XP_015166743.1_Solanum_tuberosum	543	623	543	627	PF03368.16	Dicer_dimer	1	86	90	66.08	2.4e-18	8.8e-22	1	0	CL0196
>XP_015166743.1_Solanum_tuberosum	1139	1280	1139	1286	PF14622.8	Ribonucleas_3_3	1	119	128	45.4	8.7e-12	3.2e-15	1	1	CL0539
>XP_015166743.1_Solanum_tuberosum	24	191	23	197	PF00270.31	DEAD	2	170	176	46.2	4.4e-12	1.6e-15	1	0	CL0023
>XP_015166743.1_Solanum_tuberosum	818	929	799	931	PF02170.24	PAZ	22	137	139	45.96	4.9e-12	1.8e-15	1	0	CL0638
>XP_015166743.1_Solanum_tuberosum	24	190	21	192	PF04851.17	ResIII	6	169	171	43.75	2.9e-11	1.1e-14	1	1	CL0023
>XP_015166744.1_Solanum_tuberosum	972	1023	972	1026	PF00636.28	Ribonuclease_3	1	52	105	39.38	8e-10	2.9e-13	1	0	CL0539
>XP_015166744.1_Solanum_tuberosum	1026	1136	1025	1136	PF00636.28	Ribonuclease_3	2	105	105	66.34	3.3e-18	1.2e-21	1	0	CL0539
>XP_015166744.1_Solanum_tuberosum	360	473	359	475	PF00271.33	Helicase_C	2	109	111	72.71	3e-20	1.1e-23	1	0	CL0023
>XP_015166744.1_Solanum_tuberosum	543	623	543	627	PF03368.16	Dicer_dimer	1	86	90	66.26	2.1e-18	7.7e-22	1	0	CL0196
>XP_015166744.1_Solanum_tuberosum	24	191	23	197	PF00270.31	DEAD	2	170	176	46.41	3.8e-12	1.4e-15	1	0	CL0023
>XP_015166744.1_Solanum_tuberosum	818	929	799	931	PF02170.24	PAZ	22	137	139	46.16	4.2e-12	1.5e-15	1	0	CL0638
>XP_015166744.1_Solanum_tuberosum	24	190	21	192	PF04851.17	ResIII	6	169	171	43.96	2.5e-11	9.2e-15	1	1	CL0023
>XP_013747664.1_Brassica_napus	991	1109	991	1109	PF00636.28	Ribonuclease_3	1	105	105	81.02	8.9e-23	3.2e-26	1	0	CL0539
>XP_013747664.1_Brassica_napus	1181	1293	1181	1293	PF00636.28	Ribonuclease_3	1	105	105	78.22	6.6e-22	2.4e-25	1	0	CL0539
>XP_013747664.1_Brassica_napus	823	953	811	955	PF02170.24	PAZ	17	137	139	75.61	3.5e-21	1.3e-24	1	0	CL0638
>XP_013747664.1_Brassica_napus	1158	1296	1158	1305	PF14622.8	Ribonucleas_3_3	1	115	128	52.11	7.4e-14	2.7e-17	1	1	CL0539
>XP_013747664.1_Brassica_napus	555	633	555	637	PF03368.16	Dicer_dimer	1	85	90	63.9	1.2e-17	4.2e-21	1	0	CL0196
>XP_013747664.1_Brassica_napus	369	486	366	488	PF00271.33	Helicase_C	4	109	111	57.45	1.7e-15	6e-19	1	0	CL0023
>XP_013747664.1_Brassica_napus	22	186	21	194	PF00270.31	DEAD	2	167	176	49.27	5.1e-13	1.9e-16	1	1	CL0023
>XP_013747664.1_Brassica_napus	21	188	19	190	PF04851.17	ResIII	5	169	171	49.9	3.8e-13	1.4e-16	1	0	CL0023
>XP_013656716.1_Brassica_napus	965	1100	965	1100	PF00636.28	Ribonuclease_3	1	105	105	82.96	2.2e-23	5.8e-27	1	0	CL0539
>XP_013656716.1_Brassica_napus	1174	1282	1174	1283	PF00636.28	Ribonuclease_3	1	104	105	74.74	8e-21	2.1e-24	1	0	CL0539
>XP_013656716.1_Brassica_napus	1156	1281	1154	1292	PF14622.8	Ribonucleas_3_3	3	110	128	45.5	8.2e-12	2.1e-15	1	1	CL0539
>XP_013656716.1_Brassica_napus	789	923	769	925	PF02170.24	PAZ	23	137	139	57.18	1.7e-15	4.4e-19	1	0	CL0638
>XP_013656716.1_Brassica_napus	42	187	34	200	PF00270.31	DEAD	14	166	176	33.17	4.4e-08	1.2e-11	1	0	CL0023
>XP_013656716.1_Brassica_napus	373	476	367	478	PF00271.33	Helicase_C	5	103	111	31.8	1.5e-07	4e-11	1	0	CL0023
>XP_013656717.1_Brassica_napus	964	1099	964	1099	PF00636.28	Ribonuclease_3	1	105	105	82.96	2.2e-23	5.8e-27	1	0	CL0539
>XP_013656717.1_Brassica_napus	1173	1281	1173	1282	PF00636.28	Ribonuclease_3	1	104	105	74.74	8e-21	2.1e-24	1	0	CL0539
>XP_013656717.1_Brassica_napus	1155	1280	1153	1291	PF14622.8	Ribonucleas_3_3	3	110	128	45.5	8.2e-12	2.1e-15	1	1	CL0539
>XP_013656717.1_Brassica_napus	788	922	768	924	PF02170.24	PAZ	23	137	139	57.19	1.7e-15	4.4e-19	1	0	CL0638
>XP_013656717.1_Brassica_napus	41	186	33	199	PF00270.31	DEAD	14	166	176	33.17	4.4e-08	1.2e-11	1	0	CL0023
>XP_013656717.1_Brassica_napus	372	475	366	477	PF00271.33	Helicase_C	5	103	111	31.8	1.5e-07	4e-11	1	0	CL0023
>XP_013667310.1_DCL4_Brassica_napus	1050	1182	1050	1182	PF00636.28	Ribonuclease_3	1	105	105	80.23	1.6e-22	6.5e-26	1	0	CL0539
>XP_013667310.1_DCL4_Brassica_napus	1258	1367	1258	1367	PF00636.28	Ribonuclease_3	1	105	105	79.45	2.7e-22	1.1e-25	1	0	CL0539
>XP_013667310.1_DCL4_Brassica_napus	1238	1369	1236	1374	PF14622.8	Ribonucleas_3_3	3	114	128	54.71	1.2e-14	4.8e-18	1	1	CL0539
>XP_013667310.1_DCL4_Brassica_napus	587	674	587	676	PF03368.16	Dicer_dimer	1	88	90	77.45	6.8e-22	2.9e-25	1	0	CL0196
>XP_013667310.1_DCL4_Brassica_napus	404	521	402	523	PF00271.33	Helicase_C	3	109	111	68.16	7.8e-19	3.2e-22	1	0	CL0023
>XP_013667310.1_DCL4_Brassica_napus	57	202	56	221	PF00270.31	DEAD	2	149	176	50.48	2.2e-13	9e-17	1	0	CL0023
>XP_013667310.1_DCL4_Brassica_napus	65	220	45	222	PF04851.17	ResIII	21	169	171	48.66	9.1e-13	3.8e-16	1	1	CL0023
>XP_013667310.1_DCL4_Brassica_napus	1561	1630	1561	1631	PF00035.28	dsrm	1	64	67	26.52	8.3e-06	3.4e-09	1	1	CL0196
>XP_013667310.1_DCL4_Brassica_napus	1560	1634	1559	1634	PF14709.9	DND1_DSRM	2	80	80	44.39	1.6e-11	6.8e-15	1	0	CL0196
>XP_022558040.1_Brassica_napus	1336	1479	1336	1479	PF00636.28	Ribonuclease_3	1	105	105	102.57	1.7e-29	8.2e-33	1	0	CL0539
>XP_022558040.1_Brassica_napus	1555	1668	1555	1668	PF00636.28	Ribonuclease_3	1	105	105	86.42	1.9e-24	8.7e-28	1	0	CL0539
>XP_022558040.1_Brassica_napus	1534	1672	1533	1684	PF14622.8	Ribonucleas_3_3	2	116	128	52.89	4.2e-14	2e-17	1	1	CL0539
>XP_022558040.1_Brassica_napus	1162	1299	1148	1301	PF02170.24	PAZ	17	137	139	90.87	6.7e-26	3.2e-29	1	0	CL0638
>XP_022558040.1_Brassica_napus	809	897	809	900	PF03368.16	Dicer_dimer	1	86	90	68.35	4.7e-19	2.2e-22	1	0	CL0196
>XP_022558040.1_Brassica_napus	1791	1861	1789	1861	PF00035.28	dsrm	3	67	67	38.01	2.1e-09	1e-12	1	1	CL0196
>XP_022558040.1_Brassica_napus	617	734	616	737	PF00271.33	Helicase_C	2	108	111	61.35	1e-16	4.8e-20	1	0	CL0023
>XP_022558040.1_Brassica_napus	1788	1861	1787	1862	PF14709.9	DND1_DSRM	2	79	80	54.43	1.2e-14	5.7e-18	1	0	CL0196
>XP_022558040.1_Brassica_napus	223	384	200	386	PF04851.17	ResIII	16	169	171	50.52	2.4e-13	1.1e-16	1	0	CL0023
>XP_022558040.1_Brassica_napus	221	383	219	388	PF00270.31	DEAD	3	168	176	41.37	1.4e-10	6.3e-14	1	1	CL0023
>XP_022559194.1_Brassica_napus	1333	1476	1333	1476	PF00636.28	Ribonuclease_3	1	105	105	102.58	1.7e-29	8.2e-33	1	0	CL0539
>XP_022559194.1_Brassica_napus	1552	1665	1552	1665	PF00636.28	Ribonuclease_3	1	105	105	86.42	1.9e-24	8.7e-28	1	0	CL0539
>XP_022559194.1_Brassica_napus	1531	1669	1530	1681	PF14622.8	Ribonucleas_3_3	2	116	128	52.89	4.2e-14	2e-17	1	1	CL0539
>XP_022559194.1_Brassica_napus	1158	1296	1145	1298	PF02170.24	PAZ	16	137	139	87.93	5.4e-25	2.5e-28	1	0	CL0638
>XP_022559194.1_Brassica_napus	806	894	806	897	PF03368.16	Dicer_dimer	1	86	90	68.35	4.7e-19	2.2e-22	1	0	CL0196
>XP_022559194.1_Brassica_napus	1788	1858	1786	1858	PF00035.28	dsrm	3	67	67	38.02	2.1e-09	1e-12	1	1	CL0196
>XP_022559194.1_Brassica_napus	614	731	613	734	PF00271.33	Helicase_C	2	108	111	61.26	1.1e-16	5.1e-20	1	0	CL0023
>XP_022559194.1_Brassica_napus	1785	1858	1784	1859	PF14709.9	DND1_DSRM	2	79	80	54.43	1.2e-14	5.6e-18	1	0	CL0196
>XP_022559194.1_Brassica_napus	220	381	201	383	PF04851.17	ResIII	16	169	171	50.53	2.4e-13	1.1e-16	1	0	CL0023
>XP_022559194.1_Brassica_napus	218	380	216	385	PF00270.31	DEAD	3	168	176	41.37	1.3e-10	6.3e-14	1	1	CL0023
>XP_021645591.1_Hevea_brasiliensis	764	881	764	882	PF00636.28	Ribonuclease_3	1	104	105	88.04	5.8e-25	1.8e-28	1	0	CL0539
>XP_021645591.1_Hevea_brasiliensis	954	1065	954	1065	PF00636.28	Ribonuclease_3	1	105	105	71.7	7.1e-20	2.2e-23	1	0	CL0539
>XP_021645591.1_Hevea_brasiliensis	931	1068	931	1076	PF14622.8	Ribonucleas_3_3	1	115	128	55.93	4.8e-15	1.5e-18	1	1	CL0539
>XP_021645591.1_Hevea_brasiliensis	593	721	583	723	PF02170.24	PAZ	19	137	139	61.94	5.7e-17	1.8e-20	1	0	CL0638
>XP_021645591.1_Hevea_brasiliensis	332	401	327	406	PF03368.16	Dicer_dimer	10	85	90	39.06	6.5e-10	2e-13	1	0	CL0196
>XP_021645591.1_Hevea_brasiliensis	1094	1156	1092	1156	PF00035.28	dsrm	3	67	67	26.55	8.1e-06	2.5e-09	1	0	CL0196
>XP_021645591.1_Hevea_brasiliensis	23	92	21	129	PF04851.17	ResIII	5	78	171	24.66	2.1e-05	6.7e-09	1	0	CL0023
>XP_010249397.1_Nelumbo_nucifera	995	1112	995	1113	PF00636.28	Ribonuclease_3	1	104	105	77.77	9.1e-22	2.8e-25	1	0	CL0539
>XP_010249397.1_Nelumbo_nucifera	1185	1295	1185	1296	PF00636.28	Ribonuclease_3	1	104	105	76.42	2.4e-21	7.5e-25	1	0	CL0539
>XP_010249397.1_Nelumbo_nucifera	1162	1297	1162	1307	PF14622.8	Ribonucleas_3_3	1	113	128	47.22	2.4e-12	7.5e-16	1	1	CL0539
>XP_010249397.1_Nelumbo_nucifera	364	482	363	484	PF00271.33	Helicase_C	2	109	111	60.48	1.9e-16	5.9e-20	1	0	CL0023
>XP_010249397.1_Nelumbo_nucifera	552	631	552	635	PF03368.16	Dicer_dimer	1	86	90	57.29	1.3e-15	4.2e-19	1	0	CL0196
>XP_010249397.1_Nelumbo_nucifera	21	156	20	194	PF00270.31	DEAD	2	137	176	53.93	1.9e-14	5.9e-18	1	0	CL0023
>XP_010249397.1_Nelumbo_nucifera	20	187	17	189	PF04851.17	ResIII	5	169	171	45.21	1e-11	3.2e-15	1	1	CL0023
>XP_010261807.1_Nelumbo_nucifera	1064	1198	1064	1199	PF00636.28	Ribonuclease_3	1	104	105	87.6	7.9e-25	3.3e-28	1	0	CL0539
>XP_010261807.1_Nelumbo_nucifera	1276	1383	1276	1384	PF00636.28	Ribonuclease_3	1	104	105	75.14	6e-21	2.5e-24	1	0	CL0539
>XP_010261807.1_Nelumbo_nucifera	568	653	568	655	PF03368.16	Dicer_dimer	1	88	90	84.49	4.4e-24	1.8e-27	1	0	CL0196
>XP_010261807.1_Nelumbo_nucifera	1255	1384	1253	1396	PF14622.8	Ribonucleas_3_3	3	112	128	54.65	1.2e-14	5e-18	1	1	CL0539
>XP_010261807.1_Nelumbo_nucifera	398	497	380	500	PF00271.33	Helicase_C	18	107	111	64.09	1.4e-17	6e-21	1	0	CL0023
>XP_010261807.1_Nelumbo_nucifera	886	1023	871	1024	PF02170.24	PAZ	25	138	139	59.31	3.7e-16	1.5e-19	1	0	CL0638
>XP_010261807.1_Nelumbo_nucifera	24	190	23	192	PF04851.17	ResIII	2	169	171	57.51	1.7e-15	7.3e-19	1	0	CL0023
>XP_010261807.1_Nelumbo_nucifera	28	189	27	194	PF00270.31	DEAD	2	168	176	54.34	1.4e-14	5.9e-18	1	1	CL0023
>XP_010261808.1_Nelumbo_nucifera	1021	1155	1021	1156	PF00636.28	Ribonuclease_3	1	104	105	87.65	7.7e-25	3.2e-28	1	0	CL0539
>XP_010261808.1_Nelumbo_nucifera	1233	1340	1233	1341	PF00636.28	Ribonuclease_3	1	104	105	75.18	5.8e-21	2.4e-24	1	0	CL0539
>XP_010261808.1_Nelumbo_nucifera	524	609	524	611	PF03368.16	Dicer_dimer	1	88	90	84.53	4.2e-24	1.8e-27	1	0	CL0196
>XP_010261808.1_Nelumbo_nucifera	1212	1341	1210	1353	PF14622.8	Ribonucleas_3_3	3	112	128	54.7	1.2e-14	4.8e-18	1	1	CL0539
>XP_010261808.1_Nelumbo_nucifera	354	453	336	456	PF00271.33	Helicase_C	18	107	111	64.13	1.4e-17	5.8e-21	1	0	CL0023
>XP_010261808.1_Nelumbo_nucifera	842	980	826	981	PF02170.24	PAZ	25	138	139	59.3	3.7e-16	1.6e-19	1	0	CL0638
>XP_010261808.1_Nelumbo_nucifera	24	190	23	192	PF04851.17	ResIII	2	169	171	57.55	1.7e-15	7e-19	1	0	CL0023
>XP_010261808.1_Nelumbo_nucifera	28	189	27	194	PF00270.31	DEAD	2	168	176	54.39	1.4e-14	5.7e-18	1	1	CL0023
>XP_010241057.1_Nelumbo_nucifera	1507	1655	1507	1655	PF00636.28	Ribonuclease_3	1	105	105	104.47	4.5e-30	2.1e-33	1	0	CL0539
>XP_010241057.1_Nelumbo_nucifera	1731	1844	1731	1844	PF00636.28	Ribonuclease_3	1	105	105	84.61	6.8e-24	3.2e-27	1	0	CL0539
>XP_010241057.1_Nelumbo_nucifera	1710	1847	1709	1858	PF14622.8	Ribonucleas_3_3	2	115	128	46.11	5.3e-12	2.5e-15	1	1	CL0539
>XP_010241057.1_Nelumbo_nucifera	969	1057	969	1060	PF03368.16	Dicer_dimer	1	86	90	76.6	1.3e-21	5.9e-25	1	0	CL0196
>XP_010241057.1_Nelumbo_nucifera	1327	1470	1313	1472	PF02170.24	PAZ	15	137	139	82.82	2e-23	9.6e-27	1	0	CL0638
>XP_010241057.1_Nelumbo_nucifera	1871	1931	1871	1931	PF00035.28	dsrm	1	67	67	21.84	0.00024	1.1e-07	1	0	CL0196
>XP_010241057.1_Nelumbo_nucifera	1958	2028	1956	2028	PF00035.28	dsrm	3	67	67	39.23	8.9e-10	4.2e-13	1	1	CL0196
>XP_010241057.1_Nelumbo_nucifera	777	894	776	897	PF00271.33	Helicase_C	2	108	111	61.86	7e-17	3.3e-20	1	0	CL0023
>XP_010241057.1_Nelumbo_nucifera	1955	2028	1954	2029	PF14709.9	DND1_DSRM	2	79	80	59.89	2.4e-16	1.1e-19	1	0	CL0196
>XP_010241057.1_Nelumbo_nucifera	377	539	375	544	PF00270.31	DEAD	3	168	176	49.47	4.4e-13	2.1e-16	1	1	CL0023
>XP_010241057.1_Nelumbo_nucifera	369	540	358	542	PF04851.17	ResIII	6	169	171	51.13	1.6e-13	7.4e-17	1	0	CL0023
>AIE15763.1_DCL1_Salvia_miltiorrhiza	1400	1546	1400	1546	PF00636.28	Ribonuclease_3	1	105	105	100.06	1.1e-28	5e-32	1	0	CL0539
>AIE15763.1_DCL1_Salvia_miltiorrhiza	1622	1735	1622	1735	PF00636.28	Ribonuclease_3	1	105	105	84.26	8.7e-24	4.1e-27	1	0	CL0539
>AIE15763.1_DCL1_Salvia_miltiorrhiza	1600	1739	1600	1746	PF14622.8	Ribonucleas_3_3	1	116	128	53.07	3.7e-14	1.7e-17	1	1	CL0539
>AIE15763.1_DCL1_Salvia_miltiorrhiza	1225	1363	1213	1365	PF02170.24	PAZ	20	137	139	85.16	3.9e-24	1.8e-27	1	0	CL0638
>AIE15763.1_DCL1_Salvia_miltiorrhiza	862	950	862	954	PF03368.16	Dicer_dimer	1	86	90	77.25	7.9e-22	3.7e-25	1	0	CL0196
>AIE15763.1_DCL1_Salvia_miltiorrhiza	670	787	669	790	PF00271.33	Helicase_C	2	108	111	64.79	8.6e-18	4.1e-21	1	0	CL0023
>AIE15763.1_DCL1_Salvia_miltiorrhiza	1762	1822	1762	1822	PF00035.28	dsrm	1	67	67	24.03	4.9e-05	2.3e-08	1	0	CL0196
>AIE15763.1_DCL1_Salvia_miltiorrhiza	1852	1922	1850	1922	PF00035.28	dsrm	3	67	67	37.28	3.6e-09	1.7e-12	1	1	CL0196
>AIE15763.1_DCL1_Salvia_miltiorrhiza	1849	1922	1848	1923	PF14709.9	DND1_DSRM	2	79	80	54.11	1.5e-14	7.1e-18	1	0	CL0196
>AIE15763.1_DCL1_Salvia_miltiorrhiza	272	434	270	440	PF00270.31	DEAD	3	168	176	51.04	1.5e-13	6.8e-17	1	1	CL0023
>AIE15763.1_DCL1_Salvia_miltiorrhiza	268	435	222	437	PF04851.17	ResIII	21	169	171	53.04	4.1e-14	1.9e-17	1	0	CL0023
>AIE15764.1_DCL2_Salvia_miltiorrhiza	987	1103	987	1105	PF00636.28	Ribonuclease_3	1	103	105	77.52	1.1e-21	4e-25	1	0	CL0539
>AIE15764.1_DCL2_Salvia_miltiorrhiza	1177	1286	1177	1286	PF00636.28	Ribonuclease_3	1	105	105	74.16	1.2e-20	4.4e-24	1	0	CL0539
>AIE15764.1_DCL2_Salvia_miltiorrhiza	1154	1290	1154	1300	PF14622.8	Ribonucleas_3_3	1	116	128	55.52	6.5e-15	2.4e-18	1	1	CL0539
>AIE15764.1_DCL2_Salvia_miltiorrhiza	364	480	360	482	PF00271.33	Helicase_C	5	109	111	61.68	8e-17	2.9e-20	1	0	CL0023
>AIE15764.1_DCL2_Salvia_miltiorrhiza	820	945	803	947	PF02170.24	PAZ	22	137	139	55.27	6.5e-15	2.4e-18	1	0	CL0638
>AIE15764.1_DCL2_Salvia_miltiorrhiza	550	628	550	632	PF03368.16	Dicer_dimer	1	86	90	53.84	1.6e-14	5.8e-18	1	0	CL0196
>AIE15764.1_DCL2_Salvia_miltiorrhiza	20	181	19	187	PF00270.31	DEAD	2	169	176	50.41	2.3e-13	8.2e-17	1	0	CL0023
>AIE15764.1_DCL2_Salvia_miltiorrhiza	19	181	17	183	PF04851.17	ResIII	5	169	171	47.61	1.9e-12	6.9e-16	1	1	CL0023
>AIE15765.1_DCL3_Salvia_miltiorrhiza	1072	1203	1072	1207	PF00636.28	Ribonuclease_3	1	101	105	79.55	2.5e-22	9.3e-26	1	0	CL0539
>AIE15765.1_DCL3_Salvia_miltiorrhiza	1284	1391	1284	1392	PF00636.28	Ribonuclease_3	1	104	105	64.96	8.8e-18	3.2e-21	1	0	CL0539
>AIE15765.1_DCL3_Salvia_miltiorrhiza	575	660	575	662	PF03368.16	Dicer_dimer	1	88	90	77.12	8.7e-22	3.2e-25	1	0	CL0196
>AIE15765.1_DCL3_Salvia_miltiorrhiza	1263	1391	1261	1405	PF14622.8	Ribonucleas_3_3	3	111	128	40.11	3.8e-10	1.4e-13	1	1	CL0539
>AIE15765.1_DCL3_Salvia_miltiorrhiza	405	505	386	507	PF00271.33	Helicase_C	18	109	111	70.97	1e-19	3.8e-23	1	0	CL0023
>AIE15765.1_DCL3_Salvia_miltiorrhiza	40	186	39	206	PF00270.31	DEAD	2	149	176	56.89	2.3e-15	8.5e-19	1	0	CL0023
>AIE15765.1_DCL3_Salvia_miltiorrhiza	891	1031	875	1032	PF02170.24	PAZ	19	138	139	56.74	2.3e-15	8.4e-19	1	0	CL0638
>AIE15765.1_DCL3_Salvia_miltiorrhiza	51	203	17	205	PF04851.17	ResIII	24	169	171	51.88	9.3e-14	3.4e-17	1	1	CL0023
>AIE15766.1_DCL4_Salvia_miltiorrhiza	1019	1149	1019	1149	PF00636.28	Ribonuclease_3	1	105	105	73.61	1.8e-20	8.4e-24	1	0	CL0539
>AIE15766.1_DCL4_Salvia_miltiorrhiza	1225	1333	1225	1333	PF00636.28	Ribonuclease_3	1	105	105	84.75	6.1e-24	2.9e-27	1	0	CL0539
>AIE15766.1_DCL4_Salvia_miltiorrhiza	1205	1335	1203	1341	PF14622.8	Ribonucleas_3_3	3	114	128	67.76	1.1e-18	5e-22	1	1	CL0539
>AIE15766.1_DCL4_Salvia_miltiorrhiza	564	649	564	651	PF03368.16	Dicer_dimer	1	88	90	90.4	6.2e-26	2.9e-29	1	0	CL0196
>AIE15766.1_DCL4_Salvia_miltiorrhiza	382	498	381	500	PF00271.33	Helicase_C	2	109	111	71.21	8.8e-20	4.1e-23	1	0	CL0023
>AIE15766.1_DCL4_Salvia_miltiorrhiza	1541	1616	1540	1616	PF14709.9	DND1_DSRM	2	80	80	53.14	3e-14	1.4e-17	1	0	CL0196
>AIE15766.1_DCL4_Salvia_miltiorrhiza	46	190	44	211	PF00270.31	DEAD	3	149	176	53.77	2.1e-14	9.8e-18	1	0	CL0023
>AIE15766.1_DCL4_Salvia_miltiorrhiza	52	209	33	210	PF04851.17	ResIII	20	170	171	47.02	2.9e-12	1.4e-15	1	1	CL0023
>AIE15766.1_DCL4_Salvia_miltiorrhiza	1542	1615	1542	1615	PF00035.28	dsrm	1	67	67	22.38	0.00016	7.6e-08	1	1	CL0196
>AIE15766.1_DCL4_Salvia_miltiorrhiza	853	976	835	978	PF02170.24	PAZ	21	137	139	30.11	3.8e-07	1.8e-10	1	0	CL0638
>AIE15767.1_DCL4_Salvia_miltiorrhiza	1017	1147	1017	1147	PF00636.28	Ribonuclease_3	1	105	105	75.34	5.2e-21	2.2e-24	1	0	CL0539
>AIE15767.1_DCL4_Salvia_miltiorrhiza	1222	1331	1222	1331	PF00636.28	Ribonuclease_3	1	105	105	78.51	5.4e-22	2.2e-25	1	0	CL0539
>AIE15767.1_DCL4_Salvia_miltiorrhiza	1203	1333	1201	1338	PF14622.8	Ribonucleas_3_3	3	114	128	54.77	1.1e-14	4.6e-18	1	1	CL0539
>AIE15767.1_DCL4_Salvia_miltiorrhiza	564	648	564	651	PF03368.16	Dicer_dimer	1	87	90	84.14	5.6e-24	2.3e-27	1	0	CL0196
>AIE15767.1_DCL4_Salvia_miltiorrhiza	382	498	381	500	PF00271.33	Helicase_C	2	109	111	69.54	2.9e-19	1.2e-22	1	0	CL0023
>AIE15767.1_DCL4_Salvia_miltiorrhiza	46	191	45	211	PF00270.31	DEAD	2	149	176	61.73	7.6e-17	3.2e-20	1	0	CL0023
>AIE15767.1_DCL4_Salvia_miltiorrhiza	45	210	31	211	PF04851.17	ResIII	5	170	171	53.76	2.5e-14	1e-17	1	1	CL0023
>AIE15767.1_DCL4_Salvia_miltiorrhiza	868	974	855	976	PF02170.24	PAZ	40	137	139	34.77	1.4e-08	5.8e-12	1	0	CL0638
>XP_011083472.1_Sesamum_indicum	1063	1197	1063	1198	PF00636.28	Ribonuclease_3	1	104	105	93.24	1.4e-26	5.1e-30	1	0	CL0539
>XP_011083472.1_Sesamum_indicum	1275	1382	1275	1383	PF00636.28	Ribonuclease_3	1	104	105	75.6	4.3e-21	1.6e-24	1	0	CL0539
>XP_011083472.1_Sesamum_indicum	1254	1383	1252	1394	PF14622.8	Ribonucleas_3_3	3	112	128	41.36	1.6e-10	5.7e-14	1	1	CL0539
>XP_011083472.1_Sesamum_indicum	574	659	574	661	PF03368.16	Dicer_dimer	1	88	90	77.14	8.5e-22	3.1e-25	1	0	CL0196
>XP_011083472.1_Sesamum_indicum	390	503	385	506	PF00271.33	Helicase_C	6	107	111	65.88	4e-18	1.4e-21	1	0	CL0023
>XP_011083472.1_Sesamum_indicum	37	199	36	204	PF00270.31	DEAD	2	168	176	66.2	3.2e-18	1.2e-21	1	0	CL0023
>XP_011083472.1_Sesamum_indicum	48	200	16	202	PF04851.17	ResIII	24	169	171	58.41	9.2e-16	3.3e-19	1	1	CL0023
>XP_011083472.1_Sesamum_indicum	884	1021	874	1023	PF02170.24	PAZ	22	137	139	48.58	7.6e-13	2.8e-16	1	0	CL0638
>XP_011071729.1_Sesamum_indicum	1406	1554	1406	1554	PF00636.28	Ribonuclease_3	1	105	105	102.05	2.5e-29	1.2e-32	1	0	CL0539
>XP_011071729.1_Sesamum_indicum	1630	1743	1630	1743	PF00636.28	Ribonuclease_3	1	105	105	86.08	2.4e-24	1.1e-27	1	0	CL0539
>XP_011071729.1_Sesamum_indicum	1609	1748	1608	1759	PF14622.8	Ribonucleas_3_3	2	117	128	53.11	3.6e-14	1.7e-17	1	1	CL0539
>XP_011071729.1_Sesamum_indicum	868	956	868	958	PF03368.16	Dicer_dimer	1	86	90	77.17	8.3e-22	3.9e-25	1	0	CL0196
>XP_011071729.1_Sesamum_indicum	1235	1369	1223	1371	PF02170.24	PAZ	24	137	139	83.22	1.5e-23	7.2e-27	1	0	CL0638
>XP_011071729.1_Sesamum_indicum	676	793	675	796	PF00271.33	Helicase_C	2	108	111	64.03	1.5e-17	7e-21	1	0	CL0023
>XP_011071729.1_Sesamum_indicum	1859	1929	1857	1929	PF00035.28	dsrm	3	67	67	36.57	6e-09	2.8e-12	1	1	CL0196
>XP_011071729.1_Sesamum_indicum	1856	1929	1855	1930	PF14709.9	DND1_DSRM	2	79	80	53.46	2.4e-14	1.1e-17	1	0	CL0196
>XP_011071729.1_Sesamum_indicum	275	437	273	442	PF00270.31	DEAD	3	168	176	50.51	2.1e-13	9.9e-17	1	1	CL0023
>XP_011071729.1_Sesamum_indicum	278	438	229	440	PF04851.17	ResIII	17	169	171	51.59	1.1e-13	5.4e-17	1	0	CL0023
>XP_011084676.1_Sesamum_indicum	999	1114	999	1116	PF00636.28	Ribonuclease_3	1	103	105	74.05	1.3e-20	4.8e-24	1	0	CL0539
>XP_011084676.1_Sesamum_indicum	1188	1299	1188	1299	PF00636.28	Ribonuclease_3	1	105	105	70.83	1.3e-19	4.8e-23	1	0	CL0539
>XP_011084676.1_Sesamum_indicum	1167	1301	1165	1311	PF14622.8	Ribonucleas_3_3	3	114	128	47.75	1.6e-12	6e-16	1	1	CL0539
>XP_011084676.1_Sesamum_indicum	374	490	370	492	PF00271.33	Helicase_C	5	109	111	61.61	8.4e-17	3.1e-20	1	0	CL0023
>XP_011084676.1_Sesamum_indicum	560	638	560	643	PF03368.16	Dicer_dimer	1	85	90	59.7	2.4e-16	8.6e-20	1	0	CL0196
>XP_011084676.1_Sesamum_indicum	24	188	23	196	PF00270.31	DEAD	2	167	176	55.91	4.6e-15	1.7e-18	1	0	CL0023
>XP_011084676.1_Sesamum_indicum	832	956	822	958	PF02170.24	PAZ	23	137	139	54.11	1.5e-14	5.5e-18	1	0	CL0638
>XP_011084676.1_Sesamum_indicum	23	190	21	192	PF04851.17	ResIII	5	169	171	49.18	6.3e-13	2.3e-16	1	1	CL0023
>XP_015079707.1_Solanum_pennellii	1003	1121	1003	1121	PF00636.28	Ribonuclease_3	1	105	105	78.07	7.4e-22	2.7e-25	1	0	CL0539
>XP_015079707.1_Solanum_pennellii	1193	1304	1193	1304	PF00636.28	Ribonuclease_3	1	105	105	72.19	4.9e-20	1.8e-23	1	0	CL0539
>XP_015079707.1_Solanum_pennellii	1170	1307	1170	1315	PF14622.8	Ribonucleas_3_3	1	115	128	47.86	1.5e-12	5.5e-16	1	1	CL0539
>XP_015079707.1_Solanum_pennellii	560	640	560	644	PF03368.16	Dicer_dimer	1	86	90	68.34	4.8e-19	1.7e-22	1	0	CL0196
>XP_015079707.1_Solanum_pennellii	372	490	370	492	PF00271.33	Helicase_C	3	109	111	62.24	5.4e-17	2e-20	1	0	CL0023
>XP_015079707.1_Solanum_pennellii	829	960	815	962	PF02170.24	PAZ	16	137	139	52.17	5.9e-14	2.2e-17	1	0	CL0638
>XP_015079707.1_Solanum_pennellii	24	190	23	195	PF00270.31	DEAD	2	169	176	47.96	1.3e-12	4.7e-16	1	0	CL0023
>XP_015079707.1_Solanum_pennellii	23	190	21	192	PF04851.17	ResIII	5	169	171	41.16	1.8e-10	6.7e-14	1	1	CL0023
>XP_015082001.1_Solanum_pennellii	1022	1152	1022	1152	PF00636.28	Ribonuclease_3	1	105	105	76.31	2.6e-21	1.2e-24	1	0	CL0539
>XP_015082001.1_Solanum_pennellii	1228	1337	1228	1337	PF00636.28	Ribonuclease_3	1	105	105	72.23	4.8e-20	2.3e-23	1	0	CL0539
>XP_015082001.1_Solanum_pennellii	1208	1340	1206	1354	PF14622.8	Ribonucleas_3_3	3	115	128	48.26	1.1e-12	5.4e-16	1	1	CL0539
>XP_015082001.1_Solanum_pennellii	569	654	569	656	PF03368.16	Dicer_dimer	1	88	90	80.31	8.8e-23	4.1e-26	1	0	CL0196
>XP_015082001.1_Solanum_pennellii	397	503	384	505	PF00271.33	Helicase_C	12	109	111	69	4.3e-19	2e-22	1	0	CL0023
>XP_015082001.1_Solanum_pennellii	1539	1613	1538	1613	PF14709.9	DND1_DSRM	2	80	80	57.75	1.1e-15	5.2e-19	1	0	CL0196
>XP_015082001.1_Solanum_pennellii	50	212	49	217	PF00270.31	DEAD	2	168	176	57	2.1e-15	1e-18	1	0	CL0023
>XP_015082001.1_Solanum_pennellii	57	213	41	215	PF04851.17	ResIII	13	169	171	53.13	3.8e-14	1.8e-17	1	1	CL0023
>XP_015082001.1_Solanum_pennellii	1540	1609	1540	1610	PF00035.28	dsrm	1	64	67	28.49	2e-06	9.4e-10	1	1	CL0196
>XP_015082001.1_Solanum_pennellii	855	979	839	981	PF02170.24	PAZ	19	137	139	31.37	1.6e-07	7.3e-11	1	0	CL0638
>XP_015082002.1_Solanum_pennellii	1021	1151	1021	1151	PF00636.28	Ribonuclease_3	1	105	105	76.31	2.6e-21	1.2e-24	1	0	CL0539
>XP_015082002.1_Solanum_pennellii	1227	1336	1227	1336	PF00636.28	Ribonuclease_3	1	105	105	72.23	4.8e-20	2.3e-23	1	0	CL0539
>XP_015082002.1_Solanum_pennellii	1207	1339	1205	1353	PF14622.8	Ribonucleas_3_3	3	115	128	48.26	1.1e-12	5.4e-16	1	1	CL0539
>XP_015082002.1_Solanum_pennellii	569	654	569	656	PF03368.16	Dicer_dimer	1	88	90	80.31	8.8e-23	4.1e-26	1	0	CL0196
>XP_015082002.1_Solanum_pennellii	397	503	384	505	PF00271.33	Helicase_C	12	109	111	69	4.3e-19	2e-22	1	0	CL0023
>XP_015082002.1_Solanum_pennellii	1538	1612	1537	1612	PF14709.9	DND1_DSRM	2	80	80	57.76	1.1e-15	5.2e-19	1	0	CL0196
>XP_015082002.1_Solanum_pennellii	50	212	49	217	PF00270.31	DEAD	2	168	176	57	2.1e-15	1e-18	1	0	CL0023
>XP_015082002.1_Solanum_pennellii	57	213	41	215	PF04851.17	ResIII	13	169	171	53.13	3.8e-14	1.8e-17	1	1	CL0023
>XP_015082002.1_Solanum_pennellii	1539	1608	1539	1609	PF00035.28	dsrm	1	64	67	28.49	2e-06	9.4e-10	1	1	CL0196
>XP_015082002.1_Solanum_pennellii	854	978	838	980	PF02170.24	PAZ	19	137	139	31.37	1.6e-07	7.3e-11	1	0	CL0638
>XP_015082003.1_Solanum_pennellii	1022	1075	1022	1076	PF00636.28	Ribonuclease_3	1	54	105	44.2	2.5e-11	1.1e-14	1	1	CL0539
>XP_015082003.1_Solanum_pennellii	1075	1184	1075	1184	PF00636.28	Ribonuclease_3	1	105	105	72.4	4.3e-20	1.8e-23	1	0	CL0539
>XP_015082003.1_Solanum_pennellii	569	654	569	656	PF03368.16	Dicer_dimer	1	88	90	80.47	7.8e-23	3.2e-26	1	0	CL0196
>XP_015082003.1_Solanum_pennellii	397	503	384	505	PF00271.33	Helicase_C	12	109	111	69.18	3.8e-19	1.6e-22	1	0	CL0023
>XP_015082003.1_Solanum_pennellii	1386	1460	1385	1460	PF14709.9	DND1_DSRM	2	80	80	57.92	9.8e-16	4.1e-19	1	0	CL0196
>XP_015082003.1_Solanum_pennellii	50	212	49	217	PF00270.31	DEAD	2	168	176	57.18	1.9e-15	7.9e-19	1	0	CL0023
>XP_015082003.1_Solanum_pennellii	57	213	41	215	PF04851.17	ResIII	13	169	171	53.32	3.4e-14	1.4e-17	1	1	CL0023
>XP_015082003.1_Solanum_pennellii	1387	1456	1387	1457	PF00035.28	dsrm	1	64	67	28.65	1.8e-06	7.5e-10	1	1	CL0196
>XP_015085705.1_Solanum_pennellii	1068	1202	1068	1203	PF00636.28	Ribonuclease_3	1	104	105	89.68	1.8e-25	6.6e-29	1	0	CL0539
>XP_015085705.1_Solanum_pennellii	1280	1384	1280	1385	PF00636.28	Ribonuclease_3	1	104	105	72.99	2.8e-20	1e-23	1	0	CL0539
>XP_015085705.1_Solanum_pennellii	576	662	576	663	PF03368.16	Dicer_dimer	1	89	90	81.59	3.5e-23	1.3e-26	1	0	CL0196
>XP_015085705.1_Solanum_pennellii	1259	1384	1258	1396	PF14622.8	Ribonucleas_3_3	3	111	128	48.45	1e-12	3.6e-16	1	1	CL0539
>XP_015085705.1_Solanum_pennellii	392	505	387	508	PF00271.33	Helicase_C	6	107	111	67.99	8.8e-19	3.2e-22	1	0	CL0023
>XP_015085705.1_Solanum_pennellii	38	199	37	204	PF00270.31	DEAD	2	168	176	62.98	3.1e-17	1.1e-20	1	0	CL0023
>XP_015085705.1_Solanum_pennellii	43	200	4	202	PF04851.17	ResIII	21	169	171	50.3	2.8e-13	1e-16	1	1	CL0023
>XP_015085705.1_Solanum_pennellii	890	1026	876	1028	PF02170.24	PAZ	25	137	139	39.86	3.7e-10	1.4e-13	1	0	CL0638
>XP_015055701.1_Solanum_pennellii	1386	1534	1386	1534	PF00636.28	Ribonuclease_3	1	105	105	103.68	7.9e-30	3.7e-33	1	0	CL0539
>XP_015055701.1_Solanum_pennellii	1612	1725	1612	1725	PF00636.28	Ribonuclease_3	1	105	105	85.61	3.3e-24	1.6e-27	1	0	CL0539
>XP_015055701.1_Solanum_pennellii	1590	1728	1590	1739	PF14622.8	Ribonucleas_3_3	1	115	128	51.22	1.4e-13	6.5e-17	1	1	CL0539
>XP_015055701.1_Solanum_pennellii	848	936	848	939	PF03368.16	Dicer_dimer	1	86	90	78.89	2.4e-22	1.1e-25	1	0	CL0196
>XP_015055701.1_Solanum_pennellii	1214	1349	1200	1351	PF02170.24	PAZ	23	137	139	78.48	4.5e-22	2.1e-25	1	0	CL0638
>XP_015055701.1_Solanum_pennellii	1752	1810	1752	1812	PF00035.28	dsrm	1	65	67	22.52	0.00015	6.9e-08	1	0	CL0196
>XP_015055701.1_Solanum_pennellii	1839	1909	1837	1909	PF00035.28	dsrm	3	67	67	37.21	3.8e-09	1.8e-12	1	1	CL0196
>XP_015055701.1_Solanum_pennellii	656	773	655	776	PF00271.33	Helicase_C	2	108	111	62.01	6.3e-17	3e-20	1	0	CL0023
>XP_015055701.1_Solanum_pennellii	1836	1909	1835	1910	PF14709.9	DND1_DSRM	2	79	80	54.05	1.6e-14	7.4e-18	1	0	CL0196
>XP_015055701.1_Solanum_pennellii	256	420	231	422	PF04851.17	ResIII	21	169	171	53.69	2.6e-14	1.2e-17	1	0	CL0023
>XP_015055701.1_Solanum_pennellii	257	419	255	425	PF00270.31	DEAD	3	168	176	47.31	2e-12	9.5e-16	1	1	CL0023
>XP_015056670.1_Solanum_pennellii	973	1091	973	1091	PF00636.28	Ribonuclease_3	1	105	105	76.37	2.5e-21	9e-25	1	0	CL0539
>XP_015056670.1_Solanum_pennellii	1164	1268	1163	1268	PF00636.28	Ribonuclease_3	2	105	105	66.72	2.5e-18	9.1e-22	1	0	CL0539
>XP_015056670.1_Solanum_pennellii	360	473	359	475	PF00271.33	Helicase_C	2	109	111	76.71	1.7e-21	6.3e-25	1	0	CL0023
>XP_015056670.1_Solanum_pennellii	542	624	542	628	PF03368.16	Dicer_dimer	1	86	90	70.76	8.4e-20	3.1e-23	1	0	CL0196
>XP_015056670.1_Solanum_pennellii	1140	1275	1140	1283	PF14622.8	Ribonucleas_3_3	1	119	128	41.6	1.3e-10	4.8e-14	1	1	CL0539
>XP_015056670.1_Solanum_pennellii	24	190	23	195	PF00270.31	DEAD	2	169	176	49.26	5.1e-13	1.9e-16	1	0	CL0023
>XP_015056670.1_Solanum_pennellii	819	930	801	932	PF02170.24	PAZ	22	137	139	47.56	1.6e-12	5.7e-16	1	0	CL0638
>XP_015056670.1_Solanum_pennellii	24	190	21	192	PF04851.17	ResIII	6	169	171	45.74	7.2e-12	2.6e-15	1	1	CL0023
>XP_003535104.1_Glycine_max	992	1109	992	1109	PF00636.28	Ribonuclease_3	1	105	105	83.22	1.8e-23	6.7e-27	1	0	CL0539
>XP_003535104.1_Glycine_max	1181	1292	1181	1292	PF00636.28	Ribonuclease_3	1	105	105	73.43	2e-20	7.5e-24	1	0	CL0539
>XP_003535104.1_Glycine_max	1158	1295	1158	1304	PF14622.8	Ribonucleas_3_3	1	115	128	49.25	5.6e-13	2.1e-16	1	1	CL0539
>XP_003535104.1_Glycine_max	389	493	374	495	PF00271.33	Helicase_C	15	109	111	58.64	7.1e-16	2.6e-19	1	0	CL0023
>XP_003535104.1_Glycine_max	30	196	29	203	PF00270.31	DEAD	2	169	176	53.55	2.5e-14	9e-18	1	0	CL0023
>XP_003535104.1_Glycine_max	823	950	807	952	PF02170.24	PAZ	22	137	139	52.15	6e-14	2.2e-17	1	0	CL0638
>XP_003535104.1_Glycine_max	29	196	15	198	PF04851.17	ResIII	5	169	171	52.45	6.2e-14	2.3e-17	1	1	CL0023
>XP_003535104.1_Glycine_max	563	637	563	641	PF03368.16	Dicer_dimer	1	85	90	45.93	4.7e-12	1.7e-15	1	0	CL0196
>XP_003550797.1_Glycine_max	1038	1169	1038	1169	PF00636.28	Ribonuclease_3	1	105	105	77.4	1.2e-21	5.6e-25	1	0	CL0539
>XP_003550797.1_Glycine_max	1245	1354	1245	1354	PF00636.28	Ribonuclease_3	1	105	105	74.79	7.7e-21	3.6e-24	1	0	CL0539
>XP_003550797.1_Glycine_max	578	663	578	665	PF03368.16	Dicer_dimer	1	88	90	78.72	2.7e-22	1.3e-25	1	0	CL0196
>XP_003550797.1_Glycine_max	1225	1356	1223	1369	PF14622.8	Ribonucleas_3_3	3	114	128	50.91	1.7e-13	8.1e-17	1	1	CL0539
>XP_003550797.1_Glycine_max	401	512	393	514	PF00271.33	Helicase_C	9	109	111	68.2	7.6e-19	3.6e-22	1	0	CL0023
>XP_003550797.1_Glycine_max	873	994	867	997	PF02170.24	PAZ	25	136	139	57.29	1.6e-15	7.3e-19	1	0	CL0638
>XP_003550797.1_Glycine_max	1552	1622	1552	1625	PF00035.28	dsrm	1	64	67	27.27	4.8e-06	2.3e-09	1	1	CL0196
>XP_003550797.1_Glycine_max	57	215	38	217	PF04851.17	ResIII	18	169	171	50.24	3e-13	1.4e-16	1	1	CL0023
>XP_003550797.1_Glycine_max	52	213	51	217	PF00270.31	DEAD	2	167	176	50.28	2.5e-13	1.2e-16	1	0	CL0023
>XP_003550797.1_Glycine_max	1552	1626	1550	1626	PF14709.9	DND1_DSRM	3	80	80	40.89	2e-10	9.5e-14	1	0	CL0196
>XP_006577359.1_Glycine_max	1423	1569	1423	1569	PF00636.28	Ribonuclease_3	1	105	105	104.8	3.6e-30	1.7e-33	1	0	CL0539
>XP_006577359.1_Glycine_max	1645	1758	1645	1758	PF00636.28	Ribonuclease_3	1	105	105	84.85	5.7e-24	2.7e-27	1	0	CL0539
>XP_006577359.1_Glycine_max	1624	1762	1623	1772	PF14622.8	Ribonucleas_3_3	2	116	128	48.54	9.4e-13	4.4e-16	1	1	CL0539
>XP_006577359.1_Glycine_max	1239	1386	1227	1388	PF02170.24	PAZ	11	137	139	89.17	2.3e-25	1.1e-28	1	0	CL0638
>XP_006577359.1_Glycine_max	883	971	883	974	PF03368.16	Dicer_dimer	1	86	90	76.28	1.6e-21	7.4e-25	1	0	CL0196
>XP_006577359.1_Glycine_max	691	808	690	811	PF00271.33	Helicase_C	2	108	111	62.37	4.9e-17	2.3e-20	1	0	CL0023
>XP_006577359.1_Glycine_max	1872	1942	1870	1942	PF00035.28	dsrm	3	67	67	35.41	1.4e-08	6.5e-12	1	1	CL0196
>XP_006577359.1_Glycine_max	1869	1942	1868	1943	PF14709.9	DND1_DSRM	2	79	80	54.92	8.4e-15	4e-18	1	0	CL0196
>XP_006577359.1_Glycine_max	289	454	270	456	PF04851.17	ResIII	21	169	171	52.93	4.4e-14	2.1e-17	1	0	CL0023
>XP_006577359.1_Glycine_max	295	453	289	458	PF00270.31	DEAD	7	168	176	49.18	5.4e-13	2.5e-16	1	1	CL0023
>XP_006578099.1_Glycine_max	1096	1231	1096	1231	PF00636.28	Ribonuclease_3	1	105	105	92.49	2.4e-26	1e-29	1	0	CL0539
>XP_006578099.1_Glycine_max	1308	1414	1308	1415	PF00636.28	Ribonuclease_3	1	104	105	74.32	1.1e-20	4.5e-24	1	0	CL0539
>XP_006578099.1_Glycine_max	601	686	601	688	PF03368.16	Dicer_dimer	1	88	90	90.24	7e-26	2.9e-29	1	0	CL0196
>XP_006578099.1_Glycine_max	1287	1414	1286	1421	PF14622.8	Ribonucleas_3_3	3	111	128	50.08	3.1e-13	1.3e-16	1	1	CL0539
>XP_006578099.1_Glycine_max	427	531	414	535	PF00271.33	Helicase_C	13	107	111	63.82	1.7e-17	7.2e-21	1	0	CL0023
>XP_006578099.1_Glycine_max	65	230	56	232	PF04851.17	ResIII	3	169	171	61.63	9.4e-17	3.9e-20	1	0	CL0023
>XP_006578099.1_Glycine_max	919	1054	910	1056	PF02170.24	PAZ	23	137	139	59.02	4.5e-16	1.9e-19	1	0	CL0638
>XP_006578099.1_Glycine_max	69	229	67	235	PF00270.31	DEAD	3	168	176	57.13	2e-15	8.2e-19	1	1	CL0023
>XP_006578100.1_Glycine_max	1096	1231	1096	1231	PF00636.28	Ribonuclease_3	1	105	105	92.62	2.2e-26	8e-30	1	0	CL0539
>XP_006578100.1_Glycine_max	1308	1369	1308	1430	PF00636.28	Ribonuclease_3	1	62	105	54.76	1.3e-14	4.8e-18	1	0	CL0539
>XP_006578100.1_Glycine_max	601	686	601	688	PF03368.16	Dicer_dimer	1	88	90	90.36	6.4e-26	2.3e-29	1	0	CL0196
>XP_006578100.1_Glycine_max	1287	1383	1286	1385	PF14622.8	Ribonucleas_3_3	3	97	128	42.37	7.6e-11	2.8e-14	1	1	CL0539
>XP_006578100.1_Glycine_max	427	531	414	535	PF00271.33	Helicase_C	13	107	111	63.94	1.6e-17	5.8e-21	1	0	CL0023
>XP_006578100.1_Glycine_max	65	230	56	232	PF04851.17	ResIII	3	169	171	61.76	8.6e-17	3.1e-20	1	0	CL0023
>XP_006578100.1_Glycine_max	919	1054	910	1056	PF02170.24	PAZ	23	137	139	59.15	4.1e-16	1.5e-19	1	0	CL0638
>XP_006578100.1_Glycine_max	69	229	67	235	PF00270.31	DEAD	3	168	176	57.25	1.8e-15	6.5e-19	1	1	CL0023
>XP_006586846.1_Glycine_max	1024	1141	1024	1141	PF00636.28	Ribonuclease_3	1	105	105	85.2	4.4e-24	1.6e-27	1	0	CL0539
>XP_006586846.1_Glycine_max	1213	1324	1213	1324	PF00636.28	Ribonuclease_3	1	105	105	74.05	1.3e-20	4.8e-24	1	0	CL0539
>XP_006586846.1_Glycine_max	1190	1327	1190	1335	PF14622.8	Ribonucleas_3_3	1	115	128	50.26	2.8e-13	1e-16	1	1	CL0539
>XP_006586846.1_Glycine_max	422	526	407	528	PF00271.33	Helicase_C	15	109	111	58.88	5.9e-16	2.2e-19	1	0	CL0023
>XP_006586846.1_Glycine_max	856	982	840	984	PF02170.24	PAZ	22	137	139	55.39	6e-15	2.2e-18	1	0	CL0638
>XP_006586846.1_Glycine_max	62	229	60	231	PF04851.17	ResIII	5	169	171	50.13	3.2e-13	1.2e-16	1	0	CL0023
>XP_006586846.1_Glycine_max	64	229	62	236	PF00270.31	DEAD	3	169	176	49.39	4.7e-13	1.7e-16	1	1	CL0023
>XP_006586846.1_Glycine_max	596	670	596	673	PF03368.16	Dicer_dimer	1	85	90	48.7	6.4e-13	2.3e-16	1	0	CL0196
>XP_006586847.1_Glycine_max	991	1108	991	1108	PF00636.28	Ribonuclease_3	1	105	105	85.24	4.3e-24	1.6e-27	1	0	CL0539
>XP_006586847.1_Glycine_max	1180	1291	1180	1291	PF00636.28	Ribonuclease_3	1	105	105	74.09	1.3e-20	4.6e-24	1	0	CL0539
>XP_006586847.1_Glycine_max	1157	1294	1157	1302	PF14622.8	Ribonucleas_3_3	1	115	128	50.3	2.7e-13	9.7e-17	1	1	CL0539
>XP_006586847.1_Glycine_max	388	492	373	494	PF00271.33	Helicase_C	15	109	111	58.92	5.8e-16	2.1e-19	1	0	CL0023
>XP_006586847.1_Glycine_max	822	949	806	951	PF02170.24	PAZ	22	137	139	55.92	4.1e-15	1.5e-18	1	0	CL0638
>XP_006586847.1_Glycine_max	28	195	26	197	PF04851.17	ResIII	5	169	171	50.18	3.1e-13	1.1e-16	1	0	CL0023
>XP_006586847.1_Glycine_max	30	195	28	202	PF00270.31	DEAD	3	169	176	49.44	4.5e-13	1.6e-16	1	1	CL0023
>XP_006586847.1_Glycine_max	562	636	562	639	PF03368.16	Dicer_dimer	1	85	90	48.74	6.2e-13	2.3e-16	1	0	CL0196
>XP_006594227.1_Glycine_max	1037	1168	1037	1168	PF00636.28	Ribonuclease_3	1	105	105	77.16	1.4e-21	6.6e-25	1	0	CL0539
>XP_006594227.1_Glycine_max	1244	1353	1244	1353	PF00636.28	Ribonuclease_3	1	105	105	75.93	3.4e-21	1.6e-24	1	0	CL0539
>XP_006594227.1_Glycine_max	577	662	577	664	PF03368.16	Dicer_dimer	1	88	90	80.77	6.3e-23	2.9e-26	1	0	CL0196
>XP_006594227.1_Glycine_max	1036	1176	1026	1179	PF14622.8	Ribonucleas_3_3	22	120	128	36.14	6.4e-09	3e-12	1	1	CL0539
>XP_006594227.1_Glycine_max	1224	1355	1222	1367	PF14622.8	Ribonucleas_3_3	3	114	128	50.72	2e-13	9.3e-17	1	1	CL0539
>XP_006594227.1_Glycine_max	400	511	392	513	PF00271.33	Helicase_C	9	109	111	68.19	7.6e-19	3.6e-22	1	0	CL0023
>XP_006594227.1_Glycine_max	872	993	866	996	PF02170.24	PAZ	25	136	139	57.58	1.3e-15	5.9e-19	1	0	CL0638
>XP_006594227.1_Glycine_max	1553	1626	1553	1626	PF00035.28	dsrm	1	67	67	29.61	9e-07	4.2e-10	1	1	CL0196
>XP_006594227.1_Glycine_max	56	214	31	216	PF04851.17	ResIII	18	169	171	50.4	2.7e-13	1.2e-16	1	1	CL0023
>XP_006594227.1_Glycine_max	51	212	50	216	PF00270.31	DEAD	2	167	176	50.21	2.6e-13	1.2e-16	1	0	CL0023
>XP_006594227.1_Glycine_max	1553	1627	1551	1627	PF14709.9	DND1_DSRM	3	80	80	43.62	2.8e-11	1.3e-14	1	0	CL0196
>XP_006594229.1_Glycine_max	1037	1168	1037	1168	PF00636.28	Ribonuclease_3	1	105	105	77.2	1.4e-21	5.7e-25	1	0	CL0539
>XP_006594229.1_Glycine_max	1244	1353	1244	1353	PF00636.28	Ribonuclease_3	1	105	105	75.97	3.3e-21	1.4e-24	1	0	CL0539
>XP_006594229.1_Glycine_max	1036	1176	1026	1179	PF14622.8	Ribonucleas_3_3	22	120	128	36.18	6.2e-09	2.6e-12	1	1	CL0539
>XP_006594229.1_Glycine_max	1224	1355	1222	1367	PF14622.8	Ribonucleas_3_3	3	114	128	50.76	1.9e-13	8e-17	1	1	CL0539
>XP_006594229.1_Glycine_max	577	662	577	664	PF03368.16	Dicer_dimer	1	88	90	80.81	6.1e-23	2.5e-26	1	0	CL0196
>XP_006594229.1_Glycine_max	400	511	392	513	PF00271.33	Helicase_C	9	109	111	68.24	7.4e-19	3.1e-22	1	0	CL0023
>XP_006594229.1_Glycine_max	872	993	866	996	PF02170.24	PAZ	25	136	139	57.62	1.2e-15	5.1e-19	1	0	CL0638
>XP_006594229.1_Glycine_max	56	214	31	216	PF04851.17	ResIII	18	169	171	50.44	2.6e-13	1.1e-16	1	1	CL0023
>XP_006594229.1_Glycine_max	51	212	50	216	PF00270.31	DEAD	2	167	176	50.26	2.5e-13	1.1e-16	1	0	CL0023
>XP_006604922.1_Glycine_max	1421	1567	1421	1567	PF00636.28	Ribonuclease_3	1	105	105	104.81	3.5e-30	1.7e-33	1	0	CL0539
>XP_006604922.1_Glycine_max	1643	1756	1643	1756	PF00636.28	Ribonuclease_3	1	105	105	85.31	4.1e-24	1.9e-27	1	0	CL0539
>XP_006604922.1_Glycine_max	1622	1760	1621	1770	PF14622.8	Ribonucleas_3_3	2	116	128	48.13	1.3e-12	5.9e-16	1	1	CL0539
>XP_006604922.1_Glycine_max	1237	1384	1225	1386	PF02170.24	PAZ	11	137	139	87.95	5.3e-25	2.5e-28	1	0	CL0638
>XP_006604922.1_Glycine_max	881	969	881	972	PF03368.16	Dicer_dimer	1	86	90	76.28	1.6e-21	7.4e-25	1	0	CL0196
>XP_006604922.1_Glycine_max	689	806	688	809	PF00271.33	Helicase_C	2	108	111	62.38	4.9e-17	2.3e-20	1	0	CL0023
>XP_006604922.1_Glycine_max	1870	1940	1868	1940	PF00035.28	dsrm	3	67	67	34.12	3.5e-08	1.6e-11	1	1	CL0196
>XP_006604922.1_Glycine_max	1867	1940	1866	1941	PF14709.9	DND1_DSRM	2	79	80	54.37	1.3e-14	5.9e-18	1	0	CL0196
>XP_006604922.1_Glycine_max	292	452	268	454	PF04851.17	ResIII	17	169	171	53.99	2.1e-14	9.8e-18	1	0	CL0023
>XP_006604922.1_Glycine_max	289	451	287	456	PF00270.31	DEAD	3	168	176	50.77	1.8e-13	8.2e-17	1	1	CL0023
>XP_014617350.1_Glycine_max	982	1099	982	1099	PF00636.28	Ribonuclease_3	1	105	105	85.26	4.3e-24	1.6e-27	1	0	CL0539
>XP_014617350.1_Glycine_max	1171	1282	1171	1282	PF00636.28	Ribonuclease_3	1	105	105	74.11	1.3e-20	4.6e-24	1	0	CL0539
>XP_014617350.1_Glycine_max	1148	1285	1148	1293	PF14622.8	Ribonucleas_3_3	1	115	128	50.31	2.6e-13	9.7e-17	1	1	CL0539
>XP_014617350.1_Glycine_max	379	483	364	485	PF00271.33	Helicase_C	15	109	111	58.93	5.7e-16	2.1e-19	1	0	CL0023
>XP_014617350.1_Glycine_max	813	940	797	942	PF02170.24	PAZ	22	137	139	55.93	4.1e-15	1.5e-18	1	0	CL0638
>XP_014617350.1_Glycine_max	62	229	60	231	PF04851.17	ResIII	5	169	171	50.19	3.1e-13	1.1e-16	1	0	CL0023
>XP_014617350.1_Glycine_max	64	229	62	236	PF00270.31	DEAD	3	169	176	49.45	4.5e-13	1.6e-16	1	1	CL0023
>XP_014617350.1_Glycine_max	553	627	553	630	PF03368.16	Dicer_dimer	1	85	90	48.75	6.1e-13	2.2e-16	1	0	CL0196
>XP_014621062.1_Glycine_max	1037	1168	1037	1168	PF00636.28	Ribonuclease_3	1	105	105	77.22	1.3e-21	5.6e-25	1	0	CL0539
>XP_014621062.1_Glycine_max	1244	1353	1244	1353	PF00636.28	Ribonuclease_3	1	105	105	75.99	3.3e-21	1.4e-24	1	0	CL0539
>XP_014621062.1_Glycine_max	1036	1176	1026	1179	PF14622.8	Ribonucleas_3_3	22	120	128	36.2	6.1e-09	2.6e-12	1	1	CL0539
>XP_014621062.1_Glycine_max	1224	1355	1222	1367	PF14622.8	Ribonucleas_3_3	3	114	128	50.78	1.9e-13	7.9e-17	1	1	CL0539
>XP_014621062.1_Glycine_max	577	662	577	664	PF03368.16	Dicer_dimer	1	88	90	80.83	6e-23	2.5e-26	1	0	CL0196
>XP_014621062.1_Glycine_max	400	511	392	513	PF00271.33	Helicase_C	9	109	111	68.25	7.3e-19	3e-22	1	0	CL0023
>XP_014621062.1_Glycine_max	872	993	866	996	PF02170.24	PAZ	25	136	139	57.64	1.2e-15	5.1e-19	1	0	CL0638
>XP_014621062.1_Glycine_max	56	214	31	216	PF04851.17	ResIII	18	169	171	50.46	2.5e-13	1.1e-16	1	0	CL0023
>XP_014621062.1_Glycine_max	51	212	50	216	PF00270.31	DEAD	2	167	176	50.27	2.5e-13	1e-16	1	1	CL0023
>XP_014621063.1_Glycine_max	946	1077	946	1077	PF00636.28	Ribonuclease_3	1	105	105	77.26	1.3e-21	4.8e-25	1	0	CL0539
>XP_014621063.1_Glycine_max	1153	1262	1153	1262	PF00636.28	Ribonuclease_3	1	105	105	76.03	3.2e-21	1.2e-24	1	0	CL0539
>XP_014621063.1_Glycine_max	486	571	486	573	PF03368.16	Dicer_dimer	1	88	90	80.87	5.9e-23	2.1e-26	1	0	CL0196
>XP_014621063.1_Glycine_max	945	1085	935	1088	PF14622.8	Ribonucleas_3_3	22	120	128	36.24	6e-09	2.2e-12	1	1	CL0539
>XP_014621063.1_Glycine_max	1133	1264	1131	1276	PF14622.8	Ribonucleas_3_3	3	114	128	50.82	1.8e-13	6.7e-17	1	1	CL0539
>XP_014621063.1_Glycine_max	309	420	301	422	PF00271.33	Helicase_C	9	109	111	68.29	7.1e-19	2.6e-22	1	0	CL0023
>XP_014621063.1_Glycine_max	781	902	775	905	PF02170.24	PAZ	25	136	139	57.68	1.2e-15	4.3e-19	1	0	CL0638
>XP_014621063.1_Glycine_max	1462	1535	1462	1535	PF00035.28	dsrm	1	67	67	29.7	8.4e-07	3.1e-10	1	1	CL0196
>XP_014621063.1_Glycine_max	1462	1536	1460	1536	PF14709.9	DND1_DSRM	3	80	80	43.71	2.7e-11	9.7e-15	1	0	CL0196
>XP_014625237.1_Glycine_max	1038	1169	1038	1169	PF00636.28	Ribonuclease_3	1	105	105	77.44	1.2e-21	4.8e-25	1	0	CL0539
>XP_014625237.1_Glycine_max	1245	1354	1245	1354	PF00636.28	Ribonuclease_3	1	105	105	74.82	7.5e-21	3.1e-24	1	0	CL0539
>XP_014625237.1_Glycine_max	1225	1356	1223	1369	PF14622.8	Ribonucleas_3_3	3	114	128	50.94	1.7e-13	7.1e-17	1	1	CL0539
>XP_014625237.1_Glycine_max	578	663	578	665	PF03368.16	Dicer_dimer	1	88	90	78.75	2.7e-22	1.1e-25	1	0	CL0196
>XP_014625237.1_Glycine_max	401	512	393	514	PF00271.33	Helicase_C	9	109	111	68.23	7.4e-19	3.1e-22	1	0	CL0023
>XP_014625237.1_Glycine_max	873	994	867	997	PF02170.24	PAZ	25	136	139	57.32	1.5e-15	6.3e-19	1	0	CL0638
>XP_014625237.1_Glycine_max	57	215	38	217	PF04851.17	ResIII	18	169	171	50.28	2.9e-13	1.2e-16	1	1	CL0023
>XP_014625237.1_Glycine_max	52	213	51	217	PF00270.31	DEAD	2	167	176	50.32	2.4e-13	1e-16	1	0	CL0023
>XP_021846056.1_Spinacia_oleracea	1447	1596	1447	1596	PF00636.28	Ribonuclease_3	1	105	105	101.21	4.7e-29	2.2e-32	1	0	CL0539
>XP_021846056.1_Spinacia_oleracea	1672	1784	1672	1785	PF00636.28	Ribonuclease_3	1	104	105	82.67	2.7e-23	1.3e-26	1	0	CL0539
>XP_021846056.1_Spinacia_oleracea	1651	1790	1650	1800	PF14622.8	Ribonucleas_3_3	2	117	128	50.06	3.2e-13	1.5e-16	1	1	CL0539
>XP_021846056.1_Spinacia_oleracea	909	997	909	1000	PF03368.16	Dicer_dimer	1	86	90	74.42	6e-21	2.8e-24	1	0	CL0196
>XP_021846056.1_Spinacia_oleracea	1276	1410	1261	1412	PF02170.24	PAZ	24	137	139	75.16	4.7e-21	2.2e-24	1	0	CL0638
>XP_021846056.1_Spinacia_oleracea	719	834	716	837	PF00271.33	Helicase_C	4	108	111	62.46	4.6e-17	2.2e-20	1	0	CL0023
>XP_021846056.1_Spinacia_oleracea	1812	1870	1812	1872	PF00035.28	dsrm	1	65	67	22.74	0.00013	5.9e-08	1	0	CL0196
>XP_021846056.1_Spinacia_oleracea	1901	1971	1899	1971	PF00035.28	dsrm	3	67	67	35.65	1.2e-08	5.5e-12	1	1	CL0196
>XP_021846056.1_Spinacia_oleracea	1898	1971	1897	1972	PF14709.9	DND1_DSRM	2	79	80	56.6	2.5e-15	1.2e-18	1	0	CL0196
>XP_021846056.1_Spinacia_oleracea	320	480	300	482	PF04851.17	ResIII	17	169	171	51.22	1.5e-13	7e-17	1	0	CL0023
>XP_021846056.1_Spinacia_oleracea	317	479	315	484	PF00270.31	DEAD	3	168	176	48.76	7.3e-13	3.4e-16	1	1	CL0023
>XP_012834518.1_Erythranthe_guttata	908	1021	908	1023	PF00636.28	Ribonuclease_3	1	103	105	76.45	2.4e-21	7.4e-25	1	0	CL0539
>XP_012834518.1_Erythranthe_guttata	1095	1206	1095	1206	PF00636.28	Ribonuclease_3	1	105	105	74.72	8.1e-21	2.5e-24	1	0	CL0539
>XP_012834518.1_Erythranthe_guttata	1074	1209	1072	1218	PF14622.8	Ribonucleas_3_3	3	115	128	51.07	1.5e-13	4.8e-17	1	1	CL0539
>XP_012834518.1_Erythranthe_guttata	282	395	275	397	PF00271.33	Helicase_C	8	109	111	62.74	3.7e-17	1.2e-20	1	0	CL0023
>XP_012834518.1_Erythranthe_guttata	465	544	465	548	PF03368.16	Dicer_dimer	1	86	90	59.42	2.9e-16	9e-20	1	0	CL0196
>XP_012834518.1_Erythranthe_guttata	730	865	718	867	PF02170.24	PAZ	12	137	139	55.36	6.1e-15	1.9e-18	1	0	CL0638
>XP_012834518.1_Erythranthe_guttata	57	126	56	174	PF00270.31	DEAD	2	72	176	24.38	2.2e-05	6.9e-09	1	0	CL0023
>XP_012839417.1_Erythranthe_guttata	1390	1538	1390	1538	PF00636.28	Ribonuclease_3	1	105	105	99.54	1.5e-28	7.2e-32	1	0	CL0539
>XP_012839417.1_Erythranthe_guttata	1614	1727	1614	1727	PF00636.28	Ribonuclease_3	1	105	105	85.11	4.7e-24	2.2e-27	1	0	CL0539
>XP_012839417.1_Erythranthe_guttata	1592	1732	1592	1741	PF14622.8	Ribonucleas_3_3	1	117	128	52.64	5.1e-14	2.4e-17	1	1	CL0539
>XP_012839417.1_Erythranthe_guttata	1217	1353	1203	1355	PF02170.24	PAZ	22	137	139	83.4	1.4e-23	6.3e-27	1	0	CL0638
>XP_012839417.1_Erythranthe_guttata	852	940	852	943	PF03368.16	Dicer_dimer	1	86	90	74.71	4.9e-21	2.3e-24	1	0	CL0196
>XP_012839417.1_Erythranthe_guttata	663	777	659	780	PF00271.33	Helicase_C	5	108	111	61.53	8.9e-17	4.2e-20	1	0	CL0023
>XP_012839417.1_Erythranthe_guttata	1843	1913	1841	1913	PF00035.28	dsrm	3	67	67	37.65	2.8e-09	1.3e-12	1	1	CL0196
>XP_012839417.1_Erythranthe_guttata	1840	1913	1839	1914	PF14709.9	DND1_DSRM	2	79	80	52.57	4.6e-14	2.1e-17	1	0	CL0196
>XP_012839417.1_Erythranthe_guttata	261	423	259	429	PF00270.31	DEAD	3	168	176	50.81	1.7e-13	8e-17	1	1	CL0023
>XP_012839417.1_Erythranthe_guttata	264	424	234	426	PF04851.17	ResIII	17	169	171	53.03	4.1e-14	1.9e-17	1	0	CL0023
>XP_012844160.1_Erythranthe_guttata	1022	1152	1022	1152	PF00636.28	Ribonuclease_3	1	105	105	75.82	3.7e-21	1.7e-24	1	0	CL0539
>XP_012844160.1_Erythranthe_guttata	1228	1336	1228	1336	PF00636.28	Ribonuclease_3	1	105	105	75.48	4.7e-21	2.2e-24	1	0	CL0539
>XP_012844160.1_Erythranthe_guttata	1208	1338	1206	1347	PF14622.8	Ribonucleas_3_3	3	114	128	58.81	6.2e-16	2.9e-19	1	1	CL0539
>XP_012844160.1_Erythranthe_guttata	570	655	570	657	PF03368.16	Dicer_dimer	1	88	90	85	3e-24	1.4e-27	1	0	CL0196
>XP_012844160.1_Erythranthe_guttata	400	504	387	506	PF00271.33	Helicase_C	12	109	111	71.4	7.7e-20	3.6e-23	1	0	CL0023
>XP_012844160.1_Erythranthe_guttata	1543	1618	1542	1618	PF14709.9	DND1_DSRM	2	80	80	55.11	7.4e-15	3.5e-18	1	0	CL0196
>XP_012844160.1_Erythranthe_guttata	51	211	49	216	PF00270.31	DEAD	3	167	176	54.84	9.9e-15	4.6e-18	1	0	CL0023
>XP_012844160.1_Erythranthe_guttata	53	214	36	215	PF04851.17	ResIII	9	170	171	48	1.4e-12	6.8e-16	1	1	CL0023
>XP_012844160.1_Erythranthe_guttata	1544	1617	1544	1617	PF00035.28	dsrm	1	67	67	25.53	1.7e-05	7.9e-09	1	1	CL0196
>XP_012844160.1_Erythranthe_guttata	860	979	842	980	PF02170.24	PAZ	25	137	139	34.67	1.5e-08	7e-12	1	0	CL0638
>XP_012844161.1_Erythranthe_guttata	1022	1152	1022	1152	PF00636.28	Ribonuclease_3	1	105	105	75.86	3.6e-21	1.7e-24	1	0	CL0539
>XP_012844161.1_Erythranthe_guttata	1228	1336	1228	1336	PF00636.28	Ribonuclease_3	1	105	105	75.52	4.6e-21	2.1e-24	1	0	CL0539
>XP_012844161.1_Erythranthe_guttata	1208	1338	1206	1347	PF14622.8	Ribonucleas_3_3	3	114	128	58.84	6.1e-16	2.9e-19	1	1	CL0539
>XP_012844161.1_Erythranthe_guttata	570	655	570	657	PF03368.16	Dicer_dimer	1	88	90	85.04	2.9e-24	1.4e-27	1	0	CL0196
>XP_012844161.1_Erythranthe_guttata	400	504	387	506	PF00271.33	Helicase_C	12	109	111	71.43	7.5e-20	3.5e-23	1	0	CL0023
>XP_012844161.1_Erythranthe_guttata	1510	1585	1509	1585	PF14709.9	DND1_DSRM	2	80	80	55.14	7.2e-15	3.4e-18	1	0	CL0196
>XP_012844161.1_Erythranthe_guttata	51	211	49	216	PF00270.31	DEAD	3	167	176	54.87	9.6e-15	4.5e-18	1	0	CL0023
>XP_012844161.1_Erythranthe_guttata	52	214	36	215	PF04851.17	ResIII	8	170	171	48.04	1.4e-12	6.6e-16	1	1	CL0023
>XP_012844161.1_Erythranthe_guttata	1511	1584	1511	1584	PF00035.28	dsrm	1	67	67	25.57	1.6e-05	7.7e-09	1	1	CL0196
>XP_012844161.1_Erythranthe_guttata	860	979	842	980	PF02170.24	PAZ	25	137	139	34.7	1.5e-08	6.8e-12	1	0	CL0638
>XP_012847163.1_Erythranthe_guttata	1063	1198	1063	1199	PF00636.28	Ribonuclease_3	1	104	105	88.18	5.2e-25	1.9e-28	1	0	CL0539
>XP_012847163.1_Erythranthe_guttata	1276	1384	1276	1385	PF00636.28	Ribonuclease_3	1	104	105	67.33	1.6e-18	5.9e-22	1	0	CL0539
>XP_012847163.1_Erythranthe_guttata	578	662	578	665	PF03368.16	Dicer_dimer	1	87	90	78.16	4.1e-22	1.5e-25	1	0	CL0196
>XP_012847163.1_Erythranthe_guttata	1255	1384	1253	1399	PF14622.8	Ribonucleas_3_3	3	111	128	38.94	8.7e-10	3.2e-13	1	1	CL0539
>XP_012847163.1_Erythranthe_guttata	404	508	389	510	PF00271.33	Helicase_C	14	109	111	72.6	3.3e-20	1.2e-23	1	0	CL0023
>XP_012847163.1_Erythranthe_guttata	40	204	39	209	PF00270.31	DEAD	2	169	176	64.77	8.8e-18	3.2e-21	1	0	CL0023
>XP_012847163.1_Erythranthe_guttata	50	205	24	206	PF04851.17	ResIII	23	170	171	58.06	1.2e-15	4.3e-19	1	1	CL0023
>XP_012847163.1_Erythranthe_guttata	889	1021	881	1023	PF02170.24	PAZ	25	137	139	53.48	2.3e-14	8.5e-18	1	0	CL0638
>XP_006473957.1_Citrus_sinensis	1048	1177	1048	1179	PF00636.28	Ribonuclease_3	1	103	105	69.32	3.9e-19	1.8e-22	1	0	CL0539
>XP_006473957.1_Citrus_sinensis	1254	1363	1254	1363	PF00636.28	Ribonuclease_3	1	105	105	79.01	3.7e-22	1.8e-25	1	0	CL0539
>XP_006473957.1_Citrus_sinensis	1235	1365	1233	1376	PF14622.8	Ribonucleas_3_3	3	114	128	54.78	1.1e-14	5.2e-18	1	1	CL0539
>XP_006473957.1_Citrus_sinensis	593	676	592	679	PF03368.16	Dicer_dimer	2	87	90	84.43	4.5e-24	2.1e-27	1	0	CL0196
>XP_006473957.1_Citrus_sinensis	412	526	407	528	PF00271.33	Helicase_C	6	109	111	68.94	4.5e-19	2.1e-22	1	0	CL0023
>XP_006473957.1_Citrus_sinensis	61	206	60	225	PF00270.31	DEAD	2	149	176	51.81	8.4e-14	3.9e-17	1	0	CL0023
>XP_006473957.1_Citrus_sinensis	66	224	52	226	PF04851.17	ResIII	18	169	171	50.18	3.1e-13	1.5e-16	1	1	CL0023
>XP_006473957.1_Citrus_sinensis	1572	1646	1571	1646	PF14709.9	DND1_DSRM	2	80	80	43.1	4.1e-11	1.9e-14	1	0	CL0196
>XP_006473957.1_Citrus_sinensis	883	1005	878	1007	PF02170.24	PAZ	25	137	139	41.43	1.2e-10	5.7e-14	1	0	CL0638
>XP_006473958.1_Citrus_sinensis	1047	1176	1047	1178	PF00636.28	Ribonuclease_3	1	103	105	69.32	3.9e-19	1.8e-22	1	0	CL0539
>XP_006473958.1_Citrus_sinensis	1253	1362	1253	1362	PF00636.28	Ribonuclease_3	1	105	105	79.01	3.7e-22	1.8e-25	1	0	CL0539
>XP_006473958.1_Citrus_sinensis	1234	1364	1232	1375	PF14622.8	Ribonucleas_3_3	3	114	128	54.78	1.1e-14	5.2e-18	1	1	CL0539
>XP_006473958.1_Citrus_sinensis	592	675	591	678	PF03368.16	Dicer_dimer	2	87	90	84.43	4.5e-24	2.1e-27	1	0	CL0196
>XP_006473958.1_Citrus_sinensis	411	525	406	527	PF00271.33	Helicase_C	6	109	111	68.94	4.5e-19	2.1e-22	1	0	CL0023
>XP_006473958.1_Citrus_sinensis	61	206	60	225	PF00270.31	DEAD	2	149	176	51.81	8.4e-14	3.9e-17	1	0	CL0023
>XP_006473958.1_Citrus_sinensis	66	224	52	226	PF04851.17	ResIII	18	169	171	50.18	3.1e-13	1.5e-16	1	1	CL0023
>XP_006473958.1_Citrus_sinensis	1571	1645	1570	1645	PF14709.9	DND1_DSRM	2	80	80	43.1	4.1e-11	1.9e-14	1	0	CL0196
>XP_006473958.1_Citrus_sinensis	882	1004	877	1006	PF02170.24	PAZ	25	137	139	41.43	1.2e-10	5.7e-14	1	0	CL0638
>XP_021822677.1_Prunus_avium	1446	1591	1446	1591	PF00636.28	Ribonuclease_3	1	105	105	106.77	8.6e-31	4e-34	1	0	CL0539
>XP_021822677.1_Prunus_avium	1667	1780	1667	1780	PF00636.28	Ribonuclease_3	1	105	105	84.47	7.5e-24	3.5e-27	1	0	CL0539
>XP_021822677.1_Prunus_avium	1646	1785	1645	1795	PF14622.8	Ribonucleas_3_3	2	117	128	48.63	8.8e-13	4.1e-16	1	1	CL0539
>XP_021822677.1_Prunus_avium	1275	1409	1257	1411	PF02170.24	PAZ	24	137	139	85.59	2.9e-24	1.3e-27	1	0	CL0638
>XP_021822677.1_Prunus_avium	907	995	907	998	PF03368.16	Dicer_dimer	1	86	90	75.22	3.4e-21	1.6e-24	1	0	CL0196
>XP_021822677.1_Prunus_avium	1896	1966	1894	1966	PF00035.28	dsrm	3	67	67	36.88	4.8e-09	2.3e-12	1	1	CL0196
>XP_021822677.1_Prunus_avium	717	832	714	835	PF00271.33	Helicase_C	4	108	111	60.16	2.4e-16	1.1e-19	1	0	CL0023
>XP_021822677.1_Prunus_avium	1893	1966	1892	1967	PF14709.9	DND1_DSRM	2	79	80	54.27	1.3e-14	6.3e-18	1	0	CL0196
>XP_021822677.1_Prunus_avium	320	478	297	480	PF04851.17	ResIII	19	169	171	51.42	1.3e-13	6e-17	1	0	CL0023
>XP_021822677.1_Prunus_avium	315	477	313	482	PF00270.31	DEAD	3	168	176	48.9	6.6e-13	3.1e-16	1	1	CL0023
>XP_006474519.1_Citrus_sinensis	1079	1213	1079	1214	PF00636.28	Ribonuclease_3	1	104	105	87.93	6.3e-25	2.3e-28	1	0	CL0539
>XP_006474519.1_Citrus_sinensis	1288	1396	1288	1397	PF00636.28	Ribonuclease_3	1	104	105	71.08	1.1e-19	4e-23	1	0	CL0539
>XP_006474519.1_Citrus_sinensis	587	671	587	674	PF03368.16	Dicer_dimer	1	87	90	88.73	2.1e-25	7.5e-29	1	0	CL0196
>XP_006474519.1_Citrus_sinensis	1271	1396	1269	1409	PF14622.8	Ribonucleas_3_3	4	111	128	42.96	5e-11	1.8e-14	1	1	CL0539
>XP_006474519.1_Citrus_sinensis	401	516	398	520	PF00271.33	Helicase_C	4	107	111	68.48	6.2e-19	2.3e-22	1	0	CL0023
>XP_006474519.1_Citrus_sinensis	57	210	36	212	PF04851.17	ResIII	22	169	171	60.31	2.4e-16	8.7e-20	1	0	CL0023
>XP_006474519.1_Citrus_sinensis	905	1037	900	1039	PF02170.24	PAZ	24	137	139	58.22	8e-16	2.9e-19	1	0	CL0638
>XP_006474519.1_Citrus_sinensis	50	209	45	214	PF00270.31	DEAD	4	168	176	56	4.4e-15	1.6e-18	1	1	CL0023
>XP_006480489.1_Citrus_sinensis	997	1115	997	1115	PF00636.28	Ribonuclease_3	1	105	105	82.07	4.2e-23	1.5e-26	1	0	CL0539
>XP_006480489.1_Citrus_sinensis	1187	1298	1187	1298	PF00636.28	Ribonuclease_3	1	105	105	75	6.6e-21	2.4e-24	1	0	CL0539
>XP_006480489.1_Citrus_sinensis	1164	1301	1164	1311	PF14622.8	Ribonucleas_3_3	1	115	128	46.94	2.9e-12	1.1e-15	1	1	CL0539
>XP_006480489.1_Citrus_sinensis	560	638	560	642	PF03368.16	Dicer_dimer	1	85	90	65.31	4.2e-18	1.5e-21	1	0	CL0196
>XP_006480489.1_Citrus_sinensis	382	490	370	492	PF00271.33	Helicase_C	11	109	111	60.26	2.2e-16	8.1e-20	1	0	CL0023
>XP_006480489.1_Citrus_sinensis	827	954	810	956	PF02170.24	PAZ	20	137	139	54.72	9.7e-15	3.5e-18	1	0	CL0638
>XP_006480489.1_Citrus_sinensis	24	191	23	197	PF00270.31	DEAD	2	170	176	55.52	6.1e-15	2.2e-18	1	0	CL0023
>XP_006480489.1_Citrus_sinensis	23	190	21	192	PF04851.17	ResIII	5	169	171	48.36	1.1e-12	4.1e-16	1	1	CL0023
>XP_006480492.1_Citrus_sinensis	997	1115	997	1115	PF00636.28	Ribonuclease_3	1	105	105	82.07	4.2e-23	1.5e-26	1	0	CL0539
>XP_006480492.1_Citrus_sinensis	1187	1298	1187	1298	PF00636.28	Ribonuclease_3	1	105	105	75	6.6e-21	2.4e-24	1	0	CL0539
>XP_006480492.1_Citrus_sinensis	1164	1301	1164	1311	PF14622.8	Ribonucleas_3_3	1	115	128	46.94	2.9e-12	1.1e-15	1	1	CL0539
>XP_006480492.1_Citrus_sinensis	560	638	560	642	PF03368.16	Dicer_dimer	1	85	90	65.31	4.2e-18	1.5e-21	1	0	CL0196
>XP_006480492.1_Citrus_sinensis	382	490	370	492	PF00271.33	Helicase_C	11	109	111	60.26	2.2e-16	8.1e-20	1	0	CL0023
>XP_006480492.1_Citrus_sinensis	827	954	810	956	PF02170.24	PAZ	20	137	139	54.72	9.7e-15	3.5e-18	1	0	CL0638
>XP_006480492.1_Citrus_sinensis	24	191	23	197	PF00270.31	DEAD	2	170	176	55.52	6.1e-15	2.2e-18	1	0	CL0023
>XP_006480492.1_Citrus_sinensis	23	190	21	192	PF04851.17	ResIII	5	169	171	48.36	1.1e-12	4.1e-16	1	1	CL0023
>XP_006480493.1_Citrus_sinensis	997	1115	997	1115	PF00636.28	Ribonuclease_3	1	105	105	81.96	4.5e-23	1.6e-26	1	0	CL0539
>XP_006480493.1_Citrus_sinensis	1187	1298	1187	1298	PF00636.28	Ribonuclease_3	1	105	105	72.93	2.9e-20	1.1e-23	1	0	CL0539
>XP_006480493.1_Citrus_sinensis	1164	1301	1164	1311	PF14622.8	Ribonucleas_3_3	1	115	128	42.84	5.4e-11	2e-14	1	1	CL0539
>XP_006480493.1_Citrus_sinensis	560	638	560	642	PF03368.16	Dicer_dimer	1	85	90	67.48	8.8e-19	3.2e-22	1	0	CL0196
>XP_006480493.1_Citrus_sinensis	372	490	370	492	PF00271.33	Helicase_C	3	109	111	62.21	5.5e-17	2e-20	1	0	CL0023
>XP_006480493.1_Citrus_sinensis	827	954	811	956	PF02170.24	PAZ	20	137	139	53.6	2.1e-14	7.8e-18	1	0	CL0638
>XP_006480493.1_Citrus_sinensis	24	191	23	197	PF00270.31	DEAD	2	170	176	51.17	1.3e-13	4.8e-17	1	0	CL0023
>XP_006480493.1_Citrus_sinensis	23	190	21	192	PF04851.17	ResIII	5	169	171	48.14	1.3e-12	4.8e-16	1	1	CL0023
>XP_006491399.1_Citrus_sinensis	1435	1583	1435	1583	PF00636.28	Ribonuclease_3	1	105	105	103.28	1.1e-29	4.9e-33	1	0	CL0539
>XP_006491399.1_Citrus_sinensis	1659	1772	1659	1772	PF00636.28	Ribonuclease_3	1	105	105	82.32	3.5e-23	1.6e-26	1	0	CL0539
>XP_006491399.1_Citrus_sinensis	1638	1775	1637	1784	PF14622.8	Ribonucleas_3_3	2	115	128	54.38	1.5e-14	6.8e-18	1	1	CL0539
>XP_006491399.1_Citrus_sinensis	1256	1398	1242	1400	PF02170.24	PAZ	16	137	139	84.86	4.8e-24	2.2e-27	1	0	CL0638
>XP_006491399.1_Citrus_sinensis	897	985	897	988	PF03368.16	Dicer_dimer	1	86	90	77.35	7.4e-22	3.5e-25	1	0	CL0196
>XP_006491399.1_Citrus_sinensis	1799	1859	1799	1859	PF00035.28	dsrm	1	67	67	22.35	0.00017	7.8e-08	1	0	CL0196
>XP_006491399.1_Citrus_sinensis	1888	1958	1886	1958	PF00035.28	dsrm	3	67	67	35.26	1.6e-08	7.3e-12	1	1	CL0196
>XP_006491399.1_Citrus_sinensis	705	822	704	825	PF00271.33	Helicase_C	2	108	111	62.22	5.4e-17	2.5e-20	1	0	CL0023
>XP_006491399.1_Citrus_sinensis	1885	1958	1884	1959	PF14709.9	DND1_DSRM	2	79	80	56.72	2.3e-15	1.1e-18	1	0	CL0196
>XP_006491399.1_Citrus_sinensis	306	469	305	474	PF00270.31	DEAD	2	168	176	51.28	1.2e-13	5.7e-17	1	0	CL0023
>XP_006491399.1_Citrus_sinensis	310	470	294	472	PF04851.17	ResIII	10	169	171	49.71	4.3e-13	2e-16	1	1	CL0023
>XP_010541702.1_Tarenaya_hassleriana	784	919	784	919	PF00636.28	Ribonuclease_3	1	105	105	77.01	1.6e-21	5.7e-25	1	0	CL0539
>XP_010541702.1_Tarenaya_hassleriana	993	1101	993	1102	PF00636.28	Ribonuclease_3	1	104	105	66.2	3.6e-18	1.3e-21	1	0	CL0539
>XP_010541702.1_Tarenaya_hassleriana	976	1101	974	1115	PF14622.8	Ribonucleas_3_3	4	111	128	38.64	1.1e-09	4e-13	1	1	CL0539
>XP_010541702.1_Tarenaya_hassleriana	287	371	287	374	PF03368.16	Dicer_dimer	1	87	90	67.93	6.4e-19	2.3e-22	1	0	CL0196
>XP_010541702.1_Tarenaya_hassleriana	605	743	594	744	PF02170.24	PAZ	20	138	139	62.15	4.9e-17	1.8e-20	1	0	CL0638
>XP_010541702.1_Tarenaya_hassleriana	71	225	36	227	PF04851.17	ResIII	22	167	171	54.25	1.7e-14	6.4e-18	1	0	CL0023
>XP_010541702.1_Tarenaya_hassleriana	71	225	55	230	PF00270.31	DEAD	12	167	176	54	1.8e-14	6.5e-18	1	1	CL0023
>XP_010549775.1_Tarenaya_hassleriana	998	1113	998	1113	PF00636.28	Ribonuclease_3	1	105	105	82.81	2.5e-23	9e-27	1	0	CL0539
>XP_010549775.1_Tarenaya_hassleriana	1185	1296	1185	1296	PF00636.28	Ribonuclease_3	1	105	105	80.35	1.4e-22	5.2e-26	1	0	CL0539
>XP_010549775.1_Tarenaya_hassleriana	1162	1300	1162	1307	PF14622.8	Ribonucleas_3_3	1	116	128	55.34	7.4e-15	2.7e-18	1	1	CL0539
>XP_010549775.1_Tarenaya_hassleriana	829	955	812	957	PF02170.24	PAZ	21	137	139	64.25	1.1e-17	4e-21	1	0	CL0638
>XP_010549775.1_Tarenaya_hassleriana	558	636	558	640	PF03368.16	Dicer_dimer	1	86	90	57.55	1.1e-15	4e-19	1	0	CL0196
>XP_010549775.1_Tarenaya_hassleriana	381	489	369	491	PF00271.33	Helicase_C	11	109	111	61.06	1.2e-16	4.6e-20	1	0	CL0023
>XP_010549775.1_Tarenaya_hassleriana	23	190	21	192	PF04851.17	ResIII	5	169	171	48.53	1e-12	3.6e-16	1	0	CL0023
>XP_010549775.1_Tarenaya_hassleriana	24	158	23	193	PF00270.31	DEAD	2	136	176	43.43	3.2e-11	1.2e-14	1	1	CL0023
>XP_010556636.1_Tarenaya_hassleriana	1416	1562	1416	1562	PF00636.28	Ribonuclease_3	1	105	105	104.27	5.2e-30	2.4e-33	1	0	CL0539
>XP_010556636.1_Tarenaya_hassleriana	1638	1750	1638	1751	PF00636.28	Ribonuclease_3	1	104	105	83.25	1.8e-23	8.4e-27	1	0	CL0539
>XP_010556636.1_Tarenaya_hassleriana	1617	1754	1616	1762	PF14622.8	Ribonucleas_3_3	2	115	128	50.63	2.1e-13	9.9e-17	1	1	CL0539
>XP_010556636.1_Tarenaya_hassleriana	1247	1379	1231	1381	PF02170.24	PAZ	22	137	139	85.33	3.5e-24	1.6e-27	1	0	CL0638
>XP_010556636.1_Tarenaya_hassleriana	881	969	881	972	PF03368.16	Dicer_dimer	1	86	90	72.63	2.2e-20	1e-23	1	0	CL0196
>XP_010556636.1_Tarenaya_hassleriana	1778	1838	1778	1838	PF00035.28	dsrm	1	67	67	21.67	0.00027	1.3e-07	1	0	CL0196
>XP_010556636.1_Tarenaya_hassleriana	1871	1941	1869	1941	PF00035.28	dsrm	3	67	67	39.47	7.5e-10	3.5e-13	1	1	CL0196
>XP_010556636.1_Tarenaya_hassleriana	689	806	688	809	PF00271.33	Helicase_C	2	108	111	62.8	3.6e-17	1.7e-20	1	0	CL0023
>XP_010556636.1_Tarenaya_hassleriana	1868	1941	1867	1942	PF14709.9	DND1_DSRM	2	79	80	54.72	9.8e-15	4.6e-18	1	0	CL0196
>XP_010556636.1_Tarenaya_hassleriana	289	451	287	457	PF00270.31	DEAD	3	168	176	46.92	2.7e-12	1.3e-15	1	1	CL0023
>XP_010556636.1_Tarenaya_hassleriana	291	452	276	454	PF04851.17	ResIII	16	169	171	47.68	1.8e-12	8.5e-16	1	0	CL0023
>XP_010520559.1_Tarenaya_hassleriana	1056	1185	1056	1185	PF00636.28	Ribonuclease_3	1	105	105	75.89	3.5e-21	1.6e-24	1	0	CL0539
>XP_010520559.1_Tarenaya_hassleriana	1261	1370	1261	1370	PF00636.28	Ribonuclease_3	1	105	105	68	1e-18	4.7e-22	1	0	CL0539
>XP_010520559.1_Tarenaya_hassleriana	1239	1372	1239	1382	PF14622.8	Ribonucleas_3_3	1	114	128	50.64	2.1e-13	9.8e-17	1	1	CL0539
>XP_010520559.1_Tarenaya_hassleriana	595	680	595	682	PF03368.16	Dicer_dimer	1	88	90	81.1	5e-23	2.3e-26	1	0	CL0196
>XP_010520559.1_Tarenaya_hassleriana	411	529	410	531	PF00271.33	Helicase_C	2	109	111	62.73	3.8e-17	1.8e-20	1	0	CL0023
>XP_010520559.1_Tarenaya_hassleriana	62	206	60	225	PF00270.31	DEAD	3	149	176	55.29	7.2e-15	3.4e-18	1	0	CL0023
>XP_010520559.1_Tarenaya_hassleriana	64	224	52	226	PF04851.17	ResIII	16	169	171	52.17	7.6e-14	3.5e-17	1	1	CL0023
>XP_010520559.1_Tarenaya_hassleriana	1586	1660	1585	1661	PF14709.9	DND1_DSRM	2	79	80	50.99	1.4e-13	6.7e-17	1	0	CL0196
>XP_010520559.1_Tarenaya_hassleriana	893	1013	890	1015	PF02170.24	PAZ	27	137	139	49.91	2.9e-13	1.4e-16	1	0	CL0638
>XP_010520559.1_Tarenaya_hassleriana	1587	1660	1587	1660	PF00035.28	dsrm	1	67	67	23.38	7.9e-05	3.7e-08	1	1	CL0196
>ABF19798.1_Arabidopsis_thaliana	981	1099	981	1099	PF00636.28	Ribonuclease_3	1	105	105	71.76	6.7e-20	1.8e-23	1	0	CL0539
>ABF19798.1_Arabidopsis_thaliana	1171	1282	1171	1282	PF00636.28	Ribonuclease_3	1	105	105	76.91	1.7e-21	4.4e-25	1	0	CL0539
>ABF19798.1_Arabidopsis_thaliana	801	943	796	945	PF02170.24	PAZ	6	137	139	75.94	2.7e-21	7.1e-25	1	0	CL0638
>ABF19798.1_Arabidopsis_thaliana	1148	1286	1148	1295	PF14622.8	Ribonucleas_3_3	1	116	128	54.87	1e-14	2.7e-18	1	1	CL0539
>ABF19798.1_Arabidopsis_thaliana	545	623	545	627	PF03368.16	Dicer_dimer	1	85	90	70.21	1.2e-19	3.2e-23	1	0	CL0196
>ABF19798.1_Arabidopsis_thaliana	364	476	357	478	PF00271.33	Helicase_C	9	109	111	62.55	4.3e-17	1.1e-20	1	0	CL0023
>NP_197532.3_DCL4_Arabidopsis_thaliana	1119	1251	1119	1251	PF00636.28	Ribonuclease_3	1	105	105	82.59	2.9e-23	1.3e-26	1	0	CL0539
>NP_197532.3_DCL4_Arabidopsis_thaliana	1327	1436	1327	1436	PF00636.28	Ribonuclease_3	1	105	105	75.85	3.6e-21	1.7e-24	1	0	CL0539
>NP_197532.3_DCL4_Arabidopsis_thaliana	1307	1438	1305	1446	PF14622.8	Ribonucleas_3_3	3	114	128	56.16	4.1e-15	1.9e-18	1	1	CL0539
>NP_197532.3_DCL4_Arabidopsis_thaliana	656	744	656	745	PF03368.16	Dicer_dimer	1	89	90	84.11	5.7e-24	2.7e-27	1	0	CL0196
>NP_197532.3_DCL4_Arabidopsis_thaliana	476	590	471	592	PF00271.33	Helicase_C	6	109	111	65.68	4.6e-18	2.2e-21	1	0	CL0023
>NP_197532.3_DCL4_Arabidopsis_thaliana	127	287	125	291	PF00270.31	DEAD	3	167	176	55.03	8.7e-15	4.1e-18	1	0	CL0023
>NP_197532.3_DCL4_Arabidopsis_thaliana	131	289	116	291	PF04851.17	ResIII	18	169	171	53.1	3.9e-14	1.8e-17	1	1	CL0023
>NP_197532.3_DCL4_Arabidopsis_thaliana	1621	1696	1620	1696	PF14709.9	DND1_DSRM	2	80	80	51.28	1.2e-13	5.4e-17	1	0	CL0196
>NP_197532.3_DCL4_Arabidopsis_thaliana	1622	1692	1622	1692	PF00035.28	dsrm	1	64	67	27.48	4.1e-06	1.9e-09	1	1	CL0196
>NP_197532.3_DCL4_Arabidopsis_thaliana	954	1076	947	1078	PF02170.24	PAZ	25	137	139	35.67	7.3e-09	3.4e-12	1	0	CL0638
>AED92830.1_DCL4_Arabidopsis_thaliana	1119	1251	1119	1251	PF00636.28	Ribonuclease_3	1	105	105	82.59	2.9e-23	1.3e-26	1	0	CL0539
>AED92830.1_DCL4_Arabidopsis_thaliana	1327	1436	1327	1436	PF00636.28	Ribonuclease_3	1	105	105	75.85	3.6e-21	1.7e-24	1	0	CL0539
>AED92830.1_DCL4_Arabidopsis_thaliana	1307	1438	1305	1446	PF14622.8	Ribonucleas_3_3	3	114	128	56.16	4.1e-15	1.9e-18	1	1	CL0539
>AED92830.1_DCL4_Arabidopsis_thaliana	656	744	656	745	PF03368.16	Dicer_dimer	1	89	90	84.11	5.7e-24	2.7e-27	1	0	CL0196
>AED92830.1_DCL4_Arabidopsis_thaliana	476	590	471	592	PF00271.33	Helicase_C	6	109	111	65.68	4.6e-18	2.2e-21	1	0	CL0023
>AED92830.1_DCL4_Arabidopsis_thaliana	127	287	125	291	PF00270.31	DEAD	3	167	176	55.03	8.7e-15	4.1e-18	1	0	CL0023
>AED92830.1_DCL4_Arabidopsis_thaliana	131	289	116	291	PF04851.17	ResIII	18	169	171	53.1	3.9e-14	1.8e-17	1	1	CL0023
>AED92830.1_DCL4_Arabidopsis_thaliana	1621	1696	1620	1696	PF14709.9	DND1_DSRM	2	80	80	51.28	1.2e-13	5.4e-17	1	0	CL0196
>AED92830.1_DCL4_Arabidopsis_thaliana	1622	1692	1622	1692	PF00035.28	dsrm	1	64	67	27.48	4.1e-06	1.9e-09	1	1	CL0196
>AED92830.1_DCL4_Arabidopsis_thaliana	954	1076	947	1078	PF02170.24	PAZ	25	137	139	35.67	7.3e-09	3.4e-12	1	0	CL0638
>AEE73925.1_DCL2_Arabidopsis_thaliana	981	1099	981	1099	PF00636.28	Ribonuclease_3	1	105	105	71.76	6.7e-20	1.8e-23	1	0	CL0539
>AEE73925.1_DCL2_Arabidopsis_thaliana	1171	1282	1171	1282	PF00636.28	Ribonuclease_3	1	105	105	76.91	1.7e-21	4.4e-25	1	0	CL0539
>AEE73925.1_DCL2_Arabidopsis_thaliana	801	943	796	945	PF02170.24	PAZ	6	137	139	75.94	2.7e-21	7.1e-25	1	0	CL0638
>AEE73925.1_DCL2_Arabidopsis_thaliana	1148	1286	1148	1295	PF14622.8	Ribonucleas_3_3	1	116	128	54.87	1e-14	2.7e-18	1	1	CL0539
>AEE73925.1_DCL2_Arabidopsis_thaliana	545	623	545	627	PF03368.16	Dicer_dimer	1	85	90	70.21	1.2e-19	3.2e-23	1	0	CL0196
>AEE73925.1_DCL2_Arabidopsis_thaliana	364	476	357	478	PF00271.33	Helicase_C	9	109	111	62.55	4.3e-17	1.1e-20	1	0	CL0023
>AEE77842.1_DCL3_Arabidopsis_thaliana	973	1108	973	1108	PF00636.28	Ribonuclease_3	1	105	105	83.02	2.1e-23	5.5e-27	1	0	CL0539
>AEE77842.1_DCL3_Arabidopsis_thaliana	1182	1290	1182	1291	PF00636.28	Ribonuclease_3	1	104	105	75	6.6e-21	1.7e-24	1	0	CL0539
>AEE77842.1_DCL3_Arabidopsis_thaliana	1164	1289	1162	1298	PF14622.8	Ribonucleas_3_3	3	110	128	45.41	8.7e-12	2.3e-15	1	1	CL0539
>AEE77842.1_DCL3_Arabidopsis_thaliana	796	931	782	933	PF02170.24	PAZ	22	137	139	53.61	2.1e-14	5.5e-18	1	0	CL0638
>AEE77842.1_DCL3_Arabidopsis_thaliana	351	458	344	462	PF00271.33	Helicase_C	8	103	111	36.43	5.6e-09	1.4e-12	1	0	CL0023
>NP_001154662.2_DCL3_Arabidopsis_thaliana	1022	1157	1022	1157	PF00636.28	Ribonuclease_3	1	105	105	82.97	2.2e-23	6.9e-27	1	0	CL0539
>NP_001154662.2_DCL3_Arabidopsis_thaliana	1231	1339	1231	1340	PF00636.28	Ribonuclease_3	1	104	105	74.94	6.9e-21	2.2e-24	1	0	CL0539
>NP_001154662.2_DCL3_Arabidopsis_thaliana	1213	1338	1211	1347	PF14622.8	Ribonucleas_3_3	3	110	128	45.35	9e-12	2.8e-15	1	1	CL0539
>NP_001154662.2_DCL3_Arabidopsis_thaliana	845	980	831	982	PF02170.24	PAZ	22	137	139	53.55	2.2e-14	6.9e-18	1	0	CL0638
>NP_001154662.2_DCL3_Arabidopsis_thaliana	55	188	48	209	PF00270.31	DEAD	12	149	176	38.77	8.5e-10	2.7e-13	1	0	CL0023
>NP_001154662.2_DCL3_Arabidopsis_thaliana	400	507	393	511	PF00271.33	Helicase_C	8	103	111	36.38	5.8e-09	1.8e-12	1	0	CL0023
>NP_001154662.2_DCL3_Arabidopsis_thaliana	55	203	17	206	PF04851.17	ResIII	22	167	171	34.36	2.2e-08	7e-12	1	1	CL0023
>NP_001190348.1_DCL4_Arabidopsis_thaliana	1105	1237	1105	1237	PF00636.28	Ribonuclease_3	1	105	105	82.61	2.8e-23	1.3e-26	1	0	CL0539
>NP_001190348.1_DCL4_Arabidopsis_thaliana	1313	1422	1313	1422	PF00636.28	Ribonuclease_3	1	105	105	75.86	3.6e-21	1.7e-24	1	0	CL0539
>NP_001190348.1_DCL4_Arabidopsis_thaliana	1293	1424	1291	1432	PF14622.8	Ribonucleas_3_3	3	114	128	56.17	4.1e-15	1.9e-18	1	1	CL0539
>NP_001190348.1_DCL4_Arabidopsis_thaliana	642	730	642	731	PF03368.16	Dicer_dimer	1	89	90	84.13	5.6e-24	2.6e-27	1	0	CL0196
>NP_001190348.1_DCL4_Arabidopsis_thaliana	462	576	457	578	PF00271.33	Helicase_C	6	109	111	65.69	4.6e-18	2.1e-21	1	0	CL0023
>NP_001190348.1_DCL4_Arabidopsis_thaliana	1607	1682	1606	1682	PF14709.9	DND1_DSRM	2	80	80	51.29	1.1e-13	5.4e-17	1	0	CL0196
>NP_001190348.1_DCL4_Arabidopsis_thaliana	1608	1678	1608	1678	PF00035.28	dsrm	1	64	67	27.5	4.1e-06	1.9e-09	1	1	CL0196
>NP_001190348.1_DCL4_Arabidopsis_thaliana	131	275	116	277	PF04851.17	ResIII	18	169	171	36.89	3.7e-09	1.8e-12	1	0	CL0023
>NP_001190348.1_DCL4_Arabidopsis_thaliana	940	1062	933	1064	PF02170.24	PAZ	25	137	139	35.68	7.2e-09	3.4e-12	1	0	CL0638
>NP_001190348.1_DCL4_Arabidopsis_thaliana	127	273	125	277	PF00270.31	DEAD	3	167	176	32.69	6.2e-08	2.9e-11	1	1	CL0023
>AEZ02177.1_Arabidopsis_thaliana	1352	1495	1352	1495	PF00636.28	Ribonuclease_3	1	105	105	101.3	4.3e-29	2e-32	1	0	CL0539
>AEZ02177.1_Arabidopsis_thaliana	1571	1684	1571	1684	PF00636.28	Ribonuclease_3	1	105	105	87.74	7.2e-25	3.4e-28	1	0	CL0539
>AEZ02177.1_Arabidopsis_thaliana	1550	1689	1549	1700	PF14622.8	Ribonucleas_3_3	2	117	128	54.31	1.5e-14	7.2e-18	1	1	CL0539
>AEZ02177.1_Arabidopsis_thaliana	1176	1315	1161	1317	PF02170.24	PAZ	15	137	139	92.33	2.4e-26	1.1e-29	1	0	CL0638
>AEZ02177.1_Arabidopsis_thaliana	840	928	840	931	PF03368.16	Dicer_dimer	1	86	90	73.28	1.4e-20	6.4e-24	1	0	CL0196
>AEZ02177.1_Arabidopsis_thaliana	1811	1881	1809	1881	PF00035.28	dsrm	3	67	67	39.63	6.7e-10	3.1e-13	1	1	CL0196
>AEZ02177.1_Arabidopsis_thaliana	648	765	647	768	PF00271.33	Helicase_C	2	108	111	61.27	1.1e-16	5e-20	1	0	CL0023
>AEZ02177.1_Arabidopsis_thaliana	1809	1881	1807	1882	PF14709.9	DND1_DSRM	3	79	80	54.05	1.6e-14	7.4e-18	1	0	CL0196
>AEZ02177.1_Arabidopsis_thaliana	254	415	235	417	PF04851.17	ResIII	16	169	171	50.65	2.2e-13	1e-16	1	0	CL0023
>AEZ02177.1_Arabidopsis_thaliana	252	413	250	419	PF00270.31	DEAD	3	167	176	39.99	3.6e-10	1.7e-13	1	1	CL0023
>AFO53518.1_DCL4_Solanum_lycopersicum	1021	1151	1021	1151	PF00636.28	Ribonuclease_3	1	105	105	77.66	9.9e-22	4.1e-25	1	0	CL0539
>AFO53518.1_DCL4_Solanum_lycopersicum	1227	1336	1227	1336	PF00636.28	Ribonuclease_3	1	105	105	73.2	2.4e-20	1e-23	1	0	CL0539
>AFO53518.1_DCL4_Solanum_lycopersicum	1207	1339	1205	1353	PF14622.8	Ribonucleas_3_3	3	115	128	48.14	1.2e-12	5.2e-16	1	1	CL0539
>AFO53518.1_DCL4_Solanum_lycopersicum	569	654	569	656	PF03368.16	Dicer_dimer	1	88	90	80.93	5.6e-23	2.3e-26	1	0	CL0196
>AFO53518.1_DCL4_Solanum_lycopersicum	397	503	384	505	PF00271.33	Helicase_C	12	109	111	69.16	3.8e-19	1.6e-22	1	0	CL0023
>AFO53518.1_DCL4_Solanum_lycopersicum	50	212	49	217	PF00270.31	DEAD	2	168	176	59.52	3.6e-16	1.5e-19	1	0	CL0023
>AFO53518.1_DCL4_Solanum_lycopersicum	1538	1612	1537	1612	PF14709.9	DND1_DSRM	2	80	80	56.22	3.3e-15	1.4e-18	1	0	CL0196
>AFO53518.1_DCL4_Solanum_lycopersicum	57	213	41	215	PF04851.17	ResIII	13	169	171	54.34	1.6e-14	6.8e-18	1	1	CL0023
>AFO53518.1_DCL4_Solanum_lycopersicum	1539	1608	1539	1609	PF00035.28	dsrm	1	64	67	25.54	1.7e-05	7e-09	1	1	CL0196
>AGN12837.1_DCL1_Solanum_lycopersicum	1386	1534	1386	1534	PF00636.28	Ribonuclease_3	1	105	105	103.68	7.9e-30	3.7e-33	1	0	CL0539
>AGN12837.1_DCL1_Solanum_lycopersicum	1612	1725	1612	1725	PF00636.28	Ribonuclease_3	1	105	105	84.09	9.9e-24	4.6e-27	1	0	CL0539
>AGN12837.1_DCL1_Solanum_lycopersicum	1590	1728	1590	1736	PF14622.8	Ribonucleas_3_3	1	115	128	50.57	2.2e-13	1e-16	1	1	CL0539
[truncated: 138 more rows]

## Sheet: file B
Supplementary File B:
seq_id	alignment_start	alignment_end	envelope_start	envelope_end	hmm_acc	hmm_name	hmm_start	hmm_end	hmm_length	bit_score	Individual_E-value	Conditional_E-value	database_significant	outcompeted	clan
>KFM24296.1_Auxenochlorella_protothecoides_OUTGROUP	1250	1343	1250	1345	PF00636.28	Ribonuclease_3	1	103	105	57.46	1.9e-15	5.9e-19	1	0	CL0539
>KFM24296.1_Auxenochlorella_protothecoides_OUTGROUP	1420	1486	1420	1532	PF00636.28	Ribonuclease_3	1	67	105	46.89	3.7e-12	1.1e-15	1	0	CL0539
>KFM24296.1_Auxenochlorella_protothecoides_OUTGROUP	1233	1354	1230	1360	PF14622.8	Ribonucleas_3_3	4	121	128	38.33	1.3e-09	4.2e-13	1	1	CL0539
>KFM24296.1_Auxenochlorella_protothecoides_OUTGROUP	1401	1478	1398	1493	PF14622.8	Ribonucleas_3_3	4	80	128	45.60	7.6e-12	2.4e-15	1	1	CL0539
>KFM24296.1_Auxenochlorella_protothecoides_OUTGROUP	734	818	732	821	PF03368.16	Dicer_dimer	3	86	90	58.36	6.2e-16	1.9e-19	1	0	CL0196
>KFM24296.1_Auxenochlorella_protothecoides_OUTGROUP	608	663	563	665	PF00271.33	Helicase_C	53	109	111	53.37	3.1e-14	9.5e-18	1	0	CL0023
>KFM24296.1_Auxenochlorella_protothecoides_OUTGROUP	28	192	25	198	PF00270.31	DEAD	4	169	176	46.08	4.8e-12	1.5e-15	1	0	CL0023
>KFM24296.1_Auxenochlorella_protothecoides_OUTGROUP	30	193	14	194	PF04851.17	ResIII	10	170	171	41.70	1.2e-10	3.9e-14	1	1	CL0023
>XP_020151386.1_DCL1_Aegilops_tauschii_tauschii	1438	1584	1438	1584	PF00636.28	Ribonuclease_3	1	105	105	101.71	3.2e-29	1.5e-32	1	0	CL0539
>XP_020151386.1_DCL1_Aegilops_tauschii_tauschii	1659	1772	1659	1772	PF00636.28	Ribonuclease_3	1	105	105	82.51	3.0e-23	1.4e-26	1	0	CL0539
>XP_020151386.1_DCL1_Aegilops_tauschii_tauschii	1639	1775	1637	1788	PF14622.8	Ribonucleas_3_3	3	115	128	47.05	2.7e-12	1.3e-15	1	1	CL0539
>XP_020151386.1_DCL1_Aegilops_tauschii_tauschii	1257	1401	1248	1403	PF02170.24	PAZ	14	137	139	85.51	3.0e-24	1.4e-27	1	0	CL0638
>XP_020151386.1_DCL1_Aegilops_tauschii_tauschii	903	991	903	994	PF03368.16	Dicer_dimer	1	86	90	72.25	2.9e-20	1.3e-23	1	0	CL0196
>XP_020151386.1_DCL1_Aegilops_tauschii_tauschii	1884	1954	1882	1954	PF00035.28	dsrm	3	67	67	37.19	3.9e-09	1.8e-12	1	1	CL0196
>XP_020151386.1_DCL1_Aegilops_tauschii_tauschii	714	829	711	832	PF00271.33	Helicase_C	4	108	111	61.80	7.4e-17	3.5e-20	1	0	CL0023
>XP_020151386.1_DCL1_Aegilops_tauschii_tauschii	1882	1954	1880	1955	PF14709.9	DND1_DSRM	3	79	80	54.69	1.0e-14	4.7e-18	1	0	CL0196
>XP_020151386.1_DCL1_Aegilops_tauschii_tauschii	315	476	313	482	PF00270.31	DEAD	3	167	176	49.24	5.2e-13	2.4e-16	1	1	CL0023
>XP_020151386.1_DCL1_Aegilops_tauschii_tauschii	318	478	299	480	PF04851.17	ResIII	17	169	171	50.68	2.2e-13	1.0e-16	1	0	CL0023
>XP_006645199.1_DCL3a_Oryza_brachyantha	1070	1203	1070	1204	PF00636.28	Ribonuclease_3	1	104	105	82.29	3.6e-23	1.3e-26	1	0	CL0539
>XP_006645199.1_DCL3a_Oryza_brachyantha	1281	1392	1281	1393	PF00636.28	Ribonuclease_3	1	104	105	81.73	5.3e-23	2.0e-26	1	0	CL0539
>XP_006645199.1_DCL3a_Oryza_brachyantha	1261	1392	1259	1397	PF14622.8	Ribonucleas_3_3	4	111	128	59.10	5.1e-16	1.9e-19	1	1	CL0539
>XP_006645199.1_DCL3a_Oryza_brachyantha	587	667	587	672	PF03368.16	Dicer_dimer	1	83	90	70.58	9.5e-20	3.5e-23	1	0	CL0196
>XP_006645199.1_DCL3a_Oryza_brachyantha	411	516	399	519	PF00271.33	Helicase_C	12	107	111	61.39	9.9e-17	3.6e-20	1	0	CL0023
>XP_006645199.1_DCL3a_Oryza_brachyantha	894	1030	876	1032	PF02170.24	PAZ	24	137	139	56.67	2.4e-15	8.8e-19	1	0	CL0638
>XP_006645199.1_DCL3a_Oryza_brachyantha	44	196	12	198	PF04851.17	ResIII	23	169	171	51.77	1.0e-13	3.7e-17	1	0	CL0023
>XP_006645199.1_DCL3a_Oryza_brachyantha	35	194	33	200	PF00270.31	DEAD	3	167	176	51.14	1.3e-13	4.9e-17	1	1	CL0023
>XP_006651573.1_DCL2a_Oryza_brachyantha	943	1060	943	1061	PF00636.28	Ribonuclease_3	1	104	105	82.42	3.3e-23	1.0e-26	1	0	CL0539
>XP_006651573.1_DCL2a_Oryza_brachyantha	1134	1244	1134	1245	PF00636.28	Ribonuclease_3	1	104	105	74.23	1.2e-20	3.6e-24	1	0	CL0539
>XP_006651573.1_DCL2a_Oryza_brachyantha	1111	1244	1111	1259	PF14622.8	Ribonucleas_3_3	1	111	128	55.06	9.0e-15	2.8e-18	1	1	CL0539
>XP_006651573.1_DCL2a_Oryza_brachyantha	770	901	757	903	PF02170.24	PAZ	16	137	139	63.89	1.4e-17	4.5e-21	1	0	CL0638
>XP_006651573.1_DCL2a_Oryza_brachyantha	317	434	315	436	PF00271.33	Helicase_C	3	109	111	59.69	3.3e-16	1.0e-19	1	0	CL0023
>XP_006651573.1_DCL2a_Oryza_brachyantha	504	582	504	585	PF03368.16	Dicer_dimer	1	85	90	50.90	1.3e-13	4.1e-17	1	0	CL0196
>XP_006651573.1_DCL2a_Oryza_brachyantha	15	107	2	145	PF00270.31	DEAD	46	137	176	27.47	2.5e-06	7.8e-10	1	0	CL0023
>XP_006653591.1_DCL4_Oryza_brachyantha	1014	1144	1014	1144	PF00636.28	Ribonuclease_3	1	105	105	72.91	3.0e-20	1.4e-23	1	0	CL0539
>XP_006653591.1_DCL4_Oryza_brachyantha	1220	1329	1220	1329	PF00636.28	Ribonuclease_3	1	105	105	81.10	8.4e-23	3.9e-26	1	0	CL0539
>XP_006653591.1_DCL4_Oryza_brachyantha	1200	1331	1198	1343	PF14622.8	Ribonucleas_3_3	3	114	128	62.38	4.9e-17	2.3e-20	1	1	CL0539
>XP_006653591.1_DCL4_Oryza_brachyantha	556	638	556	642	PF03368.16	Dicer_dimer	1	85	90	77.72	5.6e-22	2.6e-25	1	0	CL0196
>XP_006653591.1_DCL4_Oryza_brachyantha	372	490	371	492	PF00271.33	Helicase_C	2	109	111	66.03	3.6e-18	1.7e-21	1	0	CL0023
>XP_006653591.1_DCL4_Oryza_brachyantha	1546	1620	1545	1621	PF14709.9	DND1_DSRM	2	79	80	56.13	3.5e-15	1.7e-18	1	0	CL0196
>XP_006653591.1_DCL4_Oryza_brachyantha	39	194	24	195	PF04851.17	ResIII	23	170	171	53.47	3.0e-14	1.4e-17	1	1	CL0023
>XP_006653591.1_DCL4_Oryza_brachyantha	31	191	28	195	PF00270.31	DEAD	4	167	176	53.33	2.9e-14	1.3e-17	1	0	CL0023
>XP_006653591.1_DCL4_Oryza_brachyantha	849	971	833	973	PF02170.24	PAZ	24	137	139	50.29	2.2e-13	1.1e-16	1	0	CL0638
>XP_006661878.1_DCL3b_Oryza_brachyantha	999	1133	999	1134	PF00636.28	Ribonuclease_3	1	104	105	79.32	3.0e-22	1.2e-25	1	0	CL0539
>XP_006661878.1_DCL3b_Oryza_brachyantha	1211	1322	1211	1323	PF00636.28	Ribonuclease_3	1	104	105	72.82	3.2e-20	1.3e-23	1	0	CL0539
>XP_006661878.1_DCL3b_Oryza_brachyantha	516	601	515	602	PF03368.16	Dicer_dimer	2	89	90	83.50	8.8e-24	3.7e-27	1	0	CL0196
>XP_006661878.1_DCL3b_Oryza_brachyantha	1190	1326	1189	1336	PF14622.8	Ribonucleas_3_3	3	115	128	52.56	5.3e-14	2.2e-17	1	1	CL0539
>XP_006661878.1_DCL3b_Oryza_brachyantha	347	448	327	449	PF00271.33	Helicase_C	19	110	111	61.46	9.4e-17	3.9e-20	1	0	CL0023
>XP_006661878.1_DCL3b_Oryza_brachyantha	829	960	819	962	PF02170.24	PAZ	26	137	139	43.57	2.7e-11	1.1e-14	1	0	CL0638
>XP_006661878.1_DCL3b_Oryza_brachyantha	22	111	4	138	PF00270.31	DEAD	48	136	176	33.83	2.8e-08	1.2e-11	1	0	CL0023
>XP_006661878.1_DCL3b_Oryza_brachyantha	22	138	3	140	PF04851.17	ResIII	55	169	171	27.03	4.0e-06	1.7e-09	1	1	CL0023
>XP_015690751.1_DCL1_Oryza_brachyantha	1385	1530	1385	1530	PF00636.28	Ribonuclease_3	1	105	105	103.24	1.1e-29	5.1e-33	1	0	CL0539
>XP_015690751.1_DCL1_Oryza_brachyantha	1605	1718	1605	1718	PF00636.28	Ribonuclease_3	1	105	105	85.45	3.7e-24	1.7e-27	1	0	CL0539
>XP_015690751.1_DCL1_Oryza_brachyantha	1583	1721	1583	1732	PF14622.8	Ribonucleas_3_3	1	115	128	51.75	9.5e-14	4.5e-17	1	1	CL0539
>XP_015690751.1_DCL1_Oryza_brachyantha	1202	1348	1195	1350	PF02170.24	PAZ	12	137	139	83.27	1.5e-23	7.0e-27	1	0	CL0638
>XP_015690751.1_DCL1_Oryza_brachyantha	849	937	849	940	PF03368.16	Dicer_dimer	1	86	90	75.59	2.6e-21	1.2e-24	1	0	CL0196
>XP_015690751.1_DCL1_Oryza_brachyantha	1831	1901	1829	1901	PF00035.28	dsrm	3	67	67	37.50	3.1e-09	1.5e-12	1	1	CL0196
>XP_015690751.1_DCL1_Oryza_brachyantha	659	774	656	777	PF00271.33	Helicase_C	4	108	111	62.50	4.5e-17	2.1e-20	1	0	CL0023
>XP_015690751.1_DCL1_Oryza_brachyantha	1829	1901	1827	1902	PF14709.9	DND1_DSRM	3	79	80	59.31	3.6e-16	1.7e-19	1	0	CL0196
>XP_015690751.1_DCL1_Oryza_brachyantha	259	422	258	427	PF00270.31	DEAD	2	168	176	48.37	9.6e-13	4.5e-16	1	1	CL0023
>XP_015690751.1_DCL1_Oryza_brachyantha	262	423	250	425	PF04851.17	ResIII	16	169	171	49.23	6.1e-13	2.9e-16	1	0	CL0023
>PKA46582.1_DCL1_Apostasia_shenzhenica	1401	1551	1401	1551	PF00636.28	Ribonuclease_3	1	105	105	102.94	1.3e-29	6.3e-33	1	0	CL0539
>PKA46582.1_DCL1_Apostasia_shenzhenica	1626	1739	1626	1739	PF00636.28	Ribonuclease_3	1	105	105	86.88	1.3e-24	6.3e-28	1	0	CL0539
>PKA46582.1_DCL1_Apostasia_shenzhenica	1604	1742	1604	1753	PF14622.8	Ribonucleas_3_3	1	115	128	53.46	2.8e-14	1.3e-17	1	1	CL0539
>PKA46582.1_DCL1_Apostasia_shenzhenica	1230	1364	1217	1366	PF02170.24	PAZ	24	137	139	84.75	5.2e-24	2.4e-27	1	0	CL0638
>PKA46582.1_DCL1_Apostasia_shenzhenica	862	950	862	953	PF03368.16	Dicer_dimer	1	86	90	72.81	1.9e-20	9.0e-24	1	0	CL0196
>PKA46582.1_DCL1_Apostasia_shenzhenica	670	787	669	790	PF00271.33	Helicase_C	2	108	111	61.22	1.1e-16	5.2e-20	1	0	CL0023
>PKA46582.1_DCL1_Apostasia_shenzhenica	1860	1932	1858	1933	PF14709.9	DND1_DSRM	3	79	80	58.70	5.6e-16	2.6e-19	1	0	CL0196
>PKA46582.1_DCL1_Apostasia_shenzhenica	1862	1932	1860	1932	PF00035.28	dsrm	3	67	67	36.86	4.9e-09	2.3e-12	1	1	CL0196
>PKA46582.1_DCL1_Apostasia_shenzhenica	272	435	271	440	PF00270.31	DEAD	2	168	176	50.67	1.9e-13	8.9e-17	1	0	CL0023
>PKA46582.1_DCL1_Apostasia_shenzhenica	268	436	260	438	PF04851.17	ResIII	9	169	171	50.88	1.9e-13	8.8e-17	1	1	CL0023
>PKA57540.1_DCL4_Apostasia_shenzhenica	1007	1139	1007	1139	PF00636.28	Ribonuclease_3	1	105	105	74.43	1.0e-20	4.7e-24	1	0	CL0539
>PKA57540.1_DCL4_Apostasia_shenzhenica	1215	1324	1215	1324	PF00636.28	Ribonuclease_3	1	105	105	79.14	3.4e-22	1.6e-25	1	0	CL0539
>PKA57540.1_DCL4_Apostasia_shenzhenica	1193	1327	1193	1337	PF14622.8	Ribonucleas_3_3	1	115	128	60.41	2.0e-16	9.4e-20	1	1	CL0539
>PKA57540.1_DCL4_Apostasia_shenzhenica	552	634	552	638	PF03368.16	Dicer_dimer	1	85	90	85.78	1.7e-24	8.1e-28	1	0	CL0196
>PKA57540.1_DCL4_Apostasia_shenzhenica	369	486	367	488	PF00271.33	Helicase_C	3	109	111	64.89	8.1e-18	3.8e-21	1	0	CL0023
>PKA57540.1_DCL4_Apostasia_shenzhenica	29	185	14	187	PF04851.17	ResIII	20	169	171	57.49	1.8e-15	8.2e-19	1	0	CL0023
>PKA57540.1_DCL4_Apostasia_shenzhenica	24	183	21	188	PF00270.31	DEAD	4	167	176	52.03	7.2e-14	3.4e-17	1	1	CL0023
>PKA57540.1_DCL4_Apostasia_shenzhenica	1542	1615	1539	1615	PF14709.9	DND1_DSRM	4	80	80	47.29	2.0e-12	9.6e-16	1	0	CL0196
>PKA57540.1_DCL4_Apostasia_shenzhenica	840	964	822	966	PF02170.24	PAZ	21	137	139	44.54	1.3e-11	6.3e-15	1	0	CL0638
>PKA63342.1_DCL3a_Apostasia_shenzhenica	1068	1203	1068	1203	PF00636.28	Ribonuclease_3	1	105	105	89.46	2.1e-25	7.7e-29	1	0	CL0539
>PKA63342.1_DCL3a_Apostasia_shenzhenica	1280	1388	1280	1389	PF00636.28	Ribonuclease_3	1	104	105	74.01	1.3e-20	4.9e-24	1	0	CL0539
>PKA63342.1_DCL3a_Apostasia_shenzhenica	1259	1388	1257	1395	PF14622.8	Ribonucleas_3_3	3	111	128	46.23	4.8e-12	1.8e-15	1	1	CL0539
>PKA63342.1_DCL3a_Apostasia_shenzhenica	579	663	579	666	PF03368.16	Dicer_dimer	1	87	90	84.98	3.1e-24	1.1e-27	1	0	CL0196
>PKA63342.1_DCL3a_Apostasia_shenzhenica	405	508	390	511	PF00271.33	Helicase_C	14	107	111	60.69	1.6e-16	5.9e-20	1	0	CL0023
>PKA63342.1_DCL3a_Apostasia_shenzhenica	898	1026	891	1028	PF02170.24	PAZ	27	137	139	57.43	1.4e-15	5.1e-19	1	0	CL0638
>PKA63342.1_DCL3a_Apostasia_shenzhenica	43	187	41	205	PF00270.31	DEAD	3	151	176	53.81	2.0e-14	7.4e-18	1	0	CL0023
>PKA63342.1_DCL3a_Apostasia_shenzhenica	39	203	29	204	PF04851.17	ResIII	3	170	171	53.76	2.5e-14	9.0e-18	1	1	CL0023
>KMZ75946.1_DCL1_Zostera_marina	1391	1537	1391	1537	PF00636.28	Ribonuclease_3	1	105	105	105.19	2.7e-30	1.3e-33	1	0	CL0539
>KMZ75946.1_DCL1_Zostera_marina	1614	1726	1614	1727	PF00636.28	Ribonuclease_3	1	104	105	82.42	3.3e-23	1.5e-26	1	0	CL0539
>KMZ75946.1_DCL1_Zostera_marina	1593	1732	1592	1742	PF14622.8	Ribonucleas_3_3	2	117	128	49.69	4.1e-13	1.9e-16	1	1	CL0539
>KMZ75946.1_DCL1_Zostera_marina	853	941	853	944	PF03368.16	Dicer_dimer	1	86	90	73.66	1.0e-20	4.9e-24	1	0	CL0196
>KMZ75946.1_DCL1_Zostera_marina	1222	1354	1218	1356	PF02170.24	PAZ	26	137	139	78.02	6.2e-22	2.9e-25	1	0	CL0638
>KMZ75946.1_DCL1_Zostera_marina	661	778	660	781	PF00271.33	Helicase_C	2	108	111	65.25	6.2e-18	2.9e-21	1	0	CL0023
>KMZ75946.1_DCL1_Zostera_marina	1838	1910	1836	1911	PF14709.9	DND1_DSRM	3	79	80	57.50	1.3e-15	6.2e-19	1	0	CL0196
>KMZ75946.1_DCL1_Zostera_marina	1754	1814	1754	1814	PF00035.28	dsrm	1	67	67	22.26	0.00018	8.3e-08	1	0	CL0196
>KMZ75946.1_DCL1_Zostera_marina	1840	1910	1838	1910	PF00035.28	dsrm	3	67	67	36.51	6.3e-09	2.9e-12	1	1	CL0196
>KMZ75946.1_DCL1_Zostera_marina	261	425	249	427	PF04851.17	ResIII	13	169	171	48.74	8.6e-13	4.0e-16	1	0	CL0023
>KMZ75946.1_DCL1_Zostera_marina	262	424	260	429	PF00270.31	DEAD	3	168	176	47.42	1.9e-12	8.8e-16	1	1	CL0023
>XP_010932925.1_DCL3a_Elaeis_guineensis	1070	1204	1070	1205	PF00636.28	Ribonuclease_3	1	104	105	91.59	4.6e-26	1.7e-29	1	0	CL0539
>XP_010932925.1_DCL3a_Elaeis_guineensis	1282	1393	1282	1394	PF00636.28	Ribonuclease_3	1	104	105	73.15	2.5e-20	9.1e-24	1	0	CL0539
>XP_010932925.1_DCL3a_Elaeis_guineensis	580	665	580	667	PF03368.16	Dicer_dimer	1	88	90	80.49	7.7e-23	2.8e-26	1	0	CL0196
>XP_010932925.1_DCL3a_Elaeis_guineensis	1262	1393	1260	1404	PF14622.8	Ribonucleas_3_3	4	111	128	47.79	1.6e-12	5.8e-16	1	1	CL0539
>XP_010932925.1_DCL3a_Elaeis_guineensis	410	511	393	513	PF00271.33	Helicase_C	18	109	111	68.99	4.3e-19	1.6e-22	1	0	CL0023
>XP_010932925.1_DCL3a_Elaeis_guineensis	893	1028	881	1030	PF02170.24	PAZ	20	137	139	62.87	2.9e-17	1.1e-20	1	0	CL0638
>XP_010932925.1_DCL3a_Elaeis_guineensis	41	185	39	206	PF00270.31	DEAD	3	149	176	53.12	3.3e-14	1.2e-17	1	0	CL0023
>XP_010932925.1_DCL3a_Elaeis_guineensis	51	202	35	204	PF04851.17	ResIII	24	169	171	47.42	2.2e-12	8.0e-16	1	1	CL0023
>XP_010906745.1_DCL3b_Elaeis_guineensis	1064	1198	1064	1199	PF00636.28	Ribonuclease_3	1	104	105	82.14	4.0e-23	1.7e-26	1	0	CL0539
>XP_010906745.1_DCL3b_Elaeis_guineensis	1276	1387	1276	1388	PF00636.28	Ribonuclease_3	1	104	105	69.62	3.1e-19	1.3e-22	1	0	CL0539
>XP_010906745.1_DCL3b_Elaeis_guineensis	571	656	571	658	PF03368.16	Dicer_dimer	1	88	90	80.26	9.1e-23	3.8e-26	1	0	CL0196
>XP_010906745.1_DCL3b_Elaeis_guineensis	1255	1386	1254	1391	PF14622.8	Ribonucleas_3_3	3	110	128	43.03	4.7e-11	2.0e-14	1	1	CL0539
>XP_010906745.1_DCL3b_Elaeis_guineensis	386	501	386	504	PF00271.33	Helicase_C	1	107	111	68.29	7.1e-19	3.0e-22	1	0	CL0023
>XP_010906745.1_DCL3b_Elaeis_guineensis	33	193	31	198	PF00270.31	DEAD	3	168	176	56.95	2.2e-15	9.2e-19	1	0	CL0023
>XP_010906745.1_DCL3b_Elaeis_guineensis	28	194	24	196	PF04851.17	ResIII	2	169	171	55.79	5.9e-15	2.4e-18	1	1	CL0023
>XP_010906745.1_DCL3b_Elaeis_guineensis	888	1022	872	1024	PF02170.24	PAZ	23	137	139	47.49	1.6e-12	6.8e-16	1	0	CL0638
>XP_008783544.1_DCL1_Phoenix_dactylifera	1402	1550	1402	1550	PF00636.28	Ribonuclease_3	1	105	105	99.61	1.5e-28	6.8e-32	1	0	CL0539
>XP_008783544.1_DCL1_Phoenix_dactylifera	1625	1738	1625	1738	PF00636.28	Ribonuclease_3	1	105	105	85.90	2.7e-24	1.3e-27	1	0	CL0539
>XP_008783544.1_DCL1_Phoenix_dactylifera	1604	1741	1603	1749	PF14622.8	Ribonucleas_3_3	2	115	128	50.56	2.2e-13	1.0e-16	1	1	CL0539
>XP_008783544.1_DCL1_Phoenix_dactylifera	863	951	863	954	PF03368.16	Dicer_dimer	1	86	90	77.29	7.7e-22	3.6e-25	1	0	CL0196
>XP_008783544.1_DCL1_Phoenix_dactylifera	1221	1365	1209	1367	PF02170.24	PAZ	14	137	139	83.82	1.0e-23	4.7e-27	1	0	CL0638
>XP_008783544.1_DCL1_Phoenix_dactylifera	671	788	670	791	PF00271.33	Helicase_C	2	108	111	62.52	4.4e-17	2.1e-20	1	0	CL0023
>XP_008783544.1_DCL1_Phoenix_dactylifera	1854	1924	1852	1924	PF00035.28	dsrm	3	67	67	37.48	3.1e-09	1.5e-12	1	1	CL0196
>XP_008783544.1_DCL1_Phoenix_dactylifera	1852	1924	1850	1925	PF14709.9	DND1_DSRM	3	79	80	59.28	3.7e-16	1.7e-19	1	0	CL0196
>XP_008783544.1_DCL1_Phoenix_dactylifera	274	436	272	441	PF00270.31	DEAD	3	168	176	51.06	1.4e-13	6.7e-17	1	0	CL0023
>XP_008783544.1_DCL1_Phoenix_dactylifera	276	437	248	439	PF04851.17	ResIII	21	169	171	48.97	7.3e-13	3.4e-16	1	1	CL0023
>AIO05700.1_DCL1_Cocos_nucifera	1188	1336	1188	1336	PF00636.28	Ribonuclease_3	1	105	105	100.46	8.0e-29	3.7e-32	1	0	CL0539
>AIO05700.1_DCL1_Cocos_nucifera	1411	1524	1411	1524	PF00636.28	Ribonuclease_3	1	105	105	86.10	2.3e-24	1.1e-27	1	0	CL0539
>AIO05700.1_DCL1_Cocos_nucifera	1390	1527	1389	1535	PF14622.8	Ribonucleas_3_3	2	115	128	50.76	1.9e-13	9.0e-17	1	1	CL0539
>AIO05700.1_DCL1_Cocos_nucifera	649	737	649	740	PF03368.16	Dicer_dimer	1	86	90	77.07	8.9e-22	4.2e-25	1	0	CL0196
>AIO05700.1_DCL1_Cocos_nucifera	1016	1151	998	1153	PF02170.24	PAZ	23	137	139	83.37	1.4e-23	6.5e-27	1	0	CL0638
>AIO05700.1_DCL1_Cocos_nucifera	457	574	456	577	PF00271.33	Helicase_C	2	108	111	63.27	2.6e-17	1.2e-20	1	0	CL0023
>AIO05700.1_DCL1_Cocos_nucifera	1640	1712	1638	1713	PF14709.9	DND1_DSRM	3	79	80	58.66	5.7e-16	2.7e-19	1	0	CL0196
>AIO05700.1_DCL1_Cocos_nucifera	1642	1712	1640	1712	PF00035.28	dsrm	3	67	67	36.45	6.6e-09	3.1e-12	1	1	CL0196
>AIO05700.1_DCL1_Cocos_nucifera	60	222	58	227	PF00270.31	DEAD	3	168	176	51.55	1.0e-13	4.7e-17	1	0	CL0023
>AIO05700.1_DCL1_Cocos_nucifera	65	223	31	225	PF04851.17	ResIII	19	169	171	49.08	6.7e-13	3.2e-16	1	1	CL0023
>AIO05703.1_DCL4_Cocos_nucifera	999	1131	999	1131	PF00636.28	Ribonuclease_3	1	105	105	73.49	2.0e-20	9.2e-24	1	0	CL0539
>AIO05703.1_DCL4_Cocos_nucifera	1207	1316	1207	1316	PF00636.28	Ribonuclease_3	1	105	105	74.14	1.2e-20	5.8e-24	1	0	CL0539
>AIO05703.1_DCL4_Cocos_nucifera	1187	1318	1185	1328	PF14622.8	Ribonucleas_3_3	3	114	128	55.99	4.7e-15	2.2e-18	1	1	CL0539
>AIO05703.1_DCL4_Cocos_nucifera	539	621	539	625	PF03368.16	Dicer_dimer	1	85	90	82.68	1.6e-23	7.5e-27	1	0	CL0196
>AIO05703.1_DCL4_Cocos_nucifera	355	472	354	475	PF00271.33	Helicase_C	2	107	111	65.49	5.3e-18	2.5e-21	1	0	CL0023
>AIO05703.1_DCL4_Cocos_nucifera	1535	1610	1534	1610	PF14709.9	DND1_DSRM	2	80	80	50.71	1.7e-13	8.2e-17	1	0	CL0196
>AIO05703.1_DCL4_Cocos_nucifera	18	173	5	174	PF04851.17	ResIII	22	170	171	55.99	5.1e-15	2.4e-18	1	0	CL0023
>AIO05703.1_DCL4_Cocos_nucifera	10	171	8	175	PF00270.31	DEAD	3	168	176	54.32	1.4e-14	6.7e-18	1	1	CL0023
>AIO05703.1_DCL4_Cocos_nucifera	832	956	822	958	PF02170.24	PAZ	23	137	139	48.47	8.2e-13	3.8e-16	1	0	CL0638
>AIO05703.1_DCL4_Cocos_nucifera	1536	1606	1536	1607	PF00035.28	dsrm	1	64	67	22.38	0.00016	7.6e-08	1	1	CL0196
>XP_009411415.1_DCL1_Musa_acuminata_malaccensis	1396	1544	1396	1544	PF00636.28	Ribonuclease_3	1	105	105	102.65	1.7e-29	7.8e-33	1	0	CL0539
>XP_009411415.1_DCL1_Musa_acuminata_malaccensis	1619	1731	1619	1732	PF00636.28	Ribonuclease_3	1	104	105	85.04	5.0e-24	2.3e-27	1	0	CL0539
>XP_009411415.1_DCL1_Musa_acuminata_malaccensis	1598	1733	1597	1745	PF14622.8	Ribonucleas_3_3	2	113	128	47.40	2.1e-12	9.9e-16	1	1	CL0539
>XP_009411415.1_DCL1_Musa_acuminata_malaccensis	859	947	859	950	PF03368.16	Dicer_dimer	1	86	90	73.95	8.4e-21	4.0e-24	1	0	CL0196
>XP_009411415.1_DCL1_Musa_acuminata_malaccensis	1228	1359	1220	1361	PF02170.24	PAZ	25	137	139	79.73	1.8e-22	8.6e-26	1	0	CL0638
>XP_009411415.1_DCL1_Musa_acuminata_malaccensis	667	784	666	787	PF00271.33	Helicase_C	2	108	111	63.79	1.8e-17	8.3e-21	1	0	CL0023
>XP_009411415.1_DCL1_Musa_acuminata_malaccensis	1846	1918	1844	1919	PF14709.9	DND1_DSRM	3	79	80	59.14	4.1e-16	1.9e-19	1	0	CL0196
>XP_009411415.1_DCL1_Musa_acuminata_malaccensis	1848	1918	1846	1918	PF00035.28	dsrm	3	67	67	35.75	1.1e-08	5.1e-12	1	1	CL0196
>XP_009411415.1_DCL1_Musa_acuminata_malaccensis	270	432	268	437	PF00270.31	DEAD	3	168	176	51.10	1.4e-13	6.5e-17	1	0	CL0023
>XP_009411415.1_DCL1_Musa_acuminata_malaccensis	267	433	249	435	PF04851.17	ResIII	11	169	171	48.69	8.9e-13	4.2e-16	1	1	CL0023
>PAN51890.1_Panicum_hallii	1400	1545	1400	1545	PF00636.28	Ribonuclease_3	1	105	105	100.22	9.5e-29	4.4e-32	1	0	CL0539
>PAN51890.1_Panicum_hallii	1620	1733	1620	1733	PF00636.28	Ribonuclease_3	1	105	105	86.67	1.5e-24	7.2e-28	1	0	CL0539
>PAN51890.1_Panicum_hallii	1600	1736	1598	1740	PF14622.8	Ribonucleas_3_3	3	115	128	50.89	1.8e-13	8.2e-17	1	1	CL0539
>PAN51890.1_Panicum_hallii	1224	1363	1210	1365	PF02170.24	PAZ	19	137	139	85.92	2.3e-24	1.1e-27	1	0	CL0638
>PAN51890.1_Panicum_hallii	864	952	864	955	PF03368.16	Dicer_dimer	1	86	90	77.07	9.0e-22	4.2e-25	1	0	CL0196
>PAN51890.1_Panicum_hallii	1847	1917	1845	1917	PF00035.28	dsrm	3	67	67	37.87	2.4e-09	1.1e-12	1	1	CL0196
>PAN51890.1_Panicum_hallii	674	789	671	792	PF00271.33	Helicase_C	4	108	111	61.54	8.8e-17	4.1e-20	1	0	CL0023
>PAN51890.1_Panicum_hallii	1845	1917	1843	1918	PF14709.9	DND1_DSRM	3	79	80	59.48	3.2e-16	1.5e-19	1	0	CL0196
>PAN51890.1_Panicum_hallii	277	438	259	440	PF04851.17	ResIII	16	169	171	52.53	5.9e-14	2.7e-17	1	0	CL0023
>PAN51890.1_Panicum_hallii	274	436	273	442	PF00270.31	DEAD	2	167	176	50.56	2.0e-13	9.5e-17	1	1	CL0023
>XP_010229289.1_DCL1_Brachypodium_distachyon	1399	1545	1399	1545	PF00636.28	Ribonuclease_3	1	105	105	101.38	4.1e-29	1.9e-32	1	0	CL0539
>XP_010229289.1_DCL1_Brachypodium_distachyon	1620	1733	1620	1733	PF00636.28	Ribonuclease_3	1	105	105	85.04	5.0e-24	2.3e-27	1	0	CL0539
>XP_010229289.1_DCL1_Brachypodium_distachyon	1600	1736	1598	1748	PF14622.8	Ribonucleas_3_3	3	115	128	50.00	3.3e-13	1.6e-16	1	1	CL0539
>XP_010229289.1_DCL1_Brachypodium_distachyon	1222	1362	1208	1364	PF02170.24	PAZ	19	137	139	88.41	3.9e-25	1.8e-28	1	0	CL0638
>XP_010229289.1_DCL1_Brachypodium_distachyon	862	949	862	952	PF03368.16	Dicer_dimer	1	85	90	73.39	1.3e-20	5.9e-24	1	0	CL0196
>XP_010229289.1_DCL1_Brachypodium_distachyon	672	787	669	790	PF00271.33	Helicase_C	4	108	111	63.39	2.4e-17	1.1e-20	1	0	CL0023
>XP_010229289.1_DCL1_Brachypodium_distachyon	1847	1917	1845	1917	PF00035.28	dsrm	3	67	67	37.06	4.3e-09	2.0e-12	1	1	CL0196
>XP_010229289.1_DCL1_Brachypodium_distachyon	1845	1917	1843	1918	PF14709.9	DND1_DSRM	3	79	80	58.95	4.7e-16	2.2e-19	1	0	CL0196
>XP_010229289.1_DCL1_Brachypodium_distachyon	273	434	271	440	PF00270.31	DEAD	3	167	176	50.20	2.6e-13	1.2e-16	1	0	CL0023
>XP_010229289.1_DCL1_Brachypodium_distachyon	276	436	260	438	PF04851.17	ResIII	17	169	171	49.37	5.5e-13	2.6e-16	1	1	CL0023
>XP_010240123.1_DCL4_Brachypodium_distachyon	1005	1135	1005	1135	PF00636.28	Ribonuclease_3	1	105	105	67.38	1.6e-18	7.3e-22	1	0	CL0539
>XP_010240123.1_DCL4_Brachypodium_distachyon	1211	1320	1211	1320	PF00636.28	Ribonuclease_3	1	105	105	73.34	2.2e-20	1.0e-23	1	0	CL0539
>XP_010240123.1_DCL4_Brachypodium_distachyon	1191	1322	1189	1330	PF14622.8	Ribonucleas_3_3	3	114	128	56.02	4.5e-15	2.1e-18	1	1	CL0539
>XP_010240123.1_DCL4_Brachypodium_distachyon	549	631	549	635	PF03368.16	Dicer_dimer	1	85	90	77.74	5.5e-22	2.6e-25	1	0	CL0196
>XP_010240123.1_DCL4_Brachypodium_distachyon	365	483	364	485	PF00271.33	Helicase_C	2	109	111	65.83	4.1e-18	1.9e-21	1	0	CL0023
>XP_010240123.1_DCL4_Brachypodium_distachyon	1537	1612	1536	1612	PF14709.9	DND1_DSRM	2	80	80	54.33	1.3e-14	6.0e-18	1	0	CL0196
>XP_010240123.1_DCL4_Brachypodium_distachyon	32	186	12	188	PF04851.17	ResIII	22	169	171	53.77	2.4e-14	1.1e-17	1	0	CL0023
>XP_010240123.1_DCL4_Brachypodium_distachyon	25	185	22	188	PF00270.31	DEAD	4	168	176	51.89	8.0e-14	3.7e-17	1	1	CL0023
>XP_010240123.1_DCL4_Brachypodium_distachyon	843	961	830	963	PF02170.24	PAZ	25	136	139	49.89	3.0e-13	1.4e-16	1	0	CL0638
>XP_010240123.1_DCL4_Brachypodium_distachyon	1538	1610	1538	1611	PF00035.28	dsrm	1	66	67	22.05	0.00021	9.7e-08	1	1	CL0196
>XP_014752438.1_DCL2a_Brachypodium_distachyon	990	1105	990	1107	PF00636.28	Ribonuclease_3	1	103	105	78.25	6.4e-22	2.3e-25	1	0	CL0539
>XP_014752438.1_DCL2a_Brachypodium_distachyon	1180	1290	1180	1291	PF00636.28	Ribonuclease_3	1	104	105	73.79	1.6e-20	5.7e-24	1	0	CL0539
>XP_014752438.1_DCL2a_Brachypodium_distachyon	1158	1292	1157	1299	PF14622.8	Ribonucleas_3_3	2	113	128	49.79	3.8e-13	1.4e-16	1	1	CL0539
>XP_014752438.1_DCL2a_Brachypodium_distachyon	374	491	372	493	PF00271.33	Helicase_C	3	109	111	67.05	1.7e-18	6.3e-22	1	0	CL0023
>XP_014752438.1_DCL2a_Brachypodium_distachyon	817	948	803	950	PF02170.24	PAZ	16	137	139	58.55	6.3e-16	2.3e-19	1	0	CL0638
>XP_014752438.1_DCL2a_Brachypodium_distachyon	561	639	561	641	PF03368.16	Dicer_dimer	1	85	90	57.94	8.3e-16	3.0e-19	1	0	CL0196
>XP_014752438.1_DCL2a_Brachypodium_distachyon	30	178	28	202	PF00270.31	DEAD	3	149	176	47.40	1.9e-12	6.9e-16	1	0	CL0023
>XP_014752438.1_DCL2a_Brachypodium_distachyon	47	196	22	198	PF04851.17	ResIII	31	169	171	41.38	1.6e-10	5.7e-14	1	1	CL0023
>EMS52805.1_DCL3a_Triticum_urartu	1110	1238	1110	1238	PF00636.28	Ribonuclease_3	1	105	105	82.31	3.5e-23	1.5e-26	1	0	CL0539
>EMS52805.1_DCL3a_Triticum_urartu	1314	1425	1314	1426	PF00636.28	Ribonuclease_3	1	104	105	86.72	1.5e-24	6.2e-28	1	0	CL0539
>EMS52805.1_DCL3a_Triticum_urartu	1293	1425	1291	1430	PF14622.8	Ribonucleas_3_3	3	111	128	53.67	2.4e-14	1.0e-17	1	1	CL0539
>EMS52805.1_DCL3a_Triticum_urartu	626	706	626	712	PF03368.16	Dicer_dimer	1	83	90	65.47	3.7e-18	1.6e-21	1	0	CL0196
>EMS52805.1_DCL3a_Triticum_urartu	453	555	438	558	PF00271.33	Helicase_C	15	107	111	63.55	2.1e-17	8.8e-21	1	0	CL0023
>EMS52805.1_DCL3a_Triticum_urartu	85	232	82	248	PF00270.31	DEAD	4	149	176	50.60	2.0e-13	8.2e-17	1	0	CL0023
>EMS52805.1_DCL3a_Triticum_urartu	937	1071	920	1072	PF02170.24	PAZ	26	138	139	51.57	9.1e-14	3.8e-17	1	0	CL0638
>EMS52805.1_DCL3a_Triticum_urartu	92	227	68	242	PF04851.17	ResIII	22	156	171	45.63	7.7e-12	3.2e-15	1	1	CL0023
>EMS58929.1_DCL4_Triticum_urartu	1049	1195	1049	1195	PF00636.28	Ribonuclease_3	1	105	105	102.10	2.5e-29	9.0e-33	1	0	CL0539
>EMS58929.1_DCL4_Triticum_urartu	1270	1383	1270	1383	PF00636.28	Ribonuclease_3	1	105	105	83.09	2.0e-23	7.4e-27	1	0	CL0539
>EMS58929.1_DCL4_Triticum_urartu	1250	1386	1248	1399	PF14622.8	Ribonucleas_3_3	3	115	128	48.56	9.2e-13	3.4e-16	1	1	CL0539
>EMS58929.1_DCL4_Triticum_urartu	866	1012	859	1014	PF02170.24	PAZ	12	137	139	86.09	2.0e-24	7.3e-28	1	0	CL0638
>EMS58929.1_DCL4_Triticum_urartu	506	594	506	597	PF03368.16	Dicer_dimer	1	86	90	72.72	2.0e-20	7.4e-24	1	0	CL0196
>EMS58929.1_DCL4_Triticum_urartu	1496	1565	1493	1565	PF00035.28	dsrm	4	67	67	38.14	1.9e-09	7.1e-13	1	1	CL0196
>EMS58929.1_DCL4_Triticum_urartu	317	432	314	435	PF00271.33	Helicase_C	4	108	111	62.48	4.5e-17	1.7e-20	1	0	CL0023
>EMS58929.1_DCL4_Triticum_urartu	1493	1565	1491	1566	PF14709.9	DND1_DSRM	3	79	80	56.73	2.3e-15	8.4e-19	1	0	CL0196
>BAD82327.1_Oryza_sativa_Japonica	1066	1197	1066	1200	PF00636.28	Ribonuclease_3	1	102	105	82.07	4.2e-23	1.5e-26	1	0	CL0539
>BAD82327.1_Oryza_sativa_Japonica	1277	1388	1277	1389	PF00636.28	Ribonuclease_3	1	104	105	82.40	3.3e-23	1.2e-26	1	0	CL0539
>BAD82327.1_Oryza_sativa_Japonica	1257	1388	1255	1392	PF14622.8	Ribonucleas_3_3	4	111	128	60.25	2.2e-16	8.1e-20	1	1	CL0539
>BAD82327.1_Oryza_sativa_Japonica	587	667	587	672	PF03368.16	Dicer_dimer	1	83	90	71.53	4.8e-20	1.7e-23	1	0	CL0196
>BAD82327.1_Oryza_sativa_Japonica	410	516	398	519	PF00271.33	Helicase_C	11	107	111	63.80	1.8e-17	6.4e-21	1	0	CL0023
>BAD82327.1_Oryza_sativa_Japonica	889	1026	872	1028	PF02170.24	PAZ	23	137	139	55.08	7.5e-15	2.7e-18	1	0	CL0638
>BAD82327.1_Oryza_sativa_Japonica	44	196	12	198	PF04851.17	ResIII	23	169	171	53.34	3.3e-14	1.2e-17	1	0	CL0023
>BAD82327.1_Oryza_sativa_Japonica	35	195	33	200	PF00270.31	DEAD	3	168	176	45.56	7.0e-12	2.5e-15	1	1	CL0023
>ABS32306.1_Oryza_sativa_Japonica	1043	1173	1043	1173	PF00636.28	Ribonuclease_3	1	105	105	74.58	9.0e-21	4.2e-24	1	0	CL0539
>ABS32306.1_Oryza_sativa_Japonica	1249	1358	1249	1358	PF00636.28	Ribonuclease_3	1	105	105	80.51	1.3e-22	6.0e-26	1	0	CL0539
>ABS32306.1_Oryza_sativa_Japonica	1229	1360	1227	1371	PF14622.8	Ribonucleas_3_3	3	114	128	57.63	1.4e-15	6.8e-19	1	1	CL0539
>ABS32306.1_Oryza_sativa_Japonica	585	667	585	671	PF03368.16	Dicer_dimer	1	85	90	74.09	7.6e-21	3.6e-24	1	0	CL0196
>ABS32306.1_Oryza_sativa_Japonica	402	519	400	521	PF00271.33	Helicase_C	3	109	111	65.49	5.2e-18	2.5e-21	1	0	CL0023
>ABS32306.1_Oryza_sativa_Japonica	1569	1644	1568	1644	PF14709.9	DND1_DSRM	2	80	80	55.95	4.0e-15	1.9e-18	1	0	CL0196
>ABS32306.1_Oryza_sativa_Japonica	34	195	31	199	PF00270.31	DEAD	4	168	176	52.84	4.0e-14	1.9e-17	1	0	CL0023
>ABS32306.1_Oryza_sativa_Japonica	42	197	27	198	PF04851.17	ResIII	23	170	171	47.93	1.5e-12	7.1e-16	1	1	CL0023
>ABS32306.1_Oryza_sativa_Japonica	873	1000	857	1002	PF02170.24	PAZ	19	137	139	47.24	2.0e-12	9.2e-16	1	0	CL0638
>XP_015630302.1_DCL2a_Oryza_sativa_Japonica	1006	1123	1006	1124	PF00636.28	Ribonuclease_3	1	104	105	86.62	1.6e-24	5.9e-28	1	0	CL0539
>XP_015630302.1_DCL2a_Oryza_sativa_Japonica	1197	1307	1197	1308	PF00636.28	Ribonuclease_3	1	104	105	74.65	8.5e-21	3.1e-24	1	0	CL0539
>XP_015630302.1_DCL2a_Oryza_sativa_Japonica	1176	1308	1174	1322	PF14622.8	Ribonucleas_3_3	3	112	128	53.21	3.4e-14	1.2e-17	1	1	CL0539
>XP_015630302.1_DCL2a_Oryza_sativa_Japonica	385	499	380	501	PF00271.33	Helicase_C	6	109	111	62.08	6.0e-17	2.2e-20	1	0	CL0023
>XP_015630302.1_DCL2a_Oryza_sativa_Japonica	832	964	819	966	PF02170.24	PAZ	15	137	139	57.20	1.7e-15	6.0e-19	1	0	CL0638
>XP_015630302.1_DCL2a_Oryza_sativa_Japonica	569	647	569	651	PF03368.16	Dicer_dimer	1	85	90	53.99	1.4e-14	5.2e-18	1	0	CL0196
>XP_015630302.1_DCL2a_Oryza_sativa_Japonica	37	204	35	210	PF00270.31	DEAD	3	169	176	52.59	4.9e-14	1.8e-17	1	0	CL0023
>XP_015630302.1_DCL2a_Oryza_sativa_Japonica	47	183	31	204	PF04851.17	ResIII	24	159	171	41.33	1.6e-10	5.9e-14	1	1	CL0023
>XP_015631184.1_DCL1_Oryza_sativa_Japonica	1395	1540	1395	1540	PF00636.28	Ribonuclease_3	1	105	105	102.00	2.6e-29	1.2e-32	1	0	CL0539
>XP_015631184.1_DCL1_Oryza_sativa_Japonica	1615	1728	1615	1728	PF00636.28	Ribonuclease_3	1	105	105	85.44	3.7e-24	1.8e-27	1	0	CL0539
>XP_015631184.1_DCL1_Oryza_sativa_Japonica	1593	1731	1593	1742	PF14622.8	Ribonucleas_3_3	1	115	128	51.73	9.6e-14	4.5e-17	1	1	CL0539
>XP_015631184.1_DCL1_Oryza_sativa_Japonica	1212	1358	1205	1360	PF02170.24	PAZ	12	137	139	83.83	1.0e-23	4.7e-27	1	0	CL0638
>XP_015631184.1_DCL1_Oryza_sativa_Japonica	859	947	859	950	PF03368.16	Dicer_dimer	1	86	90	74.76	4.7e-21	2.2e-24	1	0	CL0196
>XP_015631184.1_DCL1_Oryza_sativa_Japonica	1842	1912	1840	1912	PF00035.28	dsrm	3	67	67	38.91	1.1e-09	5.3e-13	1	1	CL0196
>XP_015631184.1_DCL1_Oryza_sativa_Japonica	669	784	666	787	PF00271.33	Helicase_C	4	108	111	62.41	4.8e-17	2.2e-20	1	0	CL0023
>XP_015631184.1_DCL1_Oryza_sativa_Japonica	1840	1912	1838	1913	PF14709.9	DND1_DSRM	3	79	80	59.54	3.1e-16	1.4e-19	1	0	CL0196
>XP_015631184.1_DCL1_Oryza_sativa_Japonica	269	432	268	437	PF00270.31	DEAD	2	168	176	49.01	6.1e-13	2.9e-16	1	0	CL0023
>XP_015631184.1_DCL1_Oryza_sativa_Japonica	274	433	258	435	PF04851.17	ResIII	18	169	171	48.32	1.2e-12	5.4e-16	1	1	CL0023
>XP_015612988.1_DCL3b_Oryza_sativa_Japonica		999	1133	999	1134	PF00636.28	Ribonuclease_3	1	104	105	79.05	3.6e-22	1.5e-25	1	0	CL0539
>XP_015612988.1_DCL3b_Oryza_sativa_Japonica		1211	1322	1211	1323	PF00636.28	Ribonuclease_3	1	104	105	71.21	1.0e-19	4.2e-23	1	0	CL0539
>XP_015612988.1_DCL3b_Oryza_sativa_Japonica		516	601	515	602	PF03368.16	Dicer_dimer	2	89	90	84.47	4.4e-24	1.8e-27	1	0	CL0196
>XP_015612988.1_DCL3b_Oryza_sativa_Japonica		1190	1326	1189	1334	PF14622.8	Ribonucleas_3_3	3	115	128	51.87	8.8e-14	3.7e-17	1	1	CL0539
>XP_015612988.1_DCL3b_Oryza_sativa_Japonica		329	448	327	449	PF00271.33	Helicase_C	3	110	111	61.21	1.1e-16	4.7e-20	1	0	CL0023
>XP_015612988.1_DCL3b_Oryza_sativa_Japonica		829	960	821	962	PF02170.24	PAZ	26	137	139	43.05	3.9e-11	1.6e-14	1	0	CL0638
>XP_015612988.1_DCL3b_Oryza_sativa_Japonica		22	111	4	138	PF00270.31	DEAD	48	136	176	35.51	8.5e-09	3.5e-12	1	0	CL0023
>XP_015612988.1_DCL3b_Oryza_sativa_Japonica		20	138	3	140	PF04851.17	ResIII	53	169	171	23.94	3.6e-05	1.5e-08	1	1	CL0023
>XP_004970995.1_DCL3a_Setaria_italica	1085	1218	1085	1219	PF00636.28	Ribonuclease_3	1	104	105	86.77	1.4e-24	6.0e-28	1	0	CL0539
>XP_004970995.1_DCL3a_Setaria_italica	1296	1407	1296	1408	PF00636.28	Ribonuclease_3	1	104	105	79.11	3.5e-22	1.4e-25	1	0	CL0539
>XP_004970995.1_DCL3a_Setaria_italica	1276	1406	1274	1410	PF14622.8	Ribonucleas_3_3	4	110	128	54.10	1.8e-14	7.4e-18	1	1	CL0539
>XP_004970995.1_DCL3a_Setaria_italica	607	691	607	693	PF03368.16	Dicer_dimer	1	87	90	81.05	5.1e-23	2.1e-26	1	0	CL0196
>XP_004970995.1_DCL3a_Setaria_italica	461	534	417	537	PF00271.33	Helicase_C	40	107	111	57.11	2.1e-15	8.8e-19	1	0	CL0023
>XP_004970995.1_DCL3a_Setaria_italica	59	211	49	216	PF00270.31	DEAD	11	168	176	55.97	4.4e-15	1.9e-18	1	0	CL0023
>XP_004970995.1_DCL3a_Setaria_italica	59	212	32	214	PF04851.17	ResIII	22	169	171	53.65	2.7e-14	1.1e-17	1	1	CL0023
>XP_004970995.1_DCL3a_Setaria_italica	915	1045	894	1047	PF02170.24	PAZ	23	137	139	51.15	1.2e-13	5.1e-17	1	0	CL0638
>XP_004976179.1_DCL4_Setaria_italica	1014	1144	1014	1144	PF00636.28	Ribonuclease_3	1	105	105	68.22	8.5e-19	4.0e-22	1	0	CL0539
>XP_004976179.1_DCL4_Setaria_italica	1220	1329	1220	1329	PF00636.28	Ribonuclease_3	1	105	105	77.27	1.3e-21	6.1e-25	1	0	CL0539
>XP_004976179.1_DCL4_Setaria_italica	1200	1331	1198	1344	PF14622.8	Ribonucleas_3_3	3	114	128	60.96	1.4e-16	6.3e-20	1	1	CL0539
>XP_004976179.1_DCL4_Setaria_italica	556	639	556	643	PF03368.16	Dicer_dimer	1	86	90	76.90	1.0e-21	4.7e-25	1	0	CL0196
>XP_004976179.1_DCL4_Setaria_italica	373	490	371	492	PF00271.33	Helicase_C	3	109	111	62.30	5.2e-17	2.4e-20	1	0	CL0023
>XP_004976179.1_DCL4_Setaria_italica	1545	1620	1544	1620	PF14709.9	DND1_DSRM	2	80	80	49.63	3.8e-13	1.8e-16	1	0	CL0196
>XP_004976179.1_DCL4_Setaria_italica	40	194	23	195	PF04851.17	ResIII	22	170	171	52.55	5.8e-14	2.7e-17	1	0	CL0023
>XP_004976179.1_DCL4_Setaria_italica	33	192	30	196	PF00270.31	DEAD	4	168	176	46.99	2.5e-12	1.2e-15	1	1	CL0023
>XP_004976179.1_DCL4_Setaria_italica	849	970	837	973	PF02170.24	PAZ	24	136	139	46.01	4.7e-12	2.2e-15	1	0	CL0638
>XP_004982513.1_DCL2a_Setaria_italica	1007	1123	1007	1124	PF00636.28	Ribonuclease_3	1	104	105	83.11	2.0e-23	7.2e-27	1	0	CL0539
>XP_004982513.1_DCL2a_Setaria_italica	1196	1306	1196	1307	PF00636.28	Ribonuclease_3	1	104	105	75.49	4.7e-21	1.7e-24	1	0	CL0539
>XP_004982513.1_DCL2a_Setaria_italica	1173	1307	1173	1321	PF14622.8	Ribonucleas_3_3	1	112	128	52.64	5.0e-14	1.8e-17	1	1	CL0539
>XP_004982513.1_DCL2a_Setaria_italica	568	647	568	650	PF03368.16	Dicer_dimer	1	86	90	57.07	1.6e-15	5.7e-19	1	0	CL0196
>XP_004982513.1_DCL2a_Setaria_italica	384	498	379	500	PF00271.33	Helicase_C	6	109	111	56.32	3.7e-15	1.4e-18	1	0	CL0023
>XP_004982513.1_DCL2a_Setaria_italica	835	966	819	967	PF02170.24	PAZ	17	138	139	48.12	1.1e-12	3.8e-16	1	0	CL0638
>XP_004982513.1_DCL2a_Setaria_italica	28	171	26	201	PF00270.31	DEAD	3	144	176	48.17	1.1e-12	4.0e-16	1	0	CL0023
>XP_004982513.1_DCL2a_Setaria_italica	40	193	24	197	PF04851.17	ResIII	26	167	171	39.75	4.9e-10	1.8e-13	1	1	CL0023
>XP_004985932.1_DCL1_Setaria_italica	1403	1549	1403	1549	PF00636.28	Ribonuclease_3	1	105	105	100.90	5.8e-29	2.7e-32	1	0	CL0539
>XP_004985932.1_DCL1_Setaria_italica	1624	1737	1624	1737	PF00636.28	Ribonuclease_3	1	105	105	85.39	3.9e-24	1.8e-27	1	0	CL0539
>XP_004985932.1_DCL1_Setaria_italica	1603	1740	1602	1744	PF14622.8	Ribonucleas_3_3	2	115	128	51.05	1.6e-13	7.4e-17	1	1	CL0539
>XP_004985932.1_DCL1_Setaria_italica	1221	1366	1213	1368	PF02170.24	PAZ	13	137	139	86.52	1.5e-24	6.9e-28	1	0	CL0638
>XP_004985932.1_DCL1_Setaria_italica	867	955	867	958	PF03368.16	Dicer_dimer	1	86	90	76.66	1.2e-21	5.7e-25	1	0	CL0196
>XP_004985932.1_DCL1_Setaria_italica	678	793	675	796	PF00271.33	Helicase_C	4	108	111	63.76	1.8e-17	8.5e-21	1	0	CL0023
>XP_004985932.1_DCL1_Setaria_italica	1764	1822	1764	1824	PF00035.28	dsrm	1	65	67	21.30	0.00035	1.7e-07	1	0	CL0196
>XP_004985932.1_DCL1_Setaria_italica	1851	1921	1849	1921	PF00035.28	dsrm	3	67	67	36.07	8.6e-09	4.1e-12	1	1	CL0196
>XP_004985932.1_DCL1_Setaria_italica	1849	1921	1847	1922	PF14709.9	DND1_DSRM	3	79	80	57.92	9.8e-16	4.6e-19	1	0	CL0196
>XP_004985932.1_DCL1_Setaria_italica	278	440	277	446	PF00270.31	DEAD	2	167	176	50.12	2.8e-13	1.3e-16	1	0	CL0023
>XP_004985932.1_DCL1_Setaria_italica	281	442	263	444	PF04851.17	ResIII	16	169	171	50.26	2.9e-13	1.4e-16	1	1	CL0023
