# Supplementary material for: Comparative phylogeny and evolutionary analysis of Dicer-like protein family in two plant monophyletic lineages
Source: J Genet Eng Biotechnol. 2022 Jul 12;20:103. doi: 10.1186/s43141-022-00380-x (PMC9276914; doi:10.1186/s43141-022-00380-x)
Supplement: Supplementary file 7 — Additional file 7. The predicted DCL protein structures encoded in A. thaliana and A. protothecoides in PDB file format from their string by searching the known structure in the PDB database using HHpred search tool, and creating the PDB file by MODELLER. [file 43141_2022_380_MOESM7_ESM.pdb]

EXPDTA    THEORETICAL MODEL, MODELLER 10.0 2021/12/20 06:04:22
REMARK   6 MODELLER OBJECTIVE FUNCTION:     20113.8164
REMARK   6 MODELLER BEST TEMPLATE % SEQ ID:  24.658
REMARK   6 SEQUENCE: 6511938
REMARK   6 ALIGNMENT: alignment.pir
REMARK   6 SCRIPT: modeller_script.py
REMARK   6 TEMPLATE: 5ZAM 45:A - 1913:A MODELS 25:X - 1556:X AT 24.7%
ATOM      1  N   GLN X  16     115.866 113.881 165.965  1.00 70.46           N
ATOM      2  CA  GLN X  16     114.455 113.463 165.811  1.00 70.46           C
ATOM      3  CB  GLN X  16     113.566 114.668 165.457  1.00 70.46           C
ATOM      4  CG  GLN X  16     113.499 115.729 166.559  1.00 70.46           C
ATOM      5  CD  GLN X  16     114.786 116.542 166.524  1.00 70.46           C
ATOM      6  OE1 GLN X  16     115.519 116.528 165.536  1.00 70.46           O
ATOM      7  NE2 GLN X  16     115.067 117.280 167.631  1.00 70.46           N
ATOM      8  C   GLN X  16     114.338 112.456 164.719  1.00 70.46           C
ATOM      9  O   GLN X  16     115.214 111.612 164.541  1.00 70.46           O
ATOM     10  N   ALA X  17     113.230 112.519 163.958  1.00189.00           N
ATOM     11  CA  ALA X  17     113.054 111.583 162.891  1.00189.00           C
ATOM     12  CB  ALA X  17     111.662 111.641 162.239  1.00189.00           C
ATOM     13  C   ALA X  17     114.061 111.918 161.845  1.00189.00           C
ATOM     14  O   ALA X  17     114.408 113.081 161.648  1.00189.00           O
ATOM     15  N   GLY X  18     114.575 110.883 161.157  1.00113.59           N
ATOM     16  CA  GLY X  18     115.543 111.111 160.129  1.00113.59           C
ATOM     17  C   GLY X  18     116.860 111.278 160.804  1.00113.59           C
ATOM     18  O   GLY X  18     116.945 111.290 162.031  1.00113.59           O
ATOM     19  N   ALA X  19     117.934 111.410 160.005  1.00252.34           N
ATOM     20  CA  ALA X  19     119.230 111.594 160.581  1.00252.34           C
ATOM     21  CB  ALA X  19     120.142 110.362 160.458  1.00252.34           C
ATOM     22  C   ALA X  19     119.884 112.700 159.827  1.00252.34           C
ATOM     23  O   ALA X  19     119.605 112.912 158.648  1.00252.34           O
ATOM     24  N   ALA X  20     120.763 113.457 160.508  1.00237.71           N
ATOM     25  CA  ALA X  20     121.450 114.517 159.837  1.00237.71           C
ATOM     26  CB  ALA X  20     122.210 115.463 160.782  1.00237.71           C
ATOM     27  C   ALA X  20     122.447 113.870 158.938  1.00237.71           C
ATOM     28  O   ALA X  20     122.916 112.767 159.209  1.00237.71           O
ATOM     29  N   GLN X  21     122.782 114.538 157.822  1.00196.64           N
ATOM     30  CA  GLN X  21     123.729 113.961 156.923  1.00196.64           C
ATOM     31  CB  GLN X  21     123.757 114.619 155.532  1.00196.64           C
ATOM     32  CG  GLN X  21     122.459 114.438 154.745  1.00196.64           C
ATOM     33  CD  GLN X  21     122.624 115.134 153.401  1.00196.64           C
ATOM     34  OE1 GLN X  21     123.698 115.636 153.076  1.00196.64           O
ATOM     35  NE2 GLN X  21     121.529 115.164 152.594  1.00196.64           N
ATOM     36  C   GLN X  21     125.080 114.132 157.531  1.00196.64           C
ATOM     37  O   GLN X  21     125.335 115.095 158.252  1.00196.64           O
ATOM     38  N   ILE X  22     125.979 113.168 157.264  1.00121.02           N
ATOM     39  CA  ILE X  22     127.312 113.248 157.776  1.00121.02           C
ATOM     40  CB  ILE X  22     127.738 112.040 158.559  1.00121.02           C
ATOM     41  CG1 ILE X  22     126.868 111.886 159.819  1.00121.02           C
ATOM     42  CG2 ILE X  22     129.239 112.177 158.861  1.00121.02           C
ATOM     43  CD1 ILE X  22     126.962 113.076 160.773  1.00121.02           C
ATOM     44  C   ILE X  22     128.202 113.348 156.587  1.00121.02           C
ATOM     45  O   ILE X  22     127.961 112.714 155.562  1.00121.02           O
ATOM     46  N   LYS X  23     129.255 114.179 156.688  1.00201.18           N
ATOM     47  CA  LYS X  23     130.112 114.358 155.559  1.00201.18           C
ATOM     48  CB  LYS X  23     131.160 115.466 155.736  1.00201.18           C
ATOM     49  CG  LYS X  23     132.193 115.175 156.825  1.00201.18           C
ATOM     50  CD  LYS X  23     133.399 116.114 156.775  1.00201.18           C
ATOM     51  CE  LYS X  23     134.285 115.907 155.545  1.00201.18           C
ATOM     52  NZ  LYS X  23     135.423 116.852 155.575  1.00201.18           N
ATOM     53  C   LYS X  23     130.859 113.094 155.321  1.00201.18           C
ATOM     54  O   LYS X  23     131.324 112.418 156.238  1.00201.18           O
ATOM     55  N   PRO X  24     130.932 112.767 154.067  1.00160.33           N
ATOM     56  CA  PRO X  24     131.692 111.623 153.658  1.00160.33           C
ATOM     57  CD  PRO X  24     129.806 113.026 153.187  1.00160.33           C
ATOM     58  CB  PRO X  24     131.220 111.293 152.245  1.00160.33           C
ATOM     59  CG  PRO X  24     129.788 111.854 152.199  1.00160.33           C
ATOM     60  C   PRO X  24     133.111 112.065 153.722  1.00160.33           C
ATOM     61  O   PRO X  24     133.345 113.270 153.640  1.00160.33           O
ATOM     62  N   ARG X  25     134.083 111.150 153.883  1.00170.81           N
ATOM     63  CA  ARG X  25     135.400 111.704 153.939  1.00170.81           C
ATOM     64  CB  ARG X  25     135.798 112.186 155.343  1.00170.81           C
ATOM     65  CG  ARG X  25     137.088 113.007 155.365  1.00170.81           C
ATOM     66  CD  ARG X  25     137.446 113.565 156.744  1.00170.81           C
ATOM     67  NE  ARG X  25     136.405 114.565 157.114  1.00170.81           N
ATOM     68  CZ  ARG X  25     136.622 115.413 158.161  1.00170.81           C
ATOM     69  NH1 ARG X  25     137.792 115.346 158.861  1.00170.81           N
ATOM     70  NH2 ARG X  25     135.673 116.330 158.510  1.00170.81           N
ATOM     71  C   ARG X  25     136.407 110.709 153.472  1.00170.81           C
ATOM     72  O   ARG X  25     136.095 109.542 153.257  1.00170.81           O
ATOM     73  N   ALA X  26     137.655 111.186 153.282  1.00 61.57           N
ATOM     74  CA  ALA X  26     138.754 110.396 152.808  1.00 61.57           C
ATOM     75  CB  ALA X  26     140.041 111.218 152.623  1.00 61.57           C
ATOM     76  C   ALA X  26     139.051 109.320 153.800  1.00 61.57           C
ATOM     77  O   ALA X  26     139.318 108.181 153.430  1.00 61.57           O
ATOM     78  N   TYR X  27     139.015 109.638 155.102  1.00148.93           N
ATOM     79  CA  TYR X  27     139.300 108.603 156.047  1.00148.93           C
ATOM     80  CB  TYR X  27     139.301 109.056 157.522  1.00148.93           C
ATOM     81  CG  TYR X  27     137.923 109.482 157.891  1.00148.93           C
ATOM     82  CD1 TYR X  27     137.014 108.573 158.385  1.00148.93           C
ATOM     83  CD2 TYR X  27     137.541 110.793 157.741  1.00148.93           C
ATOM     84  CE1 TYR X  27     135.741 108.968 158.716  1.00148.93           C
ATOM     85  CE2 TYR X  27     136.270 111.194 158.074  1.00148.93           C
ATOM     86  CZ  TYR X  27     135.367 110.282 158.562  1.00148.93           C
ATOM     87  OH  TYR X  27     134.062 110.696 158.902  1.00148.93           O
ATOM     88  C   TYR X  27     138.228 107.596 155.883  1.00148.93           C
ATOM     89  O   TYR X  27     138.467 106.403 156.025  1.00148.93           O
ATOM     90  N   GLN X  28     137.003 108.073 155.612  1.00121.90           N
ATOM     91  CA  GLN X  28     135.873 107.219 155.435  1.00121.90           C
ATOM     92  CB  GLN X  28     134.581 108.027 155.260  1.00121.90           C
ATOM     93  CG  GLN X  28     133.301 107.200 155.338  1.00121.90           C
ATOM     94  CD  GLN X  28     132.145 108.182 155.212  1.00121.90           C
ATOM     95  OE1 GLN X  28     131.984 108.843 154.187  1.00121.90           O
ATOM     96  NE2 GLN X  28     131.325 108.295 156.291  1.00121.90           N
ATOM     97  C   GLN X  28     136.113 106.404 154.207  1.00121.90           C
ATOM     98  O   GLN X  28     135.753 105.230 154.158  1.00121.90           O
ATOM     99  N   VAL X  29     136.714 107.010 153.165  1.00113.26           N
ATOM    100  CA  VAL X  29     136.962 106.250 151.979  1.00113.26           C
ATOM    101  CB  VAL X  29     137.447 107.035 150.788  1.00113.26           C
ATOM    102  CG1 VAL X  29     138.961 107.275 150.881  1.00113.26           C
ATOM    103  CG2 VAL X  29     137.030 106.268 149.523  1.00113.26           C
ATOM    104  C   VAL X  29     137.989 105.219 152.323  1.00113.26           C
ATOM    105  O   VAL X  29     137.928 104.089 151.847  1.00113.26           O
ATOM    106  N   GLU X  30     138.962 105.598 153.173  1.00 52.01           N
ATOM    107  CA  GLU X  30     140.008 104.714 153.596  1.00 52.01           C
ATOM    108  CB  GLU X  30     141.017 105.388 154.542  1.00 52.01           C
ATOM    109  CG  GLU X  30     141.859 106.478 153.877  1.00 52.01           C
ATOM    110  CD  GLU X  30     142.799 107.048 154.931  1.00 52.01           C
ATOM    111  OE1 GLU X  30     142.705 106.605 156.106  1.00 52.01           O
ATOM    112  OE2 GLU X  30     143.622 107.934 154.575  1.00 52.01           O
ATOM    113  C   GLU X  30     139.365 103.613 154.362  1.00 52.01           C
ATOM    114  O   GLU X  30     139.774 102.456 154.289  1.00 52.01           O
ATOM    115  N   LEU X  31     138.321 103.970 155.120  1.00157.17           N
ATOM    116  CA  LEU X  31     137.597 103.061 155.942  1.00157.17           C
ATOM    117  CB  LEU X  31     136.437 103.763 156.659  1.00157.17           C
ATOM    118  CG  LEU X  31     135.726 102.890 157.698  1.00157.17           C
ATOM    119  CD1 LEU X  31     136.641 102.619 158.900  1.00157.17           C
ATOM    120  CD2 LEU X  31     134.380 103.501 158.102  1.00157.17           C
ATOM    121  C   LEU X  31     137.019 102.043 155.020  1.00157.17           C
ATOM    122  O   LEU X  31     136.988 100.857 155.337  1.00157.17           O
ATOM    123  N   LEU X  32     136.512 102.488 153.855  1.00133.93           N
ATOM    124  CA  LEU X  32     135.995 101.544 152.909  1.00133.93           C
ATOM    125  CB  LEU X  32     135.265 102.167 151.711  1.00133.93           C
ATOM    126  CG  LEU X  32     133.822 102.600 152.010  1.00133.93           C
ATOM    127  CD1 LEU X  32     133.750 103.700 153.077  1.00133.93           C
ATOM    128  CD2 LEU X  32     133.098 102.974 150.710  1.00133.93           C
ATOM    129  C   LEU X  32     137.099 100.697 152.349  1.00133.93           C
ATOM    130  O   LEU X  32     136.979  99.478 152.258  1.00133.93           O
ATOM    131  N   GLU X  33     138.226 101.332 152.000  1.00 92.19           N
ATOM    132  CA  GLU X  33     139.340 100.720 151.331  1.00 92.19           C
ATOM    133  CB  GLU X  33     140.387 101.758 150.917  1.00 92.19           C
ATOM    134  CG  GLU X  33     139.855 102.691 149.830  1.00 92.19           C
ATOM    135  CD  GLU X  33     140.749 103.913 149.801  1.00 92.19           C
ATOM    136  OE1 GLU X  33     141.558 104.066 150.754  1.00 92.19           O
ATOM    137  OE2 GLU X  33     140.633 104.714 148.835  1.00 92.19           O
ATOM    138  C   GLU X  33     140.004  99.684 152.185  1.00 92.19           C
ATOM    139  O   GLU X  33     140.664  98.788 151.662  1.00 92.19           O
ATOM    140  N   MET X  34     139.866  99.793 153.518  1.00166.62           N
ATOM    141  CA  MET X  34     140.470  98.884 154.457  1.00166.62           C
ATOM    142  CB  MET X  34     140.223  99.248 155.927  1.00166.62           C
ATOM    143  CG  MET X  34     141.173 100.341 156.400  1.00166.62           C
ATOM    144  SD  MET X  34     142.916  99.827 156.329  1.00166.62           S
ATOM    145  CE  MET X  34     142.819  98.717 157.763  1.00166.62           C
ATOM    146  C   MET X  34     139.923  97.520 154.221  1.00166.62           C
ATOM    147  O   MET X  34     140.541  96.520 154.583  1.00166.62           O
ATOM    148  N   ALA X  35     138.721  97.462 153.636  1.00 76.20           N
ATOM    149  CA  ALA X  35     138.033  96.249 153.323  1.00 76.20           C
ATOM    150  CB  ALA X  35     136.677  96.490 152.635  1.00 76.20           C
ATOM    151  C   ALA X  35     138.873  95.423 152.393  1.00 76.20           C
ATOM    152  O   ALA X  35     138.670  94.216 152.283  1.00 76.20           O
ATOM    153  N   LYS X  36     139.775  96.046 151.614  1.00 64.06           N
ATOM    154  CA  LYS X  36     140.536  95.241 150.704  1.00 64.06           C
ATOM    155  CB  LYS X  36     141.581  96.066 149.935  1.00 64.06           C
ATOM    156  CG  LYS X  36     140.984  97.174 149.067  1.00 64.06           C
ATOM    157  CD  LYS X  36     142.021  98.203 148.609  1.00 64.06           C
ATOM    158  CE  LYS X  36     141.441  99.321 147.741  1.00 64.06           C
ATOM    159  NZ  LYS X  36     142.514 100.263 147.349  1.00 64.06           N
ATOM    160  C   LYS X  36     141.301  94.172 151.445  1.00 64.06           C
ATOM    161  O   LYS X  36     141.063  92.985 151.224  1.00 64.06           O
ATOM    162  N   THR X  37     142.255  94.559 152.323  1.00124.18           N
ATOM    163  CA  THR X  37     143.069  93.604 153.037  1.00124.18           C
ATOM    164  CB  THR X  37     144.388  94.160 153.498  1.00124.18           C
ATOM    165  OG1 THR X  37     145.226  93.106 153.949  1.00124.18           O
ATOM    166  CG2 THR X  37     144.157  95.170 154.635  1.00124.18           C
ATOM    167  C   THR X  37     142.414  92.979 154.238  1.00124.18           C
ATOM    168  O   THR X  37     142.491  91.764 154.419  1.00124.18           O
ATOM    169  N   ASN X  38     141.745  93.782 155.094  1.00138.96           N
ATOM    170  CA  ASN X  38     141.276  93.250 156.344  1.00138.96           C
ATOM    171  CB  ASN X  38     142.250  93.529 157.506  1.00138.96           C
ATOM    172  CG  ASN X  38     141.987  92.534 158.630  1.00138.96           C
ATOM    173  OD1 ASN X  38     142.613  92.596 159.687  1.00138.96           O
ATOM    174  ND2 ASN X  38     141.045  91.582 158.395  1.00138.96           N
ATOM    175  C   ASN X  38     139.956  93.878 156.682  1.00138.96           C
ATOM    176  O   ASN X  38     139.238  94.341 155.798  1.00138.96           O
ATOM    177  N   ASN X  39     139.589  93.872 157.986  1.00132.50           N
ATOM    178  CA  ASN X  39     138.327  94.399 158.436  1.00132.50           C
ATOM    179  CB  ASN X  39     137.508  93.379 159.239  1.00132.50           C
ATOM    180  CG  ASN X  39     137.280  92.169 158.351  1.00132.50           C
ATOM    181  OD1 ASN X  39     137.984  91.167 158.462  1.00132.50           O
ATOM    182  ND2 ASN X  39     136.274  92.258 157.440  1.00132.50           N
ATOM    183  C   ASN X  39     138.613  95.530 159.372  1.00132.50           C
ATOM    184  O   ASN X  39     139.703  95.610 159.933  1.00132.50           O
ATOM    185  N   VAL X  40     137.631  96.438 159.564  1.00 62.94           N
ATOM    186  CA  VAL X  40     137.867  97.596 160.377  1.00 62.94           C
ATOM    187  CB  VAL X  40     138.460  98.719 159.573  1.00 62.94           C
ATOM    188  CG1 VAL X  40     138.633  99.959 160.464  1.00 62.94           C
ATOM    189  CG2 VAL X  40     139.767  98.218 158.936  1.00 62.94           C
ATOM    190  C   VAL X  40     136.556  98.083 160.929  1.00 62.94           C
ATOM    191  O   VAL X  40     135.493  97.814 160.371  1.00 62.94           O
ATOM    192  N   ILE X  41     136.604  98.826 162.057  1.00102.08           N
ATOM    193  CA  ILE X  41     135.412  99.368 162.643  1.00102.08           C
ATOM    194  CB  ILE X  41     135.273  99.077 164.113  1.00102.08           C
ATOM    195  CG1 ILE X  41     135.202  97.564 164.368  1.00102.08           C
ATOM    196  CG2 ILE X  41     134.045  99.840 164.636  1.00102.08           C
ATOM    197  CD1 ILE X  41     136.517  96.850 164.075  1.00102.08           C
ATOM    198  C   ILE X  41     135.479 100.856 162.513  1.00102.08           C
ATOM    199  O   ILE X  41     136.481 101.477 162.870  1.00102.08           O
ATOM    200  N   ALA X  42     134.416 101.458 161.941  1.00 54.81           N
ATOM    201  CA  ALA X  42     134.339 102.887 161.853  1.00 54.81           C
ATOM    202  CB  ALA X  42     133.295 103.386 160.841  1.00 54.81           C
ATOM    203  C   ALA X  42     133.903 103.371 163.196  1.00 54.81           C
ATOM    204  O   ALA X  42     133.028 102.772 163.819  1.00 54.81           O
ATOM    205  N   PHE X  43     134.507 104.471 163.688  1.00126.37           N
ATOM    206  CA  PHE X  43     134.068 104.970 164.957  1.00126.37           C
ATOM    207  CB  PHE X  43     135.174 104.966 166.026  1.00126.37           C
ATOM    208  CG  PHE X  43     134.577 105.498 167.284  1.00126.37           C
ATOM    209  CD1 PHE X  43     133.867 104.676 168.124  1.00126.37           C
ATOM    210  CD2 PHE X  43     134.729 106.826 167.623  1.00126.37           C
ATOM    211  CE1 PHE X  43     133.316 105.164 169.287  1.00126.37           C
ATOM    212  CE2 PHE X  43     134.181 107.319 168.782  1.00126.37           C
ATOM    213  CZ  PHE X  43     133.471 106.487 169.617  1.00126.37           C
ATOM    214  C   PHE X  43     133.637 106.388 164.771  1.00126.37           C
ATOM    215  O   PHE X  43     134.446 107.308 164.862  1.00126.37           O
ATOM    216  N   LEU X  44     132.330 106.601 164.529  1.00 94.84           N
ATOM    217  CA  LEU X  44     131.811 107.924 164.336  1.00 94.84           C
ATOM    218  CB  LEU X  44     131.844 108.367 162.861  1.00 94.84           C
ATOM    219  CG  LEU X  44     131.353 109.805 162.607  1.00 94.84           C
ATOM    220  CD1 LEU X  44     132.220 110.838 163.348  1.00 94.84           C
ATOM    221  CD2 LEU X  44     131.272 110.092 161.098  1.00 94.84           C
ATOM    222  C   LEU X  44     130.388 107.878 164.803  1.00 94.84           C
ATOM    223  O   LEU X  44     129.901 106.818 165.196  1.00 94.84           O
ATOM    224  N   ASP X  45     129.687 109.033 164.792  1.00 75.67           N
ATOM    225  CA  ASP X  45     128.336 109.070 165.281  1.00 75.67           C
ATOM    226  CB  ASP X  45     127.951 110.401 165.944  1.00 75.67           C
ATOM    227  CG  ASP X  45     128.662 110.476 167.285  1.00 75.67           C
ATOM    228  OD1 ASP X  45     129.355 109.490 167.653  1.00 75.67           O
ATOM    229  OD2 ASP X  45     128.512 111.523 167.967  1.00 75.67           O
ATOM    230  C   ASP X  45     127.370 108.837 164.167  1.00 75.67           C
ATOM    231  O   ASP X  45     127.063 109.742 163.390  1.00 75.67           O
ATOM    232  N   THR X  46     126.893 107.577 164.075  1.00 75.00           N
ATOM    233  CA  THR X  46     125.906 107.074 163.159  1.00 75.00           C
ATOM    234  CB  THR X  46     124.654 107.901 163.144  1.00 75.00           C
ATOM    235  OG1 THR X  46     124.087 107.952 164.445  1.00 75.00           O
ATOM    236  CG2 THR X  46     123.657 107.268 162.159  1.00 75.00           C
ATOM    237  C   THR X  46     126.471 107.059 161.781  1.00 75.00           C
ATOM    238  O   THR X  46     125.957 106.374 160.898  1.00 75.00           O
ATOM    239  N   GLY X  47     127.574 107.798 161.564  1.00 56.94           N
ATOM    240  CA  GLY X  47     128.198 107.854 160.281  1.00 56.94           C
ATOM    241  C   GLY X  47     127.168 108.291 159.289  1.00 56.94           C
ATOM    242  O   GLY X  47     127.357 108.094 158.092  1.00 56.94           O
ATOM    243  N   ALA X  48     126.083 108.952 159.749  1.00 63.98           N
ATOM    244  CA  ALA X  48     124.991 109.270 158.879  1.00 63.98           C
ATOM    245  CB  ALA X  48     125.328 110.346 157.831  1.00 63.98           C
ATOM    246  C   ALA X  48     124.619 108.013 158.157  1.00 63.98           C
ATOM    247  O   ALA X  48     124.615 107.972 156.929  1.00 63.98           O
ATOM    248  N   GLY X  49     124.267 106.948 158.906  1.00 49.70           N
ATOM    249  CA  GLY X  49     123.932 105.722 158.244  1.00 49.70           C
ATOM    250  C   GLY X  49     125.183 104.992 157.861  1.00 49.70           C
ATOM    251  O   GLY X  49     125.532 104.908 156.685  1.00 49.70           O
ATOM    252  N   LYS X  50     125.901 104.457 158.871  1.00105.77           N
ATOM    253  CA  LYS X  50     127.074 103.660 158.639  1.00105.77           C
ATOM    254  CB  LYS X  50     127.700 103.075 159.915  1.00105.77           C
ATOM    255  CG  LYS X  50     128.325 104.110 160.848  1.00105.77           C
ATOM    256  CD  LYS X  50     128.668 103.528 162.219  1.00105.77           C
ATOM    257  CE  LYS X  50     127.467 102.883 162.913  1.00105.77           C
ATOM    258  NZ  LYS X  50     127.868 102.343 164.229  1.00105.77           N
ATOM    259  C   LYS X  50     126.616 102.492 157.828  1.00105.77           C
ATOM    260  O   LYS X  50     127.381 101.916 157.060  1.00105.77           O
ATOM    261  N   THR X  51     125.346 102.086 157.995  1.00136.91           N
ATOM    262  CA  THR X  51     124.850 100.993 157.211  1.00136.91           C
ATOM    263  CB  THR X  51     123.422 100.611 157.500  1.00136.91           C
ATOM    264  OG1 THR X  51     122.542 101.683 157.204  1.00136.91           O
ATOM    265  CG2 THR X  51     123.297 100.218 158.980  1.00136.91           C
ATOM    266  C   THR X  51     124.945 101.399 155.777  1.00136.91           C
ATOM    267  O   THR X  51     125.182 100.572 154.900  1.00136.91           O
ATOM    268  N   PHE X  52     124.747 102.698 155.500  1.00 81.09           N
ATOM    269  CA  PHE X  52     124.830 103.186 154.158  1.00 81.09           C
ATOM    270  CB  PHE X  52     124.456 104.673 154.050  1.00 81.09           C
ATOM    271  CG  PHE X  52     124.319 104.974 152.602  1.00 81.09           C
ATOM    272  CD1 PHE X  52     123.208 104.545 151.913  1.00 81.09           C
ATOM    273  CD2 PHE X  52     125.284 105.693 151.939  1.00 81.09           C
ATOM    274  CE1 PHE X  52     123.067 104.817 150.574  1.00 81.09           C
ATOM    275  CE2 PHE X  52     125.147 105.968 150.600  1.00 81.09           C
ATOM    276  CZ  PHE X  52     124.040 105.529 149.916  1.00 81.09           C
ATOM    277  C   PHE X  52     126.241 103.001 153.692  1.00 81.09           C
ATOM    278  O   PHE X  52     126.479 102.663 152.534  1.00 81.09           O
ATOM    279  N   ILE X  53     127.228 103.216 154.582  1.00119.19           N
ATOM    280  CA  ILE X  53     128.591 103.068 154.162  1.00119.19           C
ATOM    281  CB  ILE X  53     129.603 103.421 155.216  1.00119.19           C
ATOM    282  CG1 ILE X  53     130.873 103.934 154.537  1.00119.19           C
ATOM    283  CG2 ILE X  53     129.913 102.192 156.086  1.00119.19           C
ATOM    284  CD1 ILE X  53     131.769 104.677 155.518  1.00119.19           C
ATOM    285  C   ILE X  53     128.751 101.640 153.757  1.00119.19           C
ATOM    286  O   ILE X  53     129.437 101.333 152.785  1.00119.19           O
ATOM    287  N   ALA X  54     128.097 100.726 154.498  1.00 47.73           N
ATOM    288  CA  ALA X  54     128.137  99.326 154.198  1.00 47.73           C
ATOM    289  CB  ALA X  54     127.319  98.477 155.186  1.00 47.73           C
ATOM    290  C   ALA X  54     127.552  99.132 152.835  1.00 47.73           C
ATOM    291  O   ALA X  54     127.971  98.244 152.095  1.00 47.73           O
ATOM    292  N   VAL X  55     126.538  99.943 152.477  1.00 47.78           N
ATOM    293  CA  VAL X  55     125.936  99.838 151.179  1.00 47.78           C
ATOM    294  CB  VAL X  55     124.846 100.849 150.961  1.00 47.78           C
ATOM    295  CG1 VAL X  55     124.352 100.735 149.509  1.00 47.78           C
ATOM    296  CG2 VAL X  55     123.747 100.615 152.011  1.00 47.78           C
ATOM    297  C   VAL X  55     127.014 100.100 150.178  1.00 47.78           C
ATOM    298  O   VAL X  55     127.114  99.407 149.166  1.00 47.78           O
ATOM    299  N   MET X  56     127.867 101.106 150.454  1.00135.00           N
ATOM    300  CA  MET X  56     128.949 101.410 149.565  1.00135.00           C
ATOM    301  CB  MET X  56     129.836 102.584 150.024  1.00135.00           C
ATOM    302  CG  MET X  56     129.259 103.974 149.741  1.00135.00           C
ATOM    303  SD  MET X  56     127.833 104.454 150.756  1.00135.00           S
ATOM    304  CE  MET X  56     126.611 103.544 149.769  1.00135.00           C
ATOM    305  C   MET X  56     129.826 100.200 149.497  1.00135.00           C
ATOM    306  O   MET X  56     130.319  99.836 148.431  1.00135.00           O
ATOM    307  N   LEU X  57     130.044  99.533 150.642  1.00122.49           N
ATOM    308  CA  LEU X  57     130.864  98.361 150.643  1.00122.49           C
ATOM    309  CB  LEU X  57     131.223  97.824 152.039  1.00122.49           C
ATOM    310  CG  LEU X  57     132.316  98.665 152.732  1.00122.49           C
ATOM    311  CD1 LEU X  57     131.820 100.049 153.161  1.00122.49           C
ATOM    312  CD2 LEU X  57     132.973  97.892 153.878  1.00122.49           C
ATOM    313  C   LEU X  57     130.216  97.282 149.835  1.00122.49           C
ATOM    314  O   LEU X  57     130.904  96.442 149.259  1.00122.49           O
ATOM    315  N   LEU X  58     128.874  97.259 149.778  1.00 94.13           N
ATOM    316  CA  LEU X  58     128.192  96.238 149.030  1.00 94.13           C
ATOM    317  CB  LEU X  58     126.656  96.379 149.129  1.00 94.13           C
ATOM    318  CG  LEU X  58     125.806  95.217 148.560  1.00 94.13           C
ATOM    319  CD1 LEU X  58     124.308  95.514 148.735  1.00 94.13           C
ATOM    320  CD2 LEU X  58     126.142  94.867 147.099  1.00 94.13           C
ATOM    321  C   LEU X  58     128.607  96.377 147.598  1.00 94.13           C
ATOM    322  O   LEU X  58     128.833  95.385 146.907  1.00 94.13           O
ATOM    323  N   GLN X  59     128.715  97.624 147.103  1.00130.90           N
ATOM    324  CA  GLN X  59     129.121  97.819 145.744  1.00130.90           C
ATOM    325  CB  GLN X  59     129.129  99.297 145.324  1.00130.90           C
ATOM    326  CG  GLN X  59     129.562  99.503 143.872  1.00130.90           C
ATOM    327  CD  GLN X  59     128.501  98.881 142.976  1.00130.90           C
ATOM    328  OE1 GLN X  59     128.713  98.695 141.779  1.00130.90           O
ATOM    329  NE2 GLN X  59     127.326  98.546 143.572  1.00130.90           N
ATOM    330  C   GLN X  59     130.518  97.299 145.595  1.00130.90           C
ATOM    331  O   GLN X  59     130.857  96.705 144.572  1.00130.90           O
ATOM    332  N   HIS X  60     131.371  97.519 146.619  1.00 84.85           N
ATOM    333  CA  HIS X  60     132.746  97.112 146.564  1.00 84.85           C
ATOM    334  ND1 HIS X  60     135.897  98.136 147.043  1.00 84.85           N
ATOM    335  CG  HIS X  60     135.016  97.285 147.673  1.00 84.85           C
ATOM    336  CB  HIS X  60     133.546  97.549 147.806  1.00 84.85           C
ATOM    337  NE2 HIS X  60     137.091  96.402 147.757  1.00 84.85           N
ATOM    338  CD2 HIS X  60     135.763  96.231 148.103  1.00 84.85           C
ATOM    339  CE1 HIS X  60     137.122  97.559 147.121  1.00 84.85           C
ATOM    340  C   HIS X  60     132.854  95.618 146.470  1.00 84.85           C
ATOM    341  O   HIS X  60     133.620  95.088 145.669  1.00 84.85           O
ATOM    342  N   ARG X  61     132.072  94.898 147.286  1.00182.72           N
ATOM    343  CA  ARG X  61     132.104  93.463 147.343  1.00182.72           C
ATOM    344  CB  ARG X  61     131.122  92.947 148.405  1.00182.72           C
ATOM    345  CG  ARG X  61     131.398  93.544 149.787  1.00182.72           C
ATOM    346  CD  ARG X  61     130.165  93.611 150.691  1.00182.72           C
ATOM    347  NE  ARG X  61     130.196  92.455 151.629  1.00182.72           N
ATOM    348  CZ  ARG X  61     129.483  92.528 152.790  1.00182.72           C
ATOM    349  NH1 ARG X  61     128.761  93.651 153.074  1.00182.72           N
ATOM    350  NH2 ARG X  61     129.489  91.485 153.669  1.00182.72           N
ATOM    351  C   ARG X  61     131.662  92.932 146.018  1.00182.72           C
ATOM    352  O   ARG X  61     132.151  91.910 145.539  1.00182.72           O
ATOM    353  N   LEU X  62     130.682  93.624 145.420  1.00170.45           N
ATOM    354  CA  LEU X  62     130.102  93.301 144.152  1.00170.45           C
ATOM    355  CB  LEU X  62     128.971  94.316 143.863  1.00170.45           C
ATOM    356  CG  LEU X  62     128.191  94.177 142.545  1.00170.45           C
ATOM    357  CD1 LEU X  62     129.075  94.469 141.322  1.00170.45           C
ATOM    358  CD2 LEU X  62     127.428  92.845 142.490  1.00170.45           C
ATOM    359  C   LEU X  62     131.171  93.420 143.107  1.00170.45           C
ATOM    360  O   LEU X  62     131.289  92.577 142.217  1.00170.45           O
ATOM    361  N   THR X  63     131.987  94.490 143.175  1.00119.27           N
ATOM    362  CA  THR X  63     133.019  94.637 142.190  1.00119.27           C
ATOM    363  CB  THR X  63     133.701  95.979 142.181  1.00119.27           C
ATOM    364  OG1 THR X  63     134.411  96.145 140.964  1.00119.27           O
ATOM    365  CG2 THR X  63     134.690  96.065 143.353  1.00119.27           C
ATOM    366  C   THR X  63     134.049  93.585 142.416  1.00119.27           C
ATOM    367  O   THR X  63     134.620  93.065 141.457  1.00119.27           O
ATOM    368  N   ALA X  64     134.331  93.257 143.697  1.00 63.33           N
ATOM    369  CA  ALA X  64     135.322  92.252 143.936  1.00 63.33           C
ATOM    370  CB  ALA X  64     135.507  91.940 145.430  1.00 63.33           C
ATOM    371  C   ALA X  64     134.814  91.020 143.280  1.00 63.33           C
ATOM    372  O   ALA X  64     135.479  90.434 142.427  1.00 63.33           O
ATOM    373  N   SER X  65     133.575  90.636 143.628  1.00 74.20           N
ATOM    374  CA  SER X  65     132.967  89.527 142.974  1.00 74.20           C
ATOM    375  CB  SER X  65     133.448  88.168 143.498  1.00 74.20           C
ATOM    376  OG  SER X  65     134.833  88.005 143.230  1.00 74.20           O
ATOM    377  C   SER X  65     131.506  89.636 143.237  1.00 74.20           C
ATOM    378  O   SER X  65     131.064  89.632 144.385  1.00 74.20           O
ATOM    379  N   LEU X  66     130.718  89.735 142.155  1.00158.97           N
ATOM    380  CA  LEU X  66     129.298  89.788 142.298  1.00158.97           C
ATOM    381  CB  LEU X  66     128.588  90.376 141.067  1.00158.97           C
ATOM    382  CG  LEU X  66     129.210  91.652 140.476  1.00158.97           C
ATOM    383  CD1 LEU X  66     130.589  91.372 139.855  1.00158.97           C
ATOM    384  CD2 LEU X  66     128.246  92.319 139.481  1.00158.97           C
ATOM    385  C   LEU X  66     128.936  88.353 142.187  1.00158.97           C
ATOM    386  O   LEU X  66     128.892  87.835 141.073  1.00158.97           O
ATOM    387  N   SER X  67     128.661  87.648 143.298  1.00112.56           N
ATOM    388  CA  SER X  67     128.421  86.271 143.002  1.00112.56           C
ATOM    389  CB  SER X  67     129.678  85.410 143.109  1.00112.56           C
ATOM    390  OG  SER X  67     130.637  85.827 142.148  1.00112.56           O
ATOM    391  C   SER X  67     127.311  85.693 143.825  1.00112.56           C
ATOM    392  O   SER X  67     126.944  86.214 144.878  1.00112.56           O
ATOM    393  N   THR X  68     126.740  84.580 143.308  1.00123.86           N
ATOM    394  CA  THR X  68     125.593  83.911 143.866  1.00123.86           C
ATOM    395  CB  THR X  68     124.561  83.615 142.812  1.00123.86           C
ATOM    396  OG1 THR X  68     123.343  83.197 143.407  1.00123.86           O
ATOM    397  CG2 THR X  68     125.103  82.546 141.845  1.00123.86           C
ATOM    398  C   THR X  68     126.005  82.626 144.552  1.00123.86           C
ATOM    399  O   THR X  68     127.049  82.577 145.199  1.00123.86           O
ATOM    400  N   HIS X  69     125.147  81.571 144.492  1.00110.23           N
ATOM    401  CA  HIS X  69     125.472  80.275 145.036  1.00110.23           C
ATOM    402  ND1 HIS X  69     124.540  77.931 147.276  1.00110.23           N
ATOM    403  CG  HIS X  69     124.654  78.052 145.908  1.00110.23           C
ATOM    404  CB  HIS X  69     124.293  79.293 145.144  1.00110.23           C
ATOM    405  NE2 HIS X  69     125.346  75.997 146.533  1.00110.23           N
ATOM    406  CD2 HIS X  69     125.148  76.862 145.471  1.00110.23           C
ATOM    407  CE1 HIS X  69     124.967  76.683 147.595  1.00110.23           C
ATOM    408  C   HIS X  69     126.470  79.676 144.111  1.00110.23           C
ATOM    409  O   HIS X  69     126.521  80.061 142.943  1.00110.23           O
ATOM    410  N   GLN X  70     127.307  78.749 144.633  1.00174.95           N
ATOM    411  CA  GLN X  70     128.383  78.162 143.881  1.00174.95           C
ATOM    412  CB  GLN X  70     127.969  77.173 142.765  1.00174.95           C
ATOM    413  CG  GLN X  70     127.148  77.752 141.611  1.00174.95           C
ATOM    414  CD  GLN X  70     125.674  77.641 141.975  1.00174.95           C
ATOM    415  OE1 GLN X  70     125.265  76.727 142.690  1.00174.95           O
ATOM    416  NE2 GLN X  70     124.850  78.598 141.471  1.00174.95           N
ATOM    417  C   GLN X  70     129.122  79.318 143.311  1.00174.95           C
ATOM    418  O   GLN X  70     129.615  79.291 142.184  1.00174.95           O
ATOM    419  N   ALA X  71     129.205  80.374 144.138  1.00 67.84           N
ATOM    420  CA  ALA X  71     129.783  81.626 143.779  1.00 67.84           C
ATOM    421  CB  ALA X  71     128.803  82.597 143.102  1.00 67.84           C
ATOM    422  C   ALA X  71     130.265  82.234 145.053  1.00 67.84           C
ATOM    423  O   ALA X  71     130.531  81.527 146.024  1.00 67.84           O
ATOM    424  N   THR X  72     130.397  83.571 145.092  1.00209.56           N
ATOM    425  CA  THR X  72     131.062  84.139 146.218  1.00209.56           C
ATOM    426  CB  THR X  72     132.320  84.870 145.837  1.00209.56           C
ATOM    427  OG1 THR X  72     132.951  85.396 146.995  1.00209.56           O
ATOM    428  CG2 THR X  72     131.994  85.988 144.838  1.00209.56           C
ATOM    429  C   THR X  72     130.239  85.040 147.107  1.00209.56           C
ATOM    430  O   THR X  72     129.867  84.617 148.199  1.00209.56           O
ATOM    431  N   ALA X  73     129.869  86.264 146.667  1.00104.85           N
ATOM    432  CA  ALA X  73     129.561  87.283 147.645  1.00104.85           C
ATOM    433  CB  ALA X  73     129.119  88.602 146.987  1.00104.85           C
ATOM    434  C   ALA X  73     128.525  86.956 148.694  1.00104.85           C
ATOM    435  O   ALA X  73     128.905  86.826 149.856  1.00104.85           O
ATOM    436  N   ARG X  74     127.230  86.789 148.341  1.00112.35           N
ATOM    437  CA  ARG X  74     126.159  86.450 149.266  1.00112.35           C
ATOM    438  CB  ARG X  74     125.917  84.937 149.413  1.00112.35           C
ATOM    439  CG  ARG X  74     127.136  84.122 149.839  1.00112.35           C
ATOM    440  CD  ARG X  74     126.823  82.629 149.963  1.00112.35           C
ATOM    441  NE  ARG X  74     128.120  81.907 150.022  1.00112.35           N
ATOM    442  CZ  ARG X  74     128.726  81.526 148.860  1.00112.35           C
ATOM    443  NH1 ARG X  74     128.118  81.775 147.664  1.00112.35           N
ATOM    444  NH2 ARG X  74     129.940  80.904 148.888  1.00112.35           N
ATOM    445  C   ARG X  74     126.305  87.099 150.630  1.00112.35           C
ATOM    446  O   ARG X  74     126.078  86.449 151.649  1.00112.35           O
ATOM    447  N   ALA X  75     126.605  88.414 150.693  1.00 64.51           N
ATOM    448  CA  ALA X  75     126.951  89.078 151.936  1.00 64.51           C
ATOM    449  CB  ALA X  75     127.665  90.424 151.720  1.00 64.51           C
ATOM    450  C   ALA X  75     125.785  89.343 152.852  1.00 64.51           C
ATOM    451  O   ALA X  75     124.629  89.367 152.439  1.00 64.51           O
ATOM    452  N   VAL X  76     126.085  89.551 154.161  1.00107.83           N
ATOM    453  CA  VAL X  76     125.063  89.809 155.147  1.00107.83           C
ATOM    454  CB  VAL X  76     124.666  88.573 155.903  1.00107.83           C
ATOM    455  CG1 VAL X  76     125.846  88.145 156.790  1.00107.83           C
ATOM    456  CG2 VAL X  76     123.365  88.851 156.673  1.00107.83           C
ATOM    457  C   VAL X  76     125.572  90.815 156.155  1.00107.83           C
ATOM    458  O   VAL X  76     126.773  91.066 156.248  1.00107.83           O
ATOM    459  N   PHE X  77     124.642  91.440 156.920  1.00121.96           N
ATOM    460  CA  PHE X  77     124.948  92.439 157.921  1.00121.96           C
ATOM    461  CB  PHE X  77     124.724  93.858 157.351  1.00121.96           C
ATOM    462  CG  PHE X  77     124.677  94.913 158.407  1.00121.96           C
ATOM    463  CD1 PHE X  77     125.794  95.261 159.130  1.00121.96           C
ATOM    464  CD2 PHE X  77     123.500  95.594 158.638  1.00121.96           C
ATOM    465  CE1 PHE X  77     125.723  96.247 160.088  1.00121.96           C
ATOM    466  CE2 PHE X  77     123.424  96.581 159.592  1.00121.96           C
ATOM    467  CZ  PHE X  77     124.540  96.907 160.323  1.00121.96           C
ATOM    468  C   PHE X  77     124.035  92.231 159.103  1.00121.96           C
ATOM    469  O   PHE X  77     122.815  92.224 158.954  1.00121.96           O
ATOM    470  N   LEU X  78     124.612  92.093 160.318  1.00242.55           N
ATOM    471  CA  LEU X  78     123.854  91.804 161.513  1.00242.55           C
ATOM    472  CB  LEU X  78     124.657  91.648 162.801  1.00242.55           C
ATOM    473  CG  LEU X  78     126.013  90.956 162.750  1.00242.55           C
ATOM    474  CD1 LEU X  78     126.500  90.780 164.195  1.00242.55           C
ATOM    475  CD2 LEU X  78     126.028  89.694 161.883  1.00242.55           C
ATOM    476  C   LEU X  78     123.198  93.073 161.945  1.00242.55           C
ATOM    477  O   LEU X  78     123.803  94.135 161.904  1.00242.55           O
ATOM    478  N   VAL X  79     121.961  92.946 162.447  1.00165.28           N
ATOM    479  CA  VAL X  79     121.222  94.036 162.985  1.00165.28           C
ATOM    480  CB  VAL X  79     120.188  94.457 161.992  1.00165.28           C
ATOM    481  CG1 VAL X  79     119.408  95.611 162.583  1.00165.28           C
ATOM    482  CG2 VAL X  79     120.861  94.779 160.652  1.00165.28           C
ATOM    483  C   VAL X  79     120.513  93.474 164.189  1.00165.28           C
ATOM    484  O   VAL X  79     119.605  92.654 164.054  1.00165.28           O
ATOM    485  N   PRO X  80     120.905  93.890 165.365  1.00105.69           N
ATOM    486  CA  PRO X  80     120.347  93.345 166.577  1.00105.69           C
ATOM    487  CD  PRO X  80     122.253  94.384 165.567  1.00105.69           C
ATOM    488  CB  PRO X  80     121.322  93.720 167.699  1.00105.69           C
ATOM    489  CG  PRO X  80     122.291  94.732 167.064  1.00105.69           C
ATOM    490  C   PRO X  80     118.920  93.651 166.898  1.00105.69           C
ATOM    491  O   PRO X  80     118.259  92.790 167.480  1.00105.69           O
ATOM    492  N   ARG X  81     118.405  94.841 166.538  1.00105.45           N
ATOM    493  CA  ARG X  81     117.067  95.131 166.957  1.00105.45           C
ATOM    494  CB  ARG X  81     116.968  96.335 167.910  1.00105.45           C
ATOM    495  CG  ARG X  81     115.609  96.441 168.603  1.00105.45           C
ATOM    496  CD  ARG X  81     115.556  97.522 169.685  1.00105.45           C
ATOM    497  NE  ARG X  81     114.185  97.501 170.267  1.00105.45           N
ATOM    498  CZ  ARG X  81     114.020  97.601 171.618  1.00105.45           C
ATOM    499  NH1 ARG X  81     115.110  97.723 172.431  1.00105.45           N
ATOM    500  NH2 ARG X  81     112.766  97.574 172.158  1.00105.45           N
ATOM    501  C   ARG X  81     116.247  95.426 165.749  1.00105.45           C
ATOM    502  O   ARG X  81     116.772  95.724 164.678  1.00105.45           O
ATOM    503  N   VAL X  82     114.915  95.329 165.905  1.00117.28           N
ATOM    504  CA  VAL X  82     114.015  95.539 164.814  1.00117.28           C
ATOM    505  CB  VAL X  82     112.588  95.123 165.088  1.00117.28           C
ATOM    506  CG1 VAL X  82     112.580  93.596 165.268  1.00117.28           C
ATOM    507  CG2 VAL X  82     112.014  95.871 166.301  1.00117.28           C
ATOM    508  C   VAL X  82     114.080  96.956 164.323  1.00117.28           C
ATOM    509  O   VAL X  82     113.831  97.166 163.138  1.00117.28           O
ATOM    510  N   PRO X  83     114.363  97.974 165.094  1.00153.24           N
ATOM    511  CA  PRO X  83     114.403  99.275 164.493  1.00153.24           C
ATOM    512  CD  PRO X  83     114.092  98.042 166.522  1.00153.24           C
ATOM    513  CB  PRO X  83     114.554 100.265 165.645  1.00153.24           C
ATOM    514  CG  PRO X  83     113.892  99.537 166.829  1.00153.24           C
ATOM    515  C   PRO X  83     115.462  99.368 163.444  1.00153.24           C
ATOM    516  O   PRO X  83     115.209  99.950 162.390  1.00153.24           O
ATOM    517  N   LEU X  84     116.649  98.797 163.712  1.00 98.53           N
ATOM    518  CA  LEU X  84     117.734  98.817 162.780  1.00 98.53           C
ATOM    519  CB  LEU X  84     119.073  98.401 163.409  1.00 98.53           C
ATOM    520  CG  LEU X  84     119.567  99.368 164.501  1.00 98.53           C
ATOM    521  CD1 LEU X  84     119.894 100.751 163.918  1.00 98.53           C
ATOM    522  CD2 LEU X  84     118.581  99.433 165.679  1.00 98.53           C
ATOM    523  C   LEU X  84     117.377  97.922 161.636  1.00 98.53           C
ATOM    524  O   LEU X  84     117.843  98.117 160.515  1.00 98.53           O
ATOM    525  N   VAL X  85     116.563  96.879 161.892  1.00103.28           N
ATOM    526  CA  VAL X  85     116.172  96.030 160.805  1.00103.28           C
ATOM    527  CB  VAL X  85     115.383  94.810 161.198  1.00103.28           C
ATOM    528  CG1 VAL X  85     113.888  95.143 161.302  1.00103.28           C
ATOM    529  CG2 VAL X  85     115.707  93.703 160.186  1.00103.28           C
ATOM    530  C   VAL X  85     115.359  96.878 159.873  1.00103.28           C
ATOM    531  O   VAL X  85     115.382  96.683 158.659  1.00103.28           O
ATOM    532  N   PHE X  86     114.609  97.848 160.434  1.00 86.49           N
ATOM    533  CA  PHE X  86     113.821  98.765 159.658  1.00 86.49           C
ATOM    534  CB  PHE X  86     113.027  99.753 160.528  1.00 86.49           C
ATOM    535  CG  PHE X  86     112.272 100.652 159.612  1.00 86.49           C
ATOM    536  CD1 PHE X  86     111.065 100.263 159.078  1.00 86.49           C
ATOM    537  CD2 PHE X  86     112.775 101.891 159.287  1.00 86.49           C
ATOM    538  CE1 PHE X  86     110.372 101.097 158.232  1.00 86.49           C
ATOM    539  CE2 PHE X  86     112.087 102.729 158.442  1.00 86.49           C
ATOM    540  CZ  PHE X  86     110.882 102.332 157.914  1.00 86.49           C
ATOM    541  C   PHE X  86     114.754  99.564 158.809  1.00 86.49           C
ATOM    542  O   PHE X  86     114.462  99.843 157.647  1.00 86.49           O
ATOM    543  N   GLN X  87     115.908  99.962 159.376  1.00 90.46           N
ATOM    544  CA  GLN X  87     116.867 100.721 158.628  1.00 90.46           C
ATOM    545  CB  GLN X  87     118.099 101.153 159.443  1.00 90.46           C
ATOM    546  CG  GLN X  87     117.865 102.414 160.281  1.00 90.46           C
ATOM    547  CD  GLN X  87     116.881 102.113 161.399  1.00 90.46           C
ATOM    548  OE1 GLN X  87     117.232 101.485 162.396  1.00 90.46           O
ATOM    549  NE2 GLN X  87     115.615 102.584 161.240  1.00 90.46           N
ATOM    550  C   GLN X  87     117.321  99.882 157.482  1.00 90.46           C
ATOM    551  O   GLN X  87     117.609 100.396 156.403  1.00 90.46           O
ATOM    552  N   GLN X  88     117.404  98.559 157.694  1.00 81.98           N
ATOM    553  CA  GLN X  88     117.816  97.667 156.657  1.00 81.98           C
ATOM    554  CB  GLN X  88     117.925  96.213 157.141  1.00 81.98           C
ATOM    555  CG  GLN X  88     118.771  96.072 158.411  1.00 81.98           C
ATOM    556  CD  GLN X  88     120.008  96.959 158.304  1.00 81.98           C
ATOM    557  OE1 GLN X  88     120.477  97.284 157.216  1.00 81.98           O
ATOM    558  NE2 GLN X  88     120.556  97.375 159.475  1.00 81.98           N
ATOM    559  C   GLN X  88     116.786  97.741 155.577  1.00 81.98           C
ATOM    560  O   GLN X  88     117.094  97.560 154.403  1.00 81.98           O
ATOM    561  N   ALA X  89     115.512  97.954 155.949  1.00 39.96           N
ATOM    562  CA  ALA X  89     114.474  98.075 154.965  1.00 39.96           C
ATOM    563  CB  ALA X  89     113.078  98.216 155.595  1.00 39.96           C
ATOM    564  C   ALA X  89     114.708  99.296 154.122  1.00 39.96           C
ATOM    565  O   ALA X  89     114.576  99.247 152.901  1.00 39.96           O
ATOM    566  N   GLU X  90     115.057 100.435 154.753  1.00108.96           N
ATOM    567  CA  GLU X  90     115.228 101.663 154.027  1.00108.96           C
ATOM    568  CB  GLU X  90     115.465 102.864 154.959  1.00108.96           C
ATOM    569  CG  GLU X  90     115.648 104.187 154.213  1.00108.96           C
ATOM    570  CD  GLU X  90     115.869 105.283 155.245  1.00108.96           C
ATOM    571  OE1 GLU X  90     115.824 104.966 156.464  1.00108.96           O
ATOM    572  OE2 GLU X  90     116.082 106.453 154.828  1.00108.96           O
ATOM    573  C   GLU X  90     116.410 101.575 153.111  1.00108.96           C
ATOM    574  O   GLU X  90     116.315 101.962 151.947  1.00108.96           O
ATOM    575  N   VAL X  91     117.572 101.132 153.645  1.00134.10           N
ATOM    576  CA  VAL X  91     118.800 101.023 152.901  1.00134.10           C
ATOM    577  CB  VAL X  91     120.006 100.995 153.796  1.00134.10           C
ATOM    578  CG1 VAL X  91     120.101 102.347 154.523  1.00134.10           C
ATOM    579  CG2 VAL X  91     119.886  99.798 154.750  1.00134.10           C
ATOM    580  C   VAL X  91     118.869  99.823 151.991  1.00134.10           C
ATOM    581  O   VAL X  91     119.171  99.968 150.810  1.00134.10           O
ATOM    582  N   LEU X  92     118.572  98.608 152.507  1.00173.00           N
ATOM    583  CA  LEU X  92     118.741  97.386 151.752  1.00173.00           C
ATOM    584  CB  LEU X  92     118.492  96.095 152.556  1.00173.00           C
ATOM    585  CG  LEU X  92     119.607  95.753 153.558  1.00173.00           C
ATOM    586  CD1 LEU X  92     120.922  95.416 152.837  1.00173.00           C
ATOM    587  CD2 LEU X  92     119.772  96.858 154.603  1.00173.00           C
ATOM    588  C   LEU X  92     117.823  97.342 150.574  1.00173.00           C
ATOM    589  O   LEU X  92     118.157  96.777 149.535  1.00173.00           O
ATOM    590  N   ALA X  93     116.603  97.861 150.744  1.00 94.77           N
ATOM    591  CA  ALA X  93     115.605  97.895 149.716  1.00 94.77           C
ATOM    592  CB  ALA X  93     114.219  98.288 150.255  1.00 94.77           C
ATOM    593  C   ALA X  93     115.948  98.860 148.610  1.00 94.77           C
ATOM    594  O   ALA X  93     115.415  98.756 147.510  1.00 94.77           O
ATOM    595  N   ALA X  94     116.669  99.947 148.926  1.00127.46           N
ATOM    596  CA  ALA X  94     116.899 100.988 147.955  1.00127.46           C
ATOM    597  CB  ALA X  94     117.238 102.324 148.634  1.00127.46           C
ATOM    598  C   ALA X  94     117.935 100.804 146.870  1.00127.46           C
ATOM    599  O   ALA X  94     117.611 100.922 145.691  1.00127.46           O
ATOM    600  N   HIS X  95     119.216 100.592 147.252  1.00159.29           N
ATOM    601  CA  HIS X  95     120.329 100.601 146.329  1.00159.29           C
ATOM    602  ND1 HIS X  95     121.285 103.585 146.939  1.00159.29           N
ATOM    603  CG  HIS X  95     121.303 102.404 147.644  1.00159.29           C
ATOM    604  CB  HIS X  95     121.597 101.070 147.034  1.00159.29           C
ATOM    605  NE2 HIS X  95     120.692 104.080 149.023  1.00159.29           N
ATOM    606  CD2 HIS X  95     120.940 102.724 148.916  1.00159.29           C
ATOM    607  CE1 HIS X  95     120.913 104.555 147.811  1.00159.29           C
ATOM    608  C   HIS X  95     120.574  99.314 145.675  1.00159.29           C
ATOM    609  O   HIS X  95     120.874  99.235 144.482  1.00159.29           O
ATOM    610  N   LEU X  96     120.523  98.307 146.548  1.00203.42           N
ATOM    611  CA  LEU X  96     120.568  96.923 146.304  1.00203.42           C
ATOM    612  CB  LEU X  96     121.061  96.138 147.525  1.00203.42           C
ATOM    613  CG  LEU X  96     121.126  94.619 147.291  1.00203.42           C
ATOM    614  CD1 LEU X  96     122.170  94.273 146.217  1.00203.42           C
ATOM    615  CD2 LEU X  96     121.355  93.858 148.607  1.00203.42           C
ATOM    616  C   LEU X  96     119.132  96.600 146.099  1.00203.42           C
ATOM    617  O   LEU X  96     118.302  96.757 146.998  1.00203.42           O
ATOM    618  N   PRO X  97     118.829  96.323 144.861  1.00110.53           N
ATOM    619  CA  PRO X  97     117.527  95.879 144.471  1.00110.53           C
ATOM    620  CD  PRO X  97     119.578  96.862 143.741  1.00110.53           C
ATOM    621  CB  PRO X  97     117.371  96.253 142.997  1.00110.53           C
ATOM    622  CG  PRO X  97     118.813  96.407 142.493  1.00110.53           C
ATOM    623  C   PRO X  97     117.511  94.401 144.668  1.00110.53           C
ATOM    624  O   PRO X  97     116.454  93.793 144.524  1.00110.53           O
ATOM    625  N   CYS X  98     118.681  93.827 145.007  1.00 78.68           N
ATOM    626  CA  CYS X  98     118.925  92.416 145.034  1.00 78.68           C
ATOM    627  CB  CYS X  98     120.347  92.066 145.511  1.00 78.68           C
ATOM    628  SG  CYS X  98     120.687  90.281 145.552  1.00 78.68           S
ATOM    629  C   CYS X  98     117.953  91.727 145.931  1.00 78.68           C
ATOM    630  O   CYS X  98     117.357  92.338 146.817  1.00 78.68           O
ATOM    631  N   ALA X  99     117.746  90.416 145.672  1.00 62.68           N
ATOM    632  CA  ALA X  99     116.836  89.659 146.470  1.00 62.68           C
ATOM    633  CB  ALA X  99     116.786  88.164 146.108  1.00 62.68           C
ATOM    634  C   ALA X  99     117.319  89.778 147.868  1.00 62.68           C
ATOM    635  O   ALA X  99     118.410  89.325 148.220  1.00 62.68           O
ATOM    636  N   VAL X 100     116.470  90.381 148.709  1.00121.68           N
ATOM    637  CA  VAL X 100     116.832  90.644 150.057  1.00121.68           C
ATOM    638  CB  VAL X 100     117.242  92.074 150.246  1.00121.68           C
ATOM    639  CG1 VAL X 100     116.178  92.972 149.601  1.00121.68           C
ATOM    640  CG2 VAL X 100     117.442  92.345 151.740  1.00121.68           C
ATOM    641  C   VAL X 100     115.636  90.349 150.890  1.00121.68           C
ATOM    642  O   VAL X 100     114.501  90.418 150.420  1.00121.68           O
ATOM    643  N   GLY X 101     115.874  89.977 152.158  1.00 25.62           N
ATOM    644  CA  GLY X 101     114.785  89.679 153.034  1.00 25.62           C
ATOM    645  C   GLY X 101     115.255  90.002 154.408  1.00 25.62           C
ATOM    646  O   GLY X 101     116.448  90.191 154.638  1.00 25.62           O
ATOM    647  N   ARG X 102     114.319  90.078 155.368  1.00 92.30           N
ATOM    648  CA  ARG X 102     114.729  90.402 156.698  1.00 92.30           C
ATOM    649  CB  ARG X 102     114.005  91.632 157.268  1.00 92.30           C
ATOM    650  CG  ARG X 102     114.172  92.882 156.402  1.00 92.30           C
ATOM    651  CD  ARG X 102     113.406  94.099 156.923  1.00 92.30           C
ATOM    652  NE  ARG X 102     113.435  95.128 155.846  1.00 92.30           N
ATOM    653  CZ  ARG X 102     112.499  95.087 154.853  1.00 92.30           C
ATOM    654  NH1 ARG X 102     111.537  94.118 154.864  1.00 92.30           N
ATOM    655  NH2 ARG X 102     112.524  96.010 153.847  1.00 92.30           N
ATOM    656  C   ARG X 102     114.367  89.250 157.574  1.00 92.30           C
ATOM    657  O   ARG X 102     113.265  88.710 157.492  1.00 92.30           O
ATOM    658  N   TYR X 103     115.317  88.819 158.423  1.00159.73           N
ATOM    659  CA  TYR X 103     115.012  87.779 159.348  1.00159.73           C
ATOM    660  CB  TYR X 103     115.925  86.545 159.250  1.00159.73           C
ATOM    661  CG  TYR X 103     115.493  85.744 158.068  1.00159.73           C
ATOM    662  CD1 TYR X 103     116.006  85.988 156.818  1.00159.73           C
ATOM    663  CD2 TYR X 103     114.556  84.747 158.208  1.00159.73           C
ATOM    664  CE1 TYR X 103     115.610  85.250 155.729  1.00159.73           C
ATOM    665  CE2 TYR X 103     114.152  84.001 157.125  1.00159.73           C
ATOM    666  CZ  TYR X 103     114.681  84.251 155.882  1.00159.73           C
ATOM    667  OH  TYR X 103     114.275  83.491 154.765  1.00159.73           O
ATOM    668  C   TYR X 103     115.097  88.314 160.735  1.00159.73           C
ATOM    669  O   TYR X 103     116.157  88.355 161.360  1.00159.73           O
ATOM    670  N   VAL X 104     113.933  88.771 161.216  1.00 79.49           N
ATOM    671  CA  VAL X 104     113.690  89.137 162.572  1.00 79.49           C
ATOM    672  CB  VAL X 104     112.360  89.802 162.768  1.00 79.49           C
ATOM    673  CG1 VAL X 104     112.146  90.032 164.274  1.00 79.49           C
ATOM    674  CG2 VAL X 104     112.328  91.090 161.929  1.00 79.49           C
ATOM    675  C   VAL X 104     113.652  87.817 163.267  1.00 79.49           C
ATOM    676  O   VAL X 104     113.722  87.727 164.492  1.00 79.49           O
ATOM    677  N   GLY X 105     113.485  86.751 162.454  1.00108.90           N
ATOM    678  CA  GLY X 105     113.393  85.401 162.928  1.00108.90           C
ATOM    679  C   GLY X 105     111.984  85.019 162.733  1.00108.90           C
ATOM    680  O   GLY X 105     111.252  85.754 162.081  1.00108.90           O
ATOM    681  N   GLU X 106     111.535  83.861 163.254  1.00202.91           N
ATOM    682  CA  GLU X 106     110.138  83.611 163.050  1.00202.91           C
ATOM    683  CB  GLU X 106     109.754  82.113 163.120  1.00202.91           C
ATOM    684  CG  GLU X 106     109.968  81.410 164.465  1.00202.91           C
ATOM    685  CD  GLU X 106     108.616  81.116 165.103  1.00202.91           C
ATOM    686  OE1 GLU X 106     107.578  81.419 164.455  1.00202.91           O
ATOM    687  OE2 GLU X 106     108.602  80.584 166.246  1.00202.91           O
ATOM    688  C   GLU X 106     109.420  84.374 164.115  1.00202.91           C
ATOM    689  O   GLU X 106     108.612  83.836 164.868  1.00202.91           O
ATOM    690  N   MET X 107     109.696  85.689 164.186  1.00207.35           N
ATOM    691  CA  MET X 107     109.064  86.534 165.143  1.00207.35           C
ATOM    692  CB  MET X 107     107.532  86.574 164.968  1.00207.35           C
ATOM    693  CG  MET X 107     106.849  87.886 165.383  1.00207.35           C
ATOM    694  SD  MET X 107     106.892  88.341 167.143  1.00207.35           S
ATOM    695  CE  MET X 107     108.635  88.850 167.133  1.00207.35           C
ATOM    696  C   MET X 107     109.396  85.959 166.481  1.00207.35           C
ATOM    697  O   MET X 107     108.666  86.124 167.456  1.00207.35           O
ATOM    698  N   GLY X 108     110.528  85.241 166.557  1.00357.54           N
ATOM    699  CA  GLY X 108     110.970  84.741 167.818  1.00357.54           C
ATOM    700  C   GLY X 108     110.691  83.285 167.953  1.00357.54           C
ATOM    701  O   GLY X 108     109.593  82.889 168.340  1.00357.54           O
ATOM    702  N   VAL X 109     111.689  82.436 167.632  1.00211.68           N
ATOM    703  CA  VAL X 109     112.908  82.856 167.004  1.00211.68           C
ATOM    704  CB  VAL X 109     114.037  83.147 167.960  1.00211.68           C
ATOM    705  CG1 VAL X 109     115.275  83.540 167.135  1.00211.68           C
ATOM    706  CG2 VAL X 109     113.614  84.210 168.986  1.00211.68           C
ATOM    707  C   VAL X 109     113.364  81.640 166.260  1.00211.68           C
ATOM    708  O   VAL X 109     114.334  81.005 166.670  1.00211.68           O
ATOM    709  N   ASP X 110     112.702  81.261 165.147  1.00179.92           N
ATOM    710  CA  ASP X 110     113.207  80.080 164.507  1.00179.92           C
ATOM    711  CB  ASP X 110     113.009  78.792 165.331  1.00179.92           C
ATOM    712  CG  ASP X 110     111.527  78.575 165.586  1.00179.92           C
ATOM    713  OD1 ASP X 110     110.890  79.481 166.186  1.00179.92           O
ATOM    714  OD2 ASP X 110     111.015  77.495 165.190  1.00179.92           O
ATOM    715  C   ASP X 110     112.621  79.891 163.144  1.00179.92           C
ATOM    716  O   ASP X 110     111.834  78.978 162.897  1.00179.92           O
ATOM    717  N   LEU X 111     112.978  80.799 162.225  1.00110.99           N
ATOM    718  CA  LEU X 111     112.629  80.718 160.838  1.00110.99           C
ATOM    719  CB  LEU X 111     112.822  82.053 160.096  1.00110.99           C
ATOM    720  CG  LEU X 111     111.789  83.129 160.474  1.00110.99           C
ATOM    721  CD1 LEU X 111     112.031  84.436 159.704  1.00110.99           C
ATOM    722  CD2 LEU X 111     110.358  82.605 160.278  1.00110.99           C
ATOM    723  C   LEU X 111     113.479  79.693 160.124  1.00110.99           C
ATOM    724  O   LEU X 111     113.024  79.166 159.115  1.00110.99           O
ATOM    725  N   TRP X 112     114.732  79.412 160.583  1.00252.34           N
ATOM    726  CA  TRP X 112     115.662  78.667 159.758  1.00252.34           C
ATOM    727  CB  TRP X 112     116.837  79.569 159.384  1.00252.34           C
ATOM    728  CG  TRP X 112     117.453  80.132 160.635  1.00252.34           C
ATOM    729  CD2 TRP X 112     116.873  81.216 161.375  1.00252.34           C
ATOM    730  CD1 TRP X 112     118.557  79.735 161.328  1.00252.34           C
ATOM    731  NE1 TRP X 112     118.700  80.502 162.459  1.00252.34           N
ATOM    732  CE2 TRP X 112     117.668  81.417 162.500  1.00252.34           C
ATOM    733  CE3 TRP X 112     115.764  81.978 161.139  1.00252.34           C
ATOM    734  CZ2 TRP X 112     117.363  82.388 163.411  1.00252.34           C
ATOM    735  CZ3 TRP X 112     115.461  82.958 162.056  1.00252.34           C
ATOM    736  CH2 TRP X 112     116.247  83.158 163.171  1.00252.34           C
ATOM    737  C   TRP X 112     116.297  77.426 160.344  1.00252.34           C
ATOM    738  O   TRP X 112     117.508  77.255 160.189  1.00252.34           O
ATOM    739  N   ASP X 113     115.572  76.534 161.048  1.00255.15           N
ATOM    740  CA  ASP X 113     116.219  75.301 161.421  1.00255.15           C
ATOM    741  CB  ASP X 113     115.636  74.652 162.692  1.00255.15           C
ATOM    742  CG  ASP X 113     116.579  73.548 163.157  1.00255.15           C
ATOM    743  OD1 ASP X 113     117.650  73.366 162.518  1.00255.15           O
ATOM    744  OD2 ASP X 113     116.242  72.876 164.168  1.00255.15           O
ATOM    745  C   ASP X 113     116.265  74.254 160.322  1.00255.15           C
ATOM    746  O   ASP X 113     117.341  73.741 160.022  1.00255.15           O
ATOM    747  N   SER X 114     115.151  73.888 159.636  1.00328.64           N
ATOM    748  CA  SER X 114     113.825  74.434 159.638  1.00328.64           C
ATOM    749  CB  SER X 114     113.222  74.694 161.029  1.00328.64           C
ATOM    750  OG  SER X 114     111.913  75.230 160.902  1.00328.64           O
ATOM    751  C   SER X 114     113.938  75.720 158.928  1.00328.64           C
ATOM    752  O   SER X 114     113.176  76.653 159.159  1.00328.64           O
ATOM    753  N   ARG X 115     114.919  75.755 158.010  1.00132.16           N
ATOM    754  CA  ARG X 115     115.242  76.883 157.201  1.00132.16           C
ATOM    755  CB  ARG X 115     116.550  76.677 156.398  1.00132.16           C
ATOM    756  CG  ARG X 115     117.097  77.918 155.676  1.00132.16           C
ATOM    757  CD  ARG X 115     117.635  79.005 156.607  1.00132.16           C
ATOM    758  NE  ARG X 115     117.984  80.187 155.770  1.00132.16           N
ATOM    759  CZ  ARG X 115     119.247  80.336 155.275  1.00132.16           C
ATOM    760  NH1 ARG X 115     120.202  79.399 155.545  1.00132.16           N
ATOM    761  NH2 ARG X 115     119.556  81.426 154.514  1.00132.16           N
ATOM    762  C   ARG X 115     114.095  77.048 156.262  1.00132.16           C
ATOM    763  O   ARG X 115     112.949  76.748 156.592  1.00132.16           O
ATOM    764  N   ARG X 116     114.379  77.565 155.064  1.00285.17           N
ATOM    765  CA  ARG X 116     113.368  77.793 154.089  1.00285.17           C
ATOM    766  CB  ARG X 116     113.919  78.362 152.779  1.00285.17           C
ATOM    767  CG  ARG X 116     114.408  79.801 152.906  1.00285.17           C
ATOM    768  CD  ARG X 116     114.549  80.493 151.554  1.00285.17           C
ATOM    769  NE  ARG X 116     113.217  80.402 150.894  1.00285.17           N
ATOM    770  CZ  ARG X 116     112.245  81.314 151.187  1.00285.17           C
ATOM    771  NH1 ARG X 116     112.499  82.322 152.072  1.00285.17           N
ATOM    772  NH2 ARG X 116     111.017  81.213 150.599  1.00285.17           N
ATOM    773  C   ARG X 116     112.607  76.531 153.749  1.00285.17           C
ATOM    774  O   ARG X 116     111.407  76.630 153.497  1.00285.17           O
ATOM    775  N   TRP X 117     113.195  75.306 153.737  1.00154.21           N
ATOM    776  CA  TRP X 117     114.525  74.946 154.129  1.00154.21           C
ATOM    777  CB  TRP X 117     114.576  73.668 154.990  1.00154.21           C
ATOM    778  CG  TRP X 117     115.961  73.236 155.417  1.00154.21           C
ATOM    779  CD2 TRP X 117     116.692  72.156 154.815  1.00154.21           C
ATOM    780  CD1 TRP X 117     116.749  73.724 156.418  1.00154.21           C
ATOM    781  NE1 TRP X 117     117.928  73.019 156.474  1.00154.21           N
ATOM    782  CE2 TRP X 117     117.906  72.050 155.494  1.00154.21           C
ATOM    783  CE3 TRP X 117     116.377  71.319 153.783  1.00154.21           C
ATOM    784  CZ2 TRP X 117     118.826  71.101 155.150  1.00154.21           C
ATOM    785  CZ3 TRP X 117     117.309  70.366 153.436  1.00154.21           C
ATOM    786  CH2 TRP X 117     118.510  70.259 154.106  1.00154.21           C
ATOM    787  C   TRP X 117     115.350  74.696 152.921  1.00154.21           C
ATOM    788  O   TRP X 117     114.990  73.904 152.052  1.00154.21           O
ATOM    789  N   GLY X 118     116.489  75.404 152.844  1.00 44.89           N
ATOM    790  CA  GLY X 118     117.418  75.211 151.775  1.00 44.89           C
ATOM    791  C   GLY X 118     116.881  75.867 150.546  1.00 44.89           C
ATOM    792  O   GLY X 118     117.459  75.741 149.469  1.00 44.89           O
ATOM    793  N   ARG X 119     115.732  76.552 150.678  1.00149.98           N
ATOM    794  CA  ARG X 119     115.120  77.297 149.615  1.00149.98           C
ATOM    795  CB  ARG X 119     113.676  77.727 149.913  1.00149.98           C
ATOM    796  CG  ARG X 119     112.751  76.531 150.156  1.00149.98           C
ATOM    797  CD  ARG X 119     111.262  76.881 150.164  1.00149.98           C
ATOM    798  NE  ARG X 119     110.768  76.734 148.766  1.00149.98           N
ATOM    799  CZ  ARG X 119     110.376  75.507 148.312  1.00149.98           C
ATOM    800  NH1 ARG X 119     110.435  74.423 149.139  1.00149.98           N
ATOM    801  NH2 ARG X 119     109.927  75.364 147.031  1.00149.98           N
ATOM    802  C   ARG X 119     115.958  78.514 149.415  1.00149.98           C
ATOM    803  O   ARG X 119     115.886  79.178 148.386  1.00149.98           O
ATOM    804  N   GLU X 120     116.734  78.841 150.459  1.00161.42           N
ATOM    805  CA  GLU X 120     117.640  79.940 150.592  1.00161.42           C
ATOM    806  CB  GLU X 120     118.221  80.104 152.005  1.00161.42           C
ATOM    807  CG  GLU X 120     117.227  80.686 153.007  1.00161.42           C
ATOM    808  CD  GLU X 120     117.040  82.162 152.675  1.00161.42           C
ATOM    809  OE1 GLU X 120     117.998  82.781 152.141  1.00161.42           O
ATOM    810  OE2 GLU X 120     115.930  82.688 152.953  1.00161.42           O
ATOM    811  C   GLU X 120     118.791  79.758 149.673  1.00161.42           C
ATOM    812  O   GLU X 120     119.685  80.602 149.677  1.00161.42           O
ATOM    813  N   TRP X 121     118.834  78.624 148.936  1.00120.58           N
ATOM    814  CA  TRP X 121     119.957  78.286 148.108  1.00120.58           C
ATOM    815  CB  TRP X 121     119.612  77.148 147.130  1.00120.58           C
ATOM    816  CG  TRP X 121     120.638  76.877 146.057  1.00120.58           C
ATOM    817  CD2 TRP X 121     120.409  77.143 144.665  1.00120.58           C
ATOM    818  CD1 TRP X 121     121.884  76.329 146.146  1.00120.58           C
ATOM    819  NE1 TRP X 121     122.450  76.246 144.895  1.00120.58           N
ATOM    820  CE2 TRP X 121     121.550  76.741 143.973  1.00120.58           C
ATOM    821  CE3 TRP X 121     119.331  77.674 144.015  1.00120.58           C
ATOM    822  CZ2 TRP X 121     121.633  76.866 142.616  1.00120.58           C
ATOM    823  CZ3 TRP X 121     119.418  77.802 142.646  1.00120.58           C
ATOM    824  CH2 TRP X 121     120.547  77.406 141.961  1.00120.58           C
ATOM    825  C   TRP X 121     120.364  79.489 147.315  1.00120.58           C
ATOM    826  O   TRP X 121     121.439  80.029 147.573  1.00120.58           O
ATOM    827  N   GLU X 122     119.598  79.942 146.308  1.00164.50           N
ATOM    828  CA  GLU X 122     119.967  81.236 145.816  1.00164.50           C
ATOM    829  CB  GLU X 122     119.549  81.455 144.353  1.00164.50           C
ATOM    830  CG  GLU X 122     120.259  80.537 143.358  1.00164.50           C
ATOM    831  CD  GLU X 122     121.726  80.930 143.322  1.00164.50           C
ATOM    832  OE1 GLU X 122     122.324  81.058 144.423  1.00164.50           O
ATOM    833  OE2 GLU X 122     122.266  81.116 142.199  1.00164.50           O
ATOM    834  C   GLU X 122     119.248  82.278 146.614  1.00164.50           C
ATOM    835  O   GLU X 122     119.824  83.084 147.337  1.00164.50           O
ATOM    836  N   ARG X 123     117.916  82.117 146.594  1.00242.35           N
ATOM    837  CA  ARG X 123     116.855  82.987 147.005  1.00242.35           C
ATOM    838  CB  ARG X 123     115.667  82.146 147.471  1.00242.35           C
ATOM    839  CG  ARG X 123     114.463  82.956 147.906  1.00242.35           C
ATOM    840  CD  ARG X 123     113.406  82.094 148.589  1.00242.35           C
ATOM    841  NE  ARG X 123     112.974  81.051 147.616  1.00242.35           N
ATOM    842  CZ  ARG X 123     111.897  81.271 146.807  1.00242.35           C
ATOM    843  NH1 ARG X 123     111.207  82.446 146.892  1.00242.35           N
ATOM    844  NH2 ARG X 123     111.506  80.313 145.917  1.00242.35           N
ATOM    845  C   ARG X 123     117.220  83.923 148.114  1.00242.35           C
ATOM    846  O   ARG X 123     116.714  83.805 149.222  1.00242.35           O
ATOM    847  N   HIS X 124     118.043  84.939 147.803  1.00155.00           N
ATOM    848  CA  HIS X 124     118.466  85.972 148.707  1.00155.00           C
ATOM    849  ND1 HIS X 124     116.489  87.230 150.820  1.00155.00           N
ATOM    850  CG  HIS X 124     117.096  85.996 150.871  1.00155.00           C
ATOM    851  CB  HIS X 124     118.424  85.692 150.233  1.00155.00           C
ATOM    852  NE2 HIS X 124     115.131  85.905 151.978  1.00155.00           N
ATOM    853  CD2 HIS X 124     116.254  85.199 151.585  1.00155.00           C
ATOM    854  CE1 HIS X 124     115.318  87.120 151.496  1.00155.00           C
ATOM    855  C   HIS X 124     119.873  86.275 148.358  1.00155.00           C
ATOM    856  O   HIS X 124     120.411  85.783 147.372  1.00155.00           O
ATOM    857  N   GLY X 125     120.557  87.002 149.240  1.00207.71           N
ATOM    858  CA  GLY X 125     121.890  87.410 148.955  1.00207.71           C
ATOM    859  C   GLY X 125     122.205  88.358 150.047  1.00207.71           C
ATOM    860  O   GLY X 125     123.178  88.150 150.761  1.00207.71           O
ATOM    861  N   VAL X 126     121.366  89.379 150.263  1.00155.56           N
ATOM    862  CA  VAL X 126     121.595  90.209 151.404  1.00155.56           C
ATOM    863  CB  VAL X 126     121.574  91.680 151.103  1.00155.56           C
ATOM    864  CG1 VAL X 126     120.166  92.088 150.647  1.00155.56           C
ATOM    865  CG2 VAL X 126     122.069  92.432 152.346  1.00155.56           C
ATOM    866  C   VAL X 126     120.475  89.882 152.337  1.00155.56           C
ATOM    867  O   VAL X 126     119.311  89.831 151.943  1.00155.56           O
ATOM    868  N   LEU X 127     120.803  89.631 153.613  1.00227.02           N
ATOM    869  CA  LEU X 127     119.793  89.144 154.503  1.00227.02           C
ATOM    870  CB  LEU X 127     119.981  87.614 154.566  1.00227.02           C
ATOM    871  CG  LEU X 127     118.843  86.767 155.130  1.00227.02           C
ATOM    872  CD1 LEU X 127     118.826  86.793 156.656  1.00227.02           C
ATOM    873  CD2 LEU X 127     117.502  87.156 154.489  1.00227.02           C
ATOM    874  C   LEU X 127     120.023  89.838 155.818  1.00227.02           C
ATOM    875  O   LEU X 127     120.914  90.680 155.917  1.00227.02           O
ATOM    876  N   VAL X 128     119.187  89.586 156.850  1.00144.35           N
ATOM    877  CA  VAL X 128     119.483  90.227 158.102  1.00144.35           C
ATOM    878  CB  VAL X 128     118.603  91.398 158.455  1.00144.35           C
ATOM    879  CG1 VAL X 128     118.799  92.483 157.383  1.00144.35           C
ATOM    880  CG2 VAL X 128     117.154  90.937 158.615  1.00144.35           C
ATOM    881  C   VAL X 128     119.470  89.228 159.215  1.00144.35           C
ATOM    882  O   VAL X 128     118.728  88.247 159.209  1.00144.35           O
ATOM    883  N   MET X 129     120.362  89.437 160.200  1.00124.27           N
ATOM    884  CA  MET X 129     120.371  88.583 161.346  1.00124.27           C
ATOM    885  CB  MET X 129     121.557  87.609 161.430  1.00124.27           C
ATOM    886  CG  MET X 129     121.484  86.433 160.459  1.00124.27           C
ATOM    887  SD  MET X 129     121.795  86.853 158.722  1.00124.27           S
ATOM    888  CE  MET X 129     121.321  85.221 158.084  1.00124.27           C
ATOM    889  C   MET X 129     120.486  89.452 162.535  1.00124.27           C
ATOM    890  O   MET X 129     120.920  90.592 162.424  1.00124.27           O
ATOM    891  N   THR X 130     120.013  88.985 163.698  1.00 68.11           N
ATOM    892  CA  THR X 130     120.363  89.699 164.883  1.00 68.11           C
ATOM    893  CB  THR X 130     119.338  89.668 165.976  1.00 68.11           C
ATOM    894  OG1 THR X 130     119.217  88.353 166.494  1.00 68.11           O
ATOM    895  CG2 THR X 130     117.992  90.143 165.403  1.00 68.11           C
ATOM    896  C   THR X 130     121.521  88.895 165.359  1.00 68.11           C
ATOM    897  O   THR X 130     121.826  87.890 164.723  1.00 68.11           O
ATOM    898  N   PRO X 131     122.205  89.244 166.405  1.00145.23           N
ATOM    899  CA  PRO X 131     123.266  88.380 166.821  1.00145.23           C
ATOM    900  CD  PRO X 131     122.456  90.633 166.748  1.00145.23           C
ATOM    901  CB  PRO X 131     124.027  89.155 167.892  1.00145.23           C
ATOM    902  CG  PRO X 131     123.811  90.627 167.480  1.00145.23           C
ATOM    903  C   PRO X 131     122.669  87.080 167.249  1.00145.23           C
ATOM    904  O   PRO X 131     123.346  86.056 167.166  1.00145.23           O
ATOM    905  N   GLN X 132     121.413  87.112 167.739  1.00 87.80           N
ATOM    906  CA  GLN X 132     120.724  85.915 168.121  1.00 87.80           C
ATOM    907  CB  GLN X 132     119.389  86.191 168.832  1.00 87.80           C
ATOM    908  CG  GLN X 132     119.560  86.785 170.233  1.00 87.80           C
ATOM    909  CD  GLN X 132     120.154  88.180 170.100  1.00 87.80           C
ATOM    910  OE1 GLN X 132     121.017  88.578 170.882  1.00 87.80           O
ATOM    911  NE2 GLN X 132     119.672  88.953 169.091  1.00 87.80           N
ATOM    912  C   GLN X 132     120.435  85.117 166.888  1.00 87.80           C
ATOM    913  O   GLN X 132     120.674  83.911 166.848  1.00 87.80           O
ATOM    914  N   ILE X 133     119.937  85.788 165.831  1.00107.09           N
ATOM    915  CA  ILE X 133     119.642  85.120 164.598  1.00107.09           C
ATOM    916  CB  ILE X 133     118.982  85.981 163.557  1.00107.09           C
ATOM    917  CG1 ILE X 133     117.492  86.198 163.880  1.00107.09           C
ATOM    918  CG2 ILE X 133     119.212  85.311 162.191  1.00107.09           C
ATOM    919  CD1 ILE X 133     117.210  86.974 165.162  1.00107.09           C
ATOM    920  C   ILE X 133     120.916  84.594 164.040  1.00107.09           C
ATOM    921  O   ILE X 133     120.947  83.535 163.420  1.00107.09           O
ATOM    922  N   LEU X 134     122.011  85.343 164.227  1.00126.20           N
ATOM    923  CA  LEU X 134     123.275  84.928 163.709  1.00126.20           C
ATOM    924  CB  LEU X 134     124.438  85.802 164.182  1.00126.20           C
ATOM    925  CG  LEU X 134     124.452  87.231 163.654  1.00126.20           C
ATOM    926  CD1 LEU X 134     125.674  87.959 164.230  1.00126.20           C
ATOM    927  CD2 LEU X 134     124.399  87.254 162.120  1.00126.20           C
ATOM    928  C   LEU X 134     123.624  83.603 164.297  1.00126.20           C
ATOM    929  O   LEU X 134     123.901  82.651 163.568  1.00126.20           O
ATOM    930  N   LEU X 135     123.598  83.488 165.639  1.00184.08           N
ATOM    931  CA  LEU X 135     124.031  82.234 166.174  1.00184.08           C
ATOM    932  CB  LEU X 135     124.319  82.142 167.689  1.00184.08           C
ATOM    933  CG  LEU X 135     123.145  82.371 168.651  1.00184.08           C
ATOM    934  CD1 LEU X 135     123.514  81.924 170.074  1.00184.08           C
ATOM    935  CD2 LEU X 135     122.731  83.841 168.660  1.00184.08           C
ATOM    936  C   LEU X 135     123.060  81.175 165.786  1.00184.08           C
ATOM    937  O   LEU X 135     123.435  80.012 165.661  1.00184.08           O
ATOM    938  N   ASN X 136     121.774  81.533 165.619  1.00 83.83           N
ATOM    939  CA  ASN X 136     120.826  80.523 165.257  1.00 83.83           C
ATOM    940  CB  ASN X 136     119.403  81.081 165.092  1.00 83.83           C
ATOM    941  CG  ASN X 136     118.934  81.650 166.422  1.00 83.83           C
ATOM    942  OD1 ASN X 136     118.434  82.772 166.484  1.00 83.83           O
ATOM    943  ND2 ASN X 136     119.090  80.862 167.518  1.00 83.83           N
ATOM    944  C   ASN X 136     121.208  79.938 163.925  1.00 83.83           C
ATOM    945  O   ASN X 136     121.352  78.724 163.793  1.00 83.83           O
ATOM    946  N   LEU X 137     121.422  80.800 162.909  1.00153.12           N
ATOM    947  CA  LEU X 137     121.717  80.359 161.570  1.00153.12           C
ATOM    948  CB  LEU X 137     121.799  81.524 160.567  1.00153.12           C
ATOM    949  CG  LEU X 137     122.118  81.074 159.129  1.00153.12           C
ATOM    950  CD1 LEU X 137     120.998  80.188 158.558  1.00153.12           C
ATOM    951  CD2 LEU X 137     122.444  82.276 158.228  1.00153.12           C
ATOM    952  C   LEU X 137     123.039  79.665 161.551  1.00153.12           C
ATOM    953  O   LEU X 137     123.236  78.692 160.823  1.00153.12           O
ATOM    954  N   LEU X 138     123.990  80.162 162.359  1.00 82.81           N
ATOM    955  CA  LEU X 138     125.313  79.620 162.397  1.00 82.81           C
ATOM    956  CB  LEU X 138     126.270  80.432 163.286  1.00 82.81           C
ATOM    957  CG  LEU X 138     126.518  81.845 162.728  1.00 82.81           C
ATOM    958  CD1 LEU X 138     127.574  82.599 163.550  1.00 82.81           C
ATOM    959  CD2 LEU X 138     126.847  81.797 161.227  1.00 82.81           C
ATOM    960  C   LEU X 138     125.258  78.218 162.887  1.00 82.81           C
ATOM    961  O   LEU X 138     126.113  77.406 162.544  1.00 82.81           O
ATOM    962  N   THR X 139     124.284  77.889 163.747  1.00 45.20           N
ATOM    963  CA  THR X 139     124.220  76.515 164.130  1.00 45.20           C
ATOM    964  CB  THR X 139     123.141  76.212 165.127  1.00 45.20           C
ATOM    965  OG1 THR X 139     123.336  76.977 166.307  1.00 45.20           O
ATOM    966  CG2 THR X 139     123.188  74.710 165.459  1.00 45.20           C
ATOM    967  C   THR X 139     123.926  75.747 162.882  1.00 45.20           C
ATOM    968  O   THR X 139     123.234  76.227 161.985  1.00 45.20           O
ATOM    969  N   HIS X 140     124.475  74.523 162.802  1.00 76.15           N
ATOM    970  CA  HIS X 140     124.283  73.644 161.686  1.00 76.15           C
ATOM    971  ND1 HIS X 140     121.692  72.957 163.751  1.00 76.15           N
ATOM    972  CG  HIS X 140     122.270  72.419 162.623  1.00 76.15           C
ATOM    973  CB  HIS X 140     122.813  73.233 161.486  1.00 76.15           C
ATOM    974  NE2 HIS X 140     121.635  70.748 163.999  1.00 76.15           N
ATOM    975  CD2 HIS X 140     122.227  71.069 162.791  1.00 76.15           C
ATOM    976  CE1 HIS X 140     121.330  71.914 164.540  1.00 76.15           C
ATOM    977  C   HIS X 140     124.773  74.226 160.394  1.00 76.15           C
ATOM    978  O   HIS X 140     124.131  74.003 159.369  1.00 76.15           O
ATOM    979  N   ALA X 141     125.896  74.988 160.415  1.00190.24           N
ATOM    980  CA  ALA X 141     126.573  75.440 159.217  1.00190.24           C
ATOM    981  CB  ALA X 141     126.346  74.599 157.934  1.00190.24           C
ATOM    982  C   ALA X 141     126.579  76.948 159.079  1.00190.24           C
ATOM    983  O   ALA X 141     126.999  77.608 160.029  1.00190.24           O
ATOM    984  N   ILE X 142     126.147  77.594 157.956  1.00240.50           N
ATOM    985  CA  ILE X 142     125.461  77.097 156.791  1.00240.50           C
ATOM    986  CB  ILE X 142     124.505  78.088 156.196  1.00240.50           C
ATOM    987  CG1 ILE X 142     125.264  79.327 155.693  1.00240.50           C
ATOM    988  CG2 ILE X 142     123.430  78.404 157.249  1.00240.50           C
ATOM    989  CD1 ILE X 142     124.416  80.245 154.814  1.00240.50           C
ATOM    990  C   ILE X 142     126.443  76.744 155.729  1.00240.50           C
ATOM    991  O   ILE X 142     127.414  77.467 155.527  1.00240.50           O
ATOM    992  N   ILE X 143     126.212  75.598 155.034  1.00286.99           N
ATOM    993  CA  ILE X 143     127.115  75.145 154.005  1.00286.99           C
ATOM    994  CB  ILE X 143     127.165  76.033 152.772  1.00286.99           C
ATOM    995  CG1 ILE X 143     127.445  75.190 151.516  1.00286.99           C
ATOM    996  CG2 ILE X 143     128.223  77.135 152.949  1.00286.99           C
ATOM    997  CD1 ILE X 143     127.225  75.951 150.209  1.00286.99           C
ATOM    998  C   ILE X 143     128.431  75.053 154.722  1.00286.99           C
ATOM    999  O   ILE X 143     128.377  74.832 155.927  1.00286.99           O
ATOM   1000  N   PRO X 144     129.610  75.050 154.168  1.00211.82           N
ATOM   1001  CA  PRO X 144     130.718  75.093 155.078  1.00211.82           C
ATOM   1002  CD  PRO X 144     129.940  74.308 152.963  1.00211.82           C
ATOM   1003  CB  PRO X 144     131.959  74.855 154.227  1.00211.82           C
ATOM   1004  CG  PRO X 144     131.429  73.938 153.105  1.00211.82           C
ATOM   1005  C   PRO X 144     130.627  76.400 155.791  1.00211.82           C
ATOM   1006  O   PRO X 144     130.477  77.411 155.108  1.00211.82           O
ATOM   1007  N   ILE X 145     130.822  76.384 157.132  1.00373.91           N
ATOM   1008  CA  ILE X 145     130.458  77.440 158.040  1.00373.91           C
ATOM   1009  CB  ILE X 145     131.261  77.423 159.305  1.00373.91           C
ATOM   1010  CG1 ILE X 145     131.087  76.077 160.029  1.00373.91           C
ATOM   1011  CG2 ILE X 145     130.814  78.625 160.151  1.00373.91           C
ATOM   1012  CD1 ILE X 145     129.640  75.776 160.416  1.00373.91           C
ATOM   1013  C   ILE X 145     130.583  78.797 157.438  1.00373.91           C
ATOM   1014  O   ILE X 145     131.603  79.467 157.570  1.00373.91           O
ATOM   1015  N   SER X 146     129.445  79.255 156.877  1.00250.84           N
ATOM   1016  CA  SER X 146     129.205  80.521 156.260  1.00250.84           C
ATOM   1017  CB  SER X 146     128.827  81.632 157.257  1.00250.84           C
ATOM   1018  OG  SER X 146     129.855  81.802 158.217  1.00250.84           O
ATOM   1019  C   SER X 146     130.319  80.973 155.388  1.00250.84           C
ATOM   1020  O   SER X 146     131.206  81.705 155.823  1.00250.84           O
ATOM   1021  N   ARG X 147     130.285  80.483 154.133  1.00328.63           N
ATOM   1022  CA  ARG X 147     131.167  80.819 153.072  1.00328.63           C
ATOM   1023  CB  ARG X 147     131.285  79.714 152.009  1.00328.63           C
ATOM   1024  CG  ARG X 147     129.974  79.357 151.307  1.00328.63           C
ATOM   1025  CD  ARG X 147     130.090  78.128 150.400  1.00328.63           C
ATOM   1026  NE  ARG X 147     131.119  78.426 149.364  1.00328.63           N
ATOM   1027  CZ  ARG X 147     132.438  78.171 149.611  1.00328.63           C
ATOM   1028  NH1 ARG X 147     132.815  77.611 150.797  1.00328.63           N
ATOM   1029  NH2 ARG X 147     133.379  78.474 148.670  1.00328.63           N
ATOM   1030  C   ARG X 147     130.624  82.048 152.416  1.00328.63           C
ATOM   1031  O   ARG X 147     130.496  82.116 151.194  1.00328.63           O
ATOM   1032  N   VAL X 148     130.265  83.046 153.248  1.00143.92           N
ATOM   1033  CA  VAL X 148     129.843  84.340 152.799  1.00143.92           C
ATOM   1034  CB  VAL X 148     129.235  85.159 153.898  1.00143.92           C
ATOM   1035  CG1 VAL X 148     130.276  85.348 155.014  1.00143.92           C
ATOM   1036  CG2 VAL X 148     128.725  86.477 153.292  1.00143.92           C
ATOM   1037  C   VAL X 148     131.059  85.050 152.281  1.00143.92           C
ATOM   1038  O   VAL X 148     131.015  85.767 151.282  1.00143.92           O
ATOM   1039  N   HIS X 149     132.182  84.841 152.993  1.00 98.81           N
ATOM   1040  CA  HIS X 149     133.496  85.350 152.732  1.00 98.81           C
ATOM   1041  ND1 HIS X 149     133.074  82.802 150.583  1.00 98.81           N
ATOM   1042  CG  HIS X 149     134.111  83.613 150.987  1.00 98.81           C
ATOM   1043  CB  HIS X 149     133.966  85.074 151.293  1.00 98.81           C
ATOM   1044  NE2 HIS X 149     134.887  81.518 150.668  1.00 98.81           N
ATOM   1045  CD2 HIS X 149     135.211  82.812 151.035  1.00 98.81           C
ATOM   1046  CE1 HIS X 149     133.593  81.561 150.405  1.00 98.81           C
ATOM   1047  C   HIS X 149     133.551  86.829 152.949  1.00 98.81           C
ATOM   1048  O   HIS X 149     134.635  87.406 152.918  1.00 98.81           O
ATOM   1049  N   THR X 150     132.402  87.476 153.221  1.00156.06           N
ATOM   1050  CA  THR X 150     132.404  88.872 153.547  1.00156.06           C
ATOM   1051  CB  THR X 150     132.577  89.777 152.357  1.00156.06           C
ATOM   1052  OG1 THR X 150     132.602  91.134 152.775  1.00156.06           O
ATOM   1053  CG2 THR X 150     131.440  89.541 151.349  1.00156.06           C
ATOM   1054  C   THR X 150     131.084  89.158 154.188  1.00156.06           C
ATOM   1055  O   THR X 150     130.037  88.881 153.606  1.00156.06           O
ATOM   1056  N   ILE X 151     131.100  89.696 155.423  1.00170.78           N
ATOM   1057  CA  ILE X 151     129.878  90.021 156.106  1.00170.78           C
ATOM   1058  CB  ILE X 151     129.293  88.894 156.911  1.00170.78           C
ATOM   1059  CG1 ILE X 151     130.258  88.437 158.019  1.00170.78           C
ATOM   1060  CG2 ILE X 151     128.887  87.781 155.935  1.00170.78           C
ATOM   1061  CD1 ILE X 151     131.556  87.828 157.490  1.00170.78           C
ATOM   1062  C   ILE X 151     130.175  91.144 157.048  1.00170.78           C
ATOM   1063  O   ILE X 151     131.329  91.371 157.406  1.00170.78           O
ATOM   1064  N   VAL X 152     129.128  91.865 157.492  1.00 60.55           N
ATOM   1065  CA  VAL X 152     129.357  93.017 158.310  1.00 60.55           C
ATOM   1066  CB  VAL X 152     128.906  94.287 157.648  1.00 60.55           C
ATOM   1067  CG1 VAL X 152     129.180  95.470 158.588  1.00 60.55           C
ATOM   1068  CG2 VAL X 152     129.604  94.397 156.283  1.00 60.55           C
ATOM   1069  C   VAL X 152     128.616  92.890 159.603  1.00 60.55           C
ATOM   1070  O   VAL X 152     127.576  92.237 159.697  1.00 60.55           O
ATOM   1071  N   PHE X 153     129.174  93.532 160.650  1.00 95.81           N
ATOM   1072  CA  PHE X 153     128.606  93.535 161.964  1.00 95.81           C
ATOM   1073  CB  PHE X 153     129.520  92.950 163.064  1.00 95.81           C
ATOM   1074  CG  PHE X 153     129.892  91.534 162.751  1.00 95.81           C
ATOM   1075  CD1 PHE X 153     128.933  90.571 162.552  1.00 95.81           C
ATOM   1076  CD2 PHE X 153     131.214  91.149 162.711  1.00 95.81           C
ATOM   1077  CE1 PHE X 153     129.276  89.267 162.280  1.00 95.81           C
ATOM   1078  CE2 PHE X 153     131.568  89.848 162.440  1.00 95.81           C
ATOM   1079  CZ  PHE X 153     130.598  88.901 162.220  1.00 95.81           C
ATOM   1080  C   PHE X 153     128.412  94.974 162.315  1.00 95.81           C
ATOM   1081  O   PHE X 153     128.868  95.867 161.603  1.00 95.81           O
ATOM   1082  N   ASP X 154     127.673  95.230 163.406  1.00 87.58           N
ATOM   1083  CA  ASP X 154     127.438  96.567 163.865  1.00 87.58           C
ATOM   1084  CB  ASP X 154     126.017  97.051 163.531  1.00 87.58           C
ATOM   1085  CG  ASP X 154     125.007  96.083 164.150  1.00 87.58           C
ATOM   1086  OD1 ASP X 154     125.416  95.033 164.711  1.00 87.58           O
ATOM   1087  OD2 ASP X 154     123.791  96.386 164.060  1.00 87.58           O
ATOM   1088  C   ASP X 154     127.589  96.581 165.357  1.00 87.58           C
ATOM   1089  O   ASP X 154     127.752  95.538 165.985  1.00 87.58           O
ATOM   1090  N   GLU X 155     127.600  97.800 165.938  1.00125.83           N
ATOM   1091  CA  GLU X 155     127.573  98.053 167.356  1.00125.83           C
ATOM   1092  CB  GLU X 155     126.181  97.847 167.981  1.00125.83           C
ATOM   1093  CG  GLU X 155     125.104  98.813 167.480  1.00125.83           C
ATOM   1094  CD  GLU X 155     124.333  98.142 166.353  1.00125.83           C
ATOM   1095  OE1 GLU X 155     123.953  96.954 166.531  1.00125.83           O
ATOM   1096  OE2 GLU X 155     124.109  98.804 165.304  1.00125.83           O
ATOM   1097  C   GLU X 155     128.533  97.199 168.138  1.00125.83           C
ATOM   1098  O   GLU X 155     128.148  96.591 169.134  1.00125.83           O
ATOM   1099  N   CYS X 156     129.823  97.205 167.767  1.00113.46           N
ATOM   1100  CA  CYS X 156     130.861  96.410 168.366  1.00113.46           C
ATOM   1101  CB  CYS X 156     132.196  96.496 167.601  1.00113.46           C
ATOM   1102  SG  CYS X 156     133.571  95.685 168.457  1.00113.46           S
ATOM   1103  C   CYS X 156     131.078  96.811 169.796  1.00113.46           C
ATOM   1104  O   CYS X 156     131.658  96.056 170.572  1.00113.46           O
ATOM   1105  N   HIS X 157     130.660  98.025 170.186  1.00 89.07           N
ATOM   1106  CA  HIS X 157     130.802  98.447 171.552  1.00 89.07           C
ATOM   1107  ND1 HIS X 157     128.666 100.319 169.883  1.00 89.07           N
ATOM   1108  CG  HIS X 157     128.912 100.078 171.216  1.00 89.07           C
ATOM   1109  CB  HIS X 157     130.280  99.872 171.784  1.00 89.07           C
ATOM   1110  NE2 HIS X 157     126.692 100.310 170.904  1.00 89.07           N
ATOM   1111  CD2 HIS X 157     127.696 100.075 171.825  1.00 89.07           C
ATOM   1112  CE1 HIS X 157     127.322 100.450 169.752  1.00 89.07           C
ATOM   1113  C   HIS X 157     130.017  97.490 172.400  1.00 89.07           C
ATOM   1114  O   HIS X 157     130.337  97.275 173.568  1.00 89.07           O
ATOM   1115  N   HIS X 158     128.956  96.894 171.822  1.00103.60           N
ATOM   1116  CA  HIS X 158     128.098  95.965 172.503  1.00103.60           C
ATOM   1117  ND1 HIS X 158     125.792  97.627 170.811  1.00103.60           N
ATOM   1118  CG  HIS X 158     125.787  96.502 171.605  1.00103.60           C
ATOM   1119  CB  HIS X 158     126.896  95.496 171.662  1.00103.60           C
ATOM   1120  NE2 HIS X 158     123.866  97.644 171.922  1.00103.60           N
ATOM   1121  CD2 HIS X 158     124.604  96.529 172.277  1.00103.60           C
ATOM   1122  CE1 HIS X 158     124.620  98.272 171.039  1.00103.60           C
ATOM   1123  C   HIS X 158     128.851  94.739 172.917  1.00103.60           C
ATOM   1124  O   HIS X 158     128.466  94.100 173.894  1.00103.60           O
ATOM   1125  N   THR X 159     129.909  94.340 172.181  1.00135.16           N
ATOM   1126  CA  THR X 159     130.584  93.124 172.533  1.00135.16           C
ATOM   1127  CB  THR X 159     131.725  92.761 171.614  1.00135.16           C
ATOM   1128  OG1 THR X 159     132.247  91.490 171.971  1.00135.16           O
ATOM   1129  CG2 THR X 159     132.829  93.831 171.664  1.00135.16           C
ATOM   1130  C   THR X 159     131.061  93.181 173.951  1.00135.16           C
ATOM   1131  O   THR X 159     132.073  93.793 174.290  1.00135.16           O
ATOM   1132  N   GLN X 160     130.299  92.507 174.828  1.00105.00           N
ATOM   1133  CA  GLN X 160     130.627  92.377 176.211  1.00105.00           C
ATOM   1134  CB  GLN X 160     129.427  92.541 177.159  1.00105.00           C
ATOM   1135  CG  GLN X 160     128.370  91.445 177.002  1.00105.00           C
ATOM   1136  CD  GLN X 160     127.252  91.731 177.994  1.00105.00           C
ATOM   1137  OE1 GLN X 160     127.059  92.868 178.422  1.00105.00           O
ATOM   1138  NE2 GLN X 160     126.493  90.668 178.374  1.00105.00           N
ATOM   1139  C   GLN X 160     131.091  90.965 176.308  1.00105.00           C
ATOM   1140  O   GLN X 160     131.057  90.241 175.316  1.00105.00           O
ATOM   1141  N   LYS X 161     131.510  90.519 177.501  1.00 91.20           N
ATOM   1142  CA  LYS X 161     132.075  89.205 177.608  1.00 91.20           C
ATOM   1143  CB  LYS X 161     132.474  88.835 179.047  1.00 91.20           C
ATOM   1144  CG  LYS X 161     133.627  89.685 179.587  1.00 91.20           C
ATOM   1145  CD  LYS X 161     133.873  89.517 181.088  1.00 91.20           C
ATOM   1146  CE  LYS X 161     134.813  88.358 181.426  1.00 91.20           C
ATOM   1147  NZ  LYS X 161     136.205  88.714 181.067  1.00 91.20           N
ATOM   1148  C   LYS X 161     131.088  88.188 177.124  1.00 91.20           C
ATOM   1149  O   LYS X 161     131.474  87.194 176.514  1.00 91.20           O
ATOM   1150  N   LYS X 162     129.795  88.383 177.438  1.00 79.78           N
ATOM   1151  CA  LYS X 162     128.738  87.502 177.020  1.00 79.78           C
ATOM   1152  CB  LYS X 162     127.467  87.667 177.870  1.00 79.78           C
ATOM   1153  CG  LYS X 162     127.636  87.104 179.283  1.00 79.78           C
ATOM   1154  CD  LYS X 162     126.550  87.534 180.270  1.00 79.78           C
ATOM   1155  CE  LYS X 162     126.841  88.871 180.954  1.00 79.78           C
ATOM   1156  NZ  LYS X 162     125.745  89.210 181.889  1.00 79.78           N
ATOM   1157  C   LYS X 162     128.360  87.653 175.568  1.00 79.78           C
ATOM   1158  O   LYS X 162     127.990  86.670 174.928  1.00 79.78           O
ATOM   1159  N   HIS X 163     128.444  88.875 175.001  1.00 92.41           N
ATOM   1160  CA  HIS X 163     127.871  89.136 173.702  1.00 92.41           C
ATOM   1161  ND1 HIS X 163     127.231  90.732 170.828  1.00 92.41           N
ATOM   1162  CG  HIS X 163     127.047  90.970 172.172  1.00 92.41           C
ATOM   1163  CB  HIS X 163     128.024  90.599 173.248  1.00 92.41           C
ATOM   1164  NE2 HIS X 163     125.246  91.715 171.032  1.00 92.41           N
ATOM   1165  CD2 HIS X 163     125.830  91.572 172.278  1.00 92.41           C
ATOM   1166  CE1 HIS X 163     126.124  91.195 170.193  1.00 92.41           C
ATOM   1167  C   HIS X 163     128.432  88.234 172.639  1.00 92.41           C
ATOM   1168  O   HIS X 163     129.625  87.950 172.567  1.00 92.41           O
ATOM   1169  N   PRO X 164     127.533  87.823 171.779  1.00 86.45           N
ATOM   1170  CA  PRO X 164     127.817  86.872 170.731  1.00 86.45           C
ATOM   1171  CD  PRO X 164     126.133  87.786 172.172  1.00 86.45           C
ATOM   1172  CB  PRO X 164     126.459  86.462 170.164  1.00 86.45           C
ATOM   1173  CG  PRO X 164     125.496  86.656 171.346  1.00 86.45           C
ATOM   1174  C   PRO X 164     128.764  87.354 169.682  1.00 86.45           C
ATOM   1175  O   PRO X 164     129.124  86.554 168.818  1.00 86.45           O
ATOM   1176  N   TYR X 165     129.169  88.638 169.703  1.00102.19           N
ATOM   1177  CA  TYR X 165     130.025  89.080 168.644  1.00102.19           C
ATOM   1178  CB  TYR X 165     130.457  90.557 168.729  1.00102.19           C
ATOM   1179  CG  TYR X 165     129.307  91.452 168.408  1.00102.19           C
ATOM   1180  CD1 TYR X 165     128.628  91.314 167.219  1.00102.19           C
ATOM   1181  CD2 TYR X 165     128.947  92.473 169.259  1.00102.19           C
ATOM   1182  CE1 TYR X 165     127.578  92.148 166.904  1.00102.19           C
ATOM   1183  CE2 TYR X 165     127.900  93.311 168.949  1.00102.19           C
ATOM   1184  CZ  TYR X 165     127.210  93.148 167.772  1.00102.19           C
ATOM   1185  OH  TYR X 165     126.135  94.005 167.452  1.00102.19           O
ATOM   1186  C   TYR X 165     131.288  88.272 168.625  1.00102.19           C
ATOM   1187  O   TYR X 165     131.665  87.739 167.582  1.00102.19           O
ATOM   1188  N   ASN X 166     131.967  88.124 169.778  1.00 99.10           N
ATOM   1189  CA  ASN X 166     133.224  87.430 169.783  1.00 99.10           C
ATOM   1190  CB  ASN X 166     133.988  87.533 171.116  1.00 99.10           C
ATOM   1191  CG  ASN X 166     133.176  86.857 172.208  1.00 99.10           C
ATOM   1192  OD1 ASN X 166     132.075  87.294 172.538  1.00 99.10           O
ATOM   1193  ND2 ASN X 166     133.732  85.761 172.790  1.00 99.10           N
ATOM   1194  C   ASN X 166     133.054  85.975 169.458  1.00 99.10           C
ATOM   1195  O   ASN X 166     133.888  85.401 168.762  1.00 99.10           O
ATOM   1196  N   LEU X 167     131.988  85.326 169.967  1.00 90.54           N
ATOM   1197  CA  LEU X 167     131.815  83.911 169.758  1.00 90.54           C
ATOM   1198  CB  LEU X 167     130.629  83.326 170.546  1.00 90.54           C
ATOM   1199  CG  LEU X 167     130.815  83.362 172.075  1.00 90.54           C
ATOM   1200  CD1 LEU X 167     131.989  82.474 172.516  1.00 90.54           C
ATOM   1201  CD2 LEU X 167     130.922  84.804 172.594  1.00 90.54           C
ATOM   1202  C   LEU X 167     131.578  83.590 168.312  1.00 90.54           C
ATOM   1203  O   LEU X 167     132.202  82.683 167.763  1.00 90.54           O
ATOM   1204  N   ILE X 168     130.672  84.322 167.639  1.00167.84           N
ATOM   1205  CA  ILE X 168     130.391  84.010 166.270  1.00167.84           C
ATOM   1206  CB  ILE X 168     129.228  84.788 165.701  1.00167.84           C
ATOM   1207  CG1 ILE X 168     129.494  86.296 165.618  1.00167.84           C
ATOM   1208  CG2 ILE X 168     127.999  84.447 166.552  1.00167.84           C
ATOM   1209  CD1 ILE X 168     130.339  86.681 164.409  1.00167.84           C
ATOM   1210  C   ILE X 168     131.641  84.272 165.502  1.00167.84           C
ATOM   1211  O   ILE X 168     132.004  83.541 164.581  1.00167.84           O
ATOM   1212  N   MET X 169     132.338  85.344 165.899  1.00 71.74           N
ATOM   1213  CA  MET X 169     133.556  85.765 165.291  1.00 71.74           C
ATOM   1214  CB  MET X 169     134.085  87.046 165.934  1.00 71.74           C
ATOM   1215  CG  MET X 169     135.175  87.731 165.124  1.00 71.74           C
ATOM   1216  SD  MET X 169     135.665  89.317 165.840  1.00 71.74           S
ATOM   1217  CE  MET X 169     134.032  90.092 165.680  1.00 71.74           C
ATOM   1218  C   MET X 169     134.578  84.689 165.478  1.00 71.74           C
ATOM   1219  O   MET X 169     135.380  84.438 164.584  1.00 71.74           O
ATOM   1220  N   LYS X 170     134.588  84.021 166.647  1.00117.50           N
ATOM   1221  CA  LYS X 170     135.572  83.000 166.875  1.00117.50           C
ATOM   1222  CB  LYS X 170     135.562  82.394 168.294  1.00117.50           C
ATOM   1223  CG  LYS X 170     134.463  81.362 168.552  1.00117.50           C
ATOM   1224  CD  LYS X 170     134.676  80.549 169.831  1.00117.50           C
ATOM   1225  CE  LYS X 170     135.790  79.506 169.715  1.00117.50           C
ATOM   1226  NZ  LYS X 170     137.109  80.175 169.678  1.00117.50           N
ATOM   1227  C   LYS X 170     135.337  81.895 165.893  1.00117.50           C
ATOM   1228  O   LYS X 170     136.271  81.249 165.430  1.00117.50           O
ATOM   1229  N   GLU X 171     134.070  81.600 165.569  1.00 71.62           N
ATOM   1230  CA  GLU X 171     133.841  80.588 164.582  1.00 71.62           C
ATOM   1231  CB  GLU X 171     132.349  80.252 164.416  1.00 71.62           C
ATOM   1232  CG  GLU X 171     131.732  79.599 165.655  1.00 71.62           C
ATOM   1233  CD  GLU X 171     132.299  78.193 165.780  1.00 71.62           C
ATOM   1234  OE1 GLU X 171     133.126  77.810 164.911  1.00 71.62           O
ATOM   1235  OE2 GLU X 171     131.912  77.482 166.746  1.00 71.62           O
ATOM   1236  C   GLU X 171     134.333  81.123 163.271  1.00 71.62           C
ATOM   1237  O   GLU X 171     134.907  80.400 162.458  1.00 71.62           O
ATOM   1238  N   PHE X 172     134.109  82.433 163.053  1.00115.64           N
ATOM   1239  CA  PHE X 172     134.429  83.129 161.838  1.00115.64           C
ATOM   1240  CB  PHE X 172     133.983  84.602 161.845  1.00115.64           C
ATOM   1241  CG  PHE X 172     134.147  85.109 160.452  1.00115.64           C
ATOM   1242  CD1 PHE X 172     133.123  84.967 159.546  1.00115.64           C
ATOM   1243  CD2 PHE X 172     135.312  85.719 160.047  1.00115.64           C
ATOM   1244  CE1 PHE X 172     133.250  85.418 158.254  1.00115.64           C
ATOM   1245  CE2 PHE X 172     135.448  86.176 158.755  1.00115.64           C
ATOM   1246  CZ  PHE X 172     134.415  86.031 157.857  1.00115.64           C
ATOM   1247  C   PHE X 172     135.912  83.131 161.615  1.00115.64           C
ATOM   1248  O   PHE X 172     136.356  83.111 160.470  1.00115.64           O
ATOM   1249  N   TYR X 173     136.717  83.255 162.687  1.00145.57           N
ATOM   1250  CA  TYR X 173     138.148  83.195 162.555  1.00145.57           C
ATOM   1251  CB  TYR X 173     138.859  84.455 163.083  1.00145.57           C
ATOM   1252  CG  TYR X 173     140.329  84.276 162.902  1.00145.57           C
ATOM   1253  CD1 TYR X 173     140.928  84.571 161.701  1.00145.57           C
ATOM   1254  CD2 TYR X 173     141.110  83.814 163.939  1.00145.57           C
ATOM   1255  CE1 TYR X 173     142.283  84.410 161.530  1.00145.57           C
ATOM   1256  CE2 TYR X 173     142.465  83.650 163.775  1.00145.57           C
ATOM   1257  CZ  TYR X 173     143.054  83.948 162.569  1.00145.57           C
ATOM   1258  OH  TYR X 173     144.445  83.780 162.397  1.00145.57           O
ATOM   1259  C   TYR X 173     138.578  82.054 163.418  1.00145.57           C
ATOM   1260  O   TYR X 173     138.475  82.159 164.637  1.00145.57           O
ATOM   1261  N   HIS X 174     139.160  80.959 162.867  1.00194.06           N
ATOM   1262  CA  HIS X 174     139.608  80.746 161.518  1.00194.06           C
ATOM   1263  ND1 HIS X 174     141.471  78.486 163.155  1.00194.06           N
ATOM   1264  CG  HIS X 174     141.337  78.935 161.860  1.00194.06           C
ATOM   1265  CB  HIS X 174     140.030  79.297 161.218  1.00194.06           C
ATOM   1266  NE2 HIS X 174     143.520  78.560 162.294  1.00194.06           N
ATOM   1267  CD2 HIS X 174     142.599  78.973 161.348  1.00194.06           C
ATOM   1268  CE1 HIS X 174     142.796  78.279 163.362  1.00194.06           C
ATOM   1269  C   HIS X 174     138.630  81.173 160.487  1.00194.06           C
ATOM   1270  O   HIS X 174     137.448  80.831 160.498  1.00194.06           O
ATOM   1271  N   ARG X 175     139.192  81.944 159.542  1.00150.69           N
ATOM   1272  CA  ARG X 175     138.519  82.611 158.482  1.00150.69           C
ATOM   1273  CB  ARG X 175     138.315  84.103 158.803  1.00150.69           C
ATOM   1274  CG  ARG X 175     139.613  84.868 159.077  1.00150.69           C
ATOM   1275  CD  ARG X 175     139.405  86.352 159.388  1.00150.69           C
ATOM   1276  NE  ARG X 175     138.868  86.453 160.772  1.00150.69           N
ATOM   1277  CZ  ARG X 175     138.769  87.673 161.376  1.00150.69           C
ATOM   1278  NH1 ARG X 175     139.160  88.798 160.709  1.00150.69           N
ATOM   1279  NH2 ARG X 175     138.280  87.769 162.647  1.00150.69           N
ATOM   1280  C   ARG X 175     139.426  82.530 157.299  1.00150.69           C
ATOM   1281  O   ARG X 175     140.011  81.480 157.047  1.00150.69           O
ATOM   1282  N   VAL X 176     139.512  83.646 156.540  1.00132.01           N
ATOM   1283  CA  VAL X 176     140.311  83.856 155.361  1.00132.01           C
ATOM   1284  CB  VAL X 176     141.803  83.841 155.555  1.00132.01           C
ATOM   1285  CG1 VAL X 176     142.276  82.408 155.811  1.00132.01           C
ATOM   1286  CG2 VAL X 176     142.450  84.487 154.318  1.00132.01           C
ATOM   1287  C   VAL X 176     139.912  82.882 154.311  1.00132.01           C
ATOM   1288  O   VAL X 176     139.502  81.764 154.600  1.00132.01           O
ATOM   1289  N   THR X 177     140.011  83.286 153.035  1.00107.55           N
ATOM   1290  CA  THR X 177     139.553  82.401 152.011  1.00107.55           C
ATOM   1291  CB  THR X 177     139.647  82.997 150.632  1.00107.55           C
ATOM   1292  OG1 THR X 177     139.088  82.107 149.677  1.00107.55           O
ATOM   1293  CG2 THR X 177     141.116  83.301 150.292  1.00107.55           C
ATOM   1294  C   THR X 177     140.357  81.143 152.053  1.00107.55           C
ATOM   1295  O   THR X 177     139.801  80.047 152.017  1.00107.55           O
ATOM   1296  N   GLY X 178     141.693  81.260 152.152  1.00 84.03           N
ATOM   1297  CA  GLY X 178     142.499  80.078 152.120  1.00 84.03           C
ATOM   1298  C   GLY X 178     142.218  79.220 153.312  1.00 84.03           C
ATOM   1299  O   GLY X 178     142.006  78.016 153.176  1.00 84.03           O
ATOM   1300  N   SER X 179     142.209  79.813 154.521  1.00105.98           N
ATOM   1301  CA  SER X 179     142.021  78.996 155.685  1.00105.98           C
ATOM   1302  CB  SER X 179     142.245  79.730 157.018  1.00105.98           C
ATOM   1303  OG  SER X 179     143.594  80.164 157.115  1.00105.98           O
ATOM   1304  C   SER X 179     140.635  78.452 155.712  1.00105.98           C
ATOM   1305  O   SER X 179     140.444  77.243 155.839  1.00105.98           O
ATOM   1306  N   THR X 180     139.617  79.323 155.569  1.00280.69           N
ATOM   1307  CA  THR X 180     138.304  78.788 155.698  1.00280.69           C
ATOM   1308  CB  THR X 180     137.682  79.107 157.027  1.00280.69           C
ATOM   1309  OG1 THR X 180     137.389  80.492 157.101  1.00280.69           O
ATOM   1310  CG2 THR X 180     138.660  78.706 158.143  1.00280.69           C
ATOM   1311  C   THR X 180     137.439  79.405 154.646  1.00280.69           C
ATOM   1312  O   THR X 180     137.887  80.049 153.700  1.00280.69           O
ATOM   1313  N   PRO X 181     136.188  79.099 154.782  1.00259.72           N
ATOM   1314  CA  PRO X 181     135.191  79.676 153.924  1.00259.72           C
ATOM   1315  CD  PRO X 181     135.863  77.706 155.083  1.00259.72           C
ATOM   1316  CB  PRO X 181     134.001  78.718 153.940  1.00259.72           C
ATOM   1317  CG  PRO X 181     134.630  77.355 154.244  1.00259.72           C
ATOM   1318  C   PRO X 181     134.769  81.090 154.201  1.00259.72           C
ATOM   1319  O   PRO X 181     133.774  81.474 153.592  1.00259.72           O
ATOM   1320  N   ARG X 182     135.376  81.845 155.150  1.00148.22           N
ATOM   1321  CA  ARG X 182     134.925  83.207 155.310  1.00148.22           C
ATOM   1322  CB  ARG X 182     133.715  83.305 156.250  1.00148.22           C
ATOM   1323  CG  ARG X 182     133.914  82.621 157.602  1.00148.22           C
ATOM   1324  CD  ARG X 182     132.577  82.361 158.296  1.00148.22           C
ATOM   1325  NE  ARG X 182     132.807  81.524 159.505  1.00148.22           N
ATOM   1326  CZ  ARG X 182     131.941  81.626 160.556  1.00148.22           C
ATOM   1327  NH1 ARG X 182     130.971  82.586 160.550  1.00148.22           N
ATOM   1328  NH2 ARG X 182     132.032  80.767 161.612  1.00148.22           N
ATOM   1329  C   ARG X 182     136.038  84.072 155.803  1.00148.22           C
ATOM   1330  O   ARG X 182     136.267  84.201 157.001  1.00148.22           O
ATOM   1331  N   PRO X 183     136.719  84.684 154.874  1.00173.95           N
ATOM   1332  CA  PRO X 183     137.850  85.528 155.156  1.00173.95           C
ATOM   1333  CD  PRO X 183     136.730  84.194 153.508  1.00173.95           C
ATOM   1334  CB  PRO X 183     138.545  85.762 153.809  1.00173.95           C
ATOM   1335  CG  PRO X 183     137.552  85.246 152.751  1.00173.95           C
ATOM   1336  C   PRO X 183     137.655  86.793 155.928  1.00173.95           C
ATOM   1337  O   PRO X 183     138.426  87.036 156.855  1.00173.95           O
ATOM   1338  N   HIS X 184     136.634  87.607 155.606  1.00101.70           N
ATOM   1339  CA  HIS X 184     136.598  88.884 156.253  1.00101.70           C
ATOM   1340  ND1 HIS X 184     138.418  89.339 153.469  1.00101.70           N
ATOM   1341  CG  HIS X 184     138.140  90.045 154.618  1.00101.70           C
ATOM   1342  CB  HIS X 184     136.798  90.064 155.286  1.00101.70           C
ATOM   1343  NE2 HIS X 184     140.301  90.366 154.054  1.00101.70           N
ATOM   1344  CD2 HIS X 184     139.301  90.667 154.962  1.00101.70           C
ATOM   1345  CE1 HIS X 184     139.723  89.566 153.176  1.00101.70           C
ATOM   1346  C   HIS X 184     135.274  89.080 156.906  1.00101.70           C
ATOM   1347  O   HIS X 184     134.232  88.700 156.375  1.00101.70           O
ATOM   1348  N   ILE X 185     135.318  89.664 158.114  1.00151.89           N
ATOM   1349  CA  ILE X 185     134.164  90.009 158.889  1.00151.89           C
ATOM   1350  CB  ILE X 185     134.064  89.188 160.127  1.00151.89           C
ATOM   1351  CG1 ILE X 185     135.464  89.086 160.744  1.00151.89           C
ATOM   1352  CG2 ILE X 185     133.313  87.889 159.856  1.00151.89           C
ATOM   1353  CD1 ILE X 185     135.514  88.263 162.019  1.00151.89           C
ATOM   1354  C   ILE X 185     134.272  91.431 159.316  1.00151.89           C
ATOM   1355  O   ILE X 185     135.173  91.796 160.069  1.00151.89           O
ATOM   1356  N   LEU X 186     133.323  92.273 158.867  1.00138.30           N
ATOM   1357  CA  LEU X 186     133.380  93.655 159.249  1.00138.30           C
ATOM   1358  CB  LEU X 186     132.807  94.670 158.248  1.00138.30           C
ATOM   1359  CG  LEU X 186     133.785  95.098 157.152  1.00138.30           C
ATOM   1360  CD1 LEU X 186     134.221  93.905 156.300  1.00138.30           C
ATOM   1361  CD2 LEU X 186     133.209  96.259 156.325  1.00138.30           C
ATOM   1362  C   LEU X 186     132.600  93.871 160.490  1.00138.30           C
ATOM   1363  O   LEU X 186     131.730  93.077 160.838  1.00138.30           O
ATOM   1364  N   GLY X 187     132.927  94.971 161.197  1.00 57.71           N
ATOM   1365  CA  GLY X 187     132.212  95.347 162.381  1.00 57.71           C
ATOM   1366  C   GLY X 187     132.171  96.849 162.426  1.00 57.71           C
ATOM   1367  O   GLY X 187     132.959  97.510 161.750  1.00 57.71           O
ATOM   1368  N   LEU X 188     131.217  97.423 163.204  1.00138.67           N
ATOM   1369  CA  LEU X 188     131.131  98.858 163.372  1.00138.67           C
ATOM   1370  CB  LEU X 188     130.188  99.590 162.400  1.00138.67           C
ATOM   1371  CG  LEU X 188     130.545  99.427 160.913  1.00138.67           C
ATOM   1372  CD1 LEU X 188     130.076  98.070 160.374  1.00138.67           C
ATOM   1373  CD2 LEU X 188     130.047 100.611 160.079  1.00138.67           C
ATOM   1374  C   LEU X 188     130.596  99.160 164.746  1.00138.67           C
ATOM   1375  O   LEU X 188     130.119  98.247 165.408  1.00138.67           O
ATOM   1376  N   THR X 189     130.730 100.424 165.245  1.00203.60           N
ATOM   1377  CA  THR X 189     130.088 100.826 166.488  1.00203.60           C
ATOM   1378  CB  THR X 189     130.883 100.686 167.755  1.00203.60           C
ATOM   1379  OG1 THR X 189     131.824 101.739 167.871  1.00203.60           O
ATOM   1380  CG2 THR X 189     131.639  99.367 167.731  1.00203.60           C
ATOM   1381  C   THR X 189     129.891 102.320 166.457  1.00203.60           C
ATOM   1382  O   THR X 189     130.734 103.048 165.937  1.00203.60           O
ATOM   1383  N   ALA X 190     128.694 102.802 166.849  1.00120.14           N
ATOM   1384  CA  ALA X 190     128.365 104.199 167.038  1.00120.14           C
ATOM   1385  CB  ALA X 190     126.916 104.500 166.620  1.00120.14           C
ATOM   1386  C   ALA X 190     128.542 104.838 168.409  1.00120.14           C
ATOM   1387  O   ALA X 190     128.957 105.990 168.522  1.00120.14           O
ATOM   1388  N   ALA X 191     128.227 104.078 169.481  1.00105.74           N
ATOM   1389  CA  ALA X 191     127.743 104.616 170.742  1.00105.74           C
ATOM   1390  CB  ALA X 191     127.307 103.488 171.692  1.00105.74           C
ATOM   1391  C   ALA X 191     128.503 105.602 171.605  1.00105.74           C
ATOM   1392  O   ALA X 191     127.916 106.643 171.897  1.00105.74           O
ATOM   1393  N   PRO X 192     129.716 105.460 172.042  1.00146.96           N
ATOM   1394  CA  PRO X 192     130.118 106.421 173.060  1.00146.96           C
ATOM   1395  CD  PRO X 192     130.195 104.121 172.352  1.00146.96           C
ATOM   1396  CB  PRO X 192     131.185 105.719 173.875  1.00146.96           C
ATOM   1397  CG  PRO X 192     130.856 104.225 173.731  1.00146.96           C
ATOM   1398  C   PRO X 192     130.515 107.822 172.643  1.00146.96           C
ATOM   1399  O   PRO X 192     130.931 108.003 171.502  1.00146.96           O
ATOM   1400  N   ALA X 193     130.435 108.819 173.570  1.00 98.45           N
ATOM   1401  CA  ALA X 193     130.752 110.206 173.280  1.00 98.45           C
ATOM   1402  CB  ALA X 193     130.600 111.117 174.510  1.00 98.45           C
ATOM   1403  C   ALA X 193     132.185 110.245 172.866  1.00 98.45           C
ATOM   1404  O   ALA X 193     132.590 110.946 171.936  1.00 98.45           O
ATOM   1405  N   ASN X 194     132.979 109.513 173.645  1.00340.68           N
ATOM   1406  CA  ASN X 194     134.321 109.101 173.411  1.00340.68           C
ATOM   1407  CB  ASN X 194     135.382 109.897 174.164  1.00340.68           C
ATOM   1408  CG  ASN X 194     136.716 109.298 173.771  1.00340.68           C
ATOM   1409  OD1 ASN X 194     136.857 108.078 173.659  1.00340.68           O
ATOM   1410  ND2 ASN X 194     137.723 110.177 173.537  1.00340.68           N
ATOM   1411  C   ASN X 194     134.172 107.824 174.131  1.00340.68           C
ATOM   1412  O   ASN X 194     133.703 107.915 175.258  1.00340.68           O
ATOM   1413  N   VAL X 195     134.635 106.671 173.596  1.00244.83           N
ATOM   1414  CA  VAL X 195     134.182 105.377 174.060  1.00244.83           C
ATOM   1415  CB  VAL X 195     135.084 104.277 173.585  1.00244.83           C
ATOM   1416  CG1 VAL X 195     134.920 104.145 172.061  1.00244.83           C
ATOM   1417  CG2 VAL X 195     136.523 104.635 173.988  1.00244.83           C
ATOM   1418  C   VAL X 195     134.054 105.294 175.555  1.00244.83           C
ATOM   1419  O   VAL X 195     132.944 105.479 176.048  1.00244.83           O
ATOM   1420  N   ARG X 196     135.107 105.174 176.374  1.00197.71           N
ATOM   1421  CA  ARG X 196     134.614 105.145 177.724  1.00197.71           C
ATOM   1422  CB  ARG X 196     134.293 103.747 178.288  1.00197.71           C
ATOM   1423  CG  ARG X 196     135.494 102.814 178.418  1.00197.71           C
ATOM   1424  CD  ARG X 196     135.138 101.437 178.982  1.00197.71           C
ATOM   1425  NE  ARG X 196     134.195 100.792 178.025  1.00197.71           N
ATOM   1426  CZ  ARG X 196     132.851 100.993 178.157  1.00197.71           C
ATOM   1427  NH1 ARG X 196     132.374 101.783 179.163  1.00197.71           N
ATOM   1428  NH2 ARG X 196     131.984 100.403 177.283  1.00197.71           N
ATOM   1429  C   ARG X 196     135.563 105.793 178.670  1.00197.71           C
ATOM   1430  O   ARG X 196     136.776 105.808 178.473  1.00197.71           O
ATOM   1431  N   ARG X 197     134.983 106.338 179.755  1.00155.96           N
ATOM   1432  CA  ARG X 197     135.687 107.018 180.796  1.00155.96           C
ATOM   1433  CB  ARG X 197     136.465 106.110 181.761  1.00155.96           C
ATOM   1434  CG  ARG X 197     137.099 106.911 182.899  1.00155.96           C
ATOM   1435  CD  ARG X 197     137.172 106.154 184.224  1.00155.96           C
ATOM   1436  NE  ARG X 197     135.773 105.996 184.710  1.00155.96           N
ATOM   1437  CZ  ARG X 197     135.170 107.017 185.386  1.00155.96           C
ATOM   1438  NH1 ARG X 197     135.850 108.179 185.613  1.00155.96           N
ATOM   1439  NH2 ARG X 197     133.886 106.882 185.829  1.00155.96           N
ATOM   1440  C   ARG X 197     136.587 108.035 180.189  1.00155.96           C
ATOM   1441  O   ARG X 197     137.778 108.095 180.482  1.00155.96           O
ATOM   1442  N   GLU X 198     136.023 108.828 179.262  1.00117.01           N
ATOM   1443  CA  GLU X 198     136.727 109.893 178.617  1.00117.01           C
ATOM   1444  CB  GLU X 198     136.004 110.456 177.383  1.00117.01           C
ATOM   1445  CG  GLU X 198     136.791 111.593 176.724  1.00117.01           C
ATOM   1446  CD  GLU X 198     135.876 112.323 175.752  1.00117.01           C
ATOM   1447  OE1 GLU X 198     134.635 112.127 175.849  1.00117.01           O
ATOM   1448  OE2 GLU X 198     136.404 113.084 174.899  1.00117.01           O
ATOM   1449  C   GLU X 198     136.900 111.068 179.524  1.00117.01           C
ATOM   1450  O   GLU X 198     137.954 111.706 179.512  1.00117.01           O
ATOM   1451  N   GLN X 199     135.869 111.355 180.351  1.00142.07           N
ATOM   1452  CA  GLN X 199     135.810 112.597 181.071  1.00142.07           C
ATOM   1453  CB  GLN X 199     134.634 112.642 182.062  1.00142.07           C
ATOM   1454  CG  GLN X 199     134.540 113.946 182.858  1.00142.07           C
ATOM   1455  CD  GLN X 199     134.069 115.050 181.924  1.00142.07           C
ATOM   1456  OE1 GLN X 199     133.208 114.835 181.072  1.00142.07           O
ATOM   1457  NE2 GLN X 199     134.651 116.268 182.085  1.00142.07           N
ATOM   1458  C   GLN X 199     137.051 112.788 181.863  1.00142.07           C
ATOM   1459  O   GLN X 199     137.738 113.796 181.702  1.00142.07           O
ATOM   1460  N   ALA X 200     137.403 111.831 182.730  1.00187.90           N
ATOM   1461  CA  ALA X 200     138.658 112.028 183.374  1.00187.90           C
ATOM   1462  CB  ALA X 200     138.540 112.307 184.881  1.00187.90           C
ATOM   1463  C   ALA X 200     139.374 110.743 183.220  1.00187.90           C
ATOM   1464  O   ALA X 200     139.246 109.861 184.069  1.00187.90           O
ATOM   1465  N   SER X 201     140.161 110.610 182.136  1.00270.30           N
ATOM   1466  CA  SER X 201     140.874 109.385 181.978  1.00270.30           C
ATOM   1467  CB  SER X 201     139.989 108.125 182.098  1.00270.30           C
ATOM   1468  OG  SER X 201     140.774 106.941 182.092  1.00270.30           O
ATOM   1469  C   SER X 201     141.509 109.350 180.634  1.00270.30           C
ATOM   1470  O   SER X 201     141.323 110.243 179.805  1.00270.30           O
ATOM   1471  N   TRP X 202     142.325 108.302 180.425  1.00166.84           N
ATOM   1472  CA  TRP X 202     142.982 108.037 179.185  1.00166.84           C
ATOM   1473  CB  TRP X 202     144.504 108.204 179.334  1.00166.84           C
ATOM   1474  CG  TRP X 202     145.331 107.950 178.098  1.00166.84           C
ATOM   1475  CD2 TRP X 202     145.976 106.694 177.816  1.00166.84           C
ATOM   1476  CD1 TRP X 202     145.659 108.793 177.080  1.00166.84           C
ATOM   1477  NE1 TRP X 202     146.473 108.147 176.178  1.00166.84           N
ATOM   1478  CE2 TRP X 202     146.672 106.857 176.619  1.00166.84           C
ATOM   1479  CE3 TRP X 202     145.988 105.515 178.498  1.00166.84           C
ATOM   1480  CZ2 TRP X 202     147.399 105.826 176.085  1.00166.84           C
ATOM   1481  CZ3 TRP X 202     146.716 104.479 177.955  1.00166.84           C
ATOM   1482  CH2 TRP X 202     147.408 104.633 176.770  1.00166.84           C
ATOM   1483  C   TRP X 202     142.703 106.595 178.875  1.00166.84           C
ATOM   1484  O   TRP X 202     143.300 106.019 177.968  1.00166.84           O
ATOM   1485  N   ARG X 203     141.727 106.018 179.607  1.00116.32           N
ATOM   1486  CA  ARG X 203     141.301 104.641 179.603  1.00116.32           C
ATOM   1487  CB  ARG X 203     140.409 104.275 180.802  1.00116.32           C
ATOM   1488  CG  ARG X 203     141.228 104.088 182.084  1.00116.32           C
ATOM   1489  CD  ARG X 203     140.401 103.724 183.318  1.00116.32           C
ATOM   1490  NE  ARG X 203     139.744 104.969 183.796  1.00116.32           N
ATOM   1491  CZ  ARG X 203     140.379 105.765 184.705  1.00116.32           C
ATOM   1492  NH1 ARG X 203     141.612 105.416 185.173  1.00116.32           N
ATOM   1493  NH2 ARG X 203     139.781 106.910 185.147  1.00116.32           N
ATOM   1494  C   ARG X 203     140.600 104.270 178.337  1.00116.32           C
ATOM   1495  O   ARG X 203     140.443 103.087 178.035  1.00116.32           O
ATOM   1496  N   LEU X 204     140.148 105.274 177.572  1.00 95.43           N
ATOM   1497  CA  LEU X 204     139.383 105.080 176.374  1.00 95.43           C
ATOM   1498  CB  LEU X 204     139.359 106.404 175.589  1.00 95.43           C
ATOM   1499  CG  LEU X 204     138.674 107.569 176.332  1.00 95.43           C
ATOM   1500  CD1 LEU X 204     139.065 108.928 175.739  1.00 95.43           C
ATOM   1501  CD2 LEU X 204     137.149 107.415 176.304  1.00 95.43           C
ATOM   1502  C   LEU X 204     140.119 104.092 175.506  1.00 95.43           C
ATOM   1503  O   LEU X 204     139.538 103.144 174.980  1.00 95.43           O
ATOM   1504  N   SER X 205     141.439 104.263 175.356  1.00 84.76           N
ATOM   1505  CA  SER X 205     142.183 103.383 174.498  1.00 84.76           C
ATOM   1506  CB  SER X 205     143.659 103.794 174.361  1.00 84.76           C
ATOM   1507  OG  SER X 205     144.339 102.888 173.504  1.00 84.76           O
ATOM   1508  C   SER X 205     142.157 101.994 175.048  1.00 84.76           C
ATOM   1509  O   SER X 205     142.232 101.022 174.297  1.00 84.76           O
ATOM   1510  N   LYS X 206     142.051 101.852 176.382  1.00 83.86           N
ATOM   1511  CA  LYS X 206     142.073 100.542 176.961  1.00 83.86           C
ATOM   1512  CB  LYS X 206     141.982 100.565 178.496  1.00 83.86           C
ATOM   1513  CG  LYS X 206     142.182  99.190 179.137  1.00 83.86           C
ATOM   1514  CD  LYS X 206     142.449  99.248 180.642  1.00 83.86           C
ATOM   1515  CE  LYS X 206     141.187  99.439 181.484  1.00 83.86           C
ATOM   1516  NZ  LYS X 206     140.422  98.174 181.542  1.00 83.86           N
ATOM   1517  C   LYS X 206     140.902  99.773 176.440  1.00 83.86           C
ATOM   1518  O   LYS X 206     141.026  98.607 176.070  1.00 83.86           O
ATOM   1519  N   ASN X 207     139.717 100.401 176.391  1.00110.04           N
ATOM   1520  CA  ASN X 207     138.595  99.670 175.887  1.00110.04           C
ATOM   1521  CB  ASN X 207     137.239 100.371 176.087  1.00110.04           C
ATOM   1522  CG  ASN X 207     137.228 101.687 175.331  1.00110.04           C
ATOM   1523  OD1 ASN X 207     137.263 101.722 174.102  1.00110.04           O
ATOM   1524  ND2 ASN X 207     137.156 102.808 176.096  1.00110.04           N
ATOM   1525  C   ASN X 207     138.808  99.426 174.429  1.00110.04           C
ATOM   1526  O   ASN X 207     138.378  98.410 173.887  1.00110.04           O
ATOM   1527  N   ILE X 208     139.473 100.362 173.734  1.00 58.67           N
ATOM   1528  CA  ILE X 208     139.669 100.150 172.332  1.00 58.67           C
ATOM   1529  CB  ILE X 208     140.338 101.296 171.642  1.00 58.67           C
ATOM   1530  CG1 ILE X 208     139.433 102.533 171.718  1.00 58.67           C
ATOM   1531  CG2 ILE X 208     140.673 100.865 170.204  1.00 58.67           C
ATOM   1532  CD1 ILE X 208     140.124 103.810 171.261  1.00 58.67           C
ATOM   1533  C   ILE X 208     140.503  98.931 172.121  1.00 58.67           C
ATOM   1534  O   ILE X 208     140.205  98.108 171.256  1.00 58.67           O
ATOM   1535  N   VAL X 209     141.578  98.778 172.911  1.00100.40           N
ATOM   1536  CA  VAL X 209     142.420  97.636 172.720  1.00100.40           C
ATOM   1537  CB  VAL X 209     143.669  97.637 173.559  1.00100.40           C
ATOM   1538  CG1 VAL X 209     144.485  98.894 173.214  1.00100.40           C
ATOM   1539  CG2 VAL X 209     143.304  97.495 175.043  1.00100.40           C
ATOM   1540  C   VAL X 209     141.635  96.409 173.049  1.00100.40           C
ATOM   1541  O   VAL X 209     141.792  95.378 172.398  1.00100.40           O
ATOM   1542  N   THR X 210     140.762  96.480 174.072  1.00107.75           N
ATOM   1543  CA  THR X 210     140.061  95.288 174.442  1.00107.75           C
ATOM   1544  CB  THR X 210     139.221  95.402 175.688  1.00107.75           C
ATOM   1545  OG1 THR X 210     138.890  94.104 176.158  1.00107.75           O
ATOM   1546  CG2 THR X 210     137.927  96.171 175.387  1.00107.75           C
ATOM   1547  C   THR X 210     139.193  94.834 173.309  1.00107.75           C
ATOM   1548  O   THR X 210     139.168  93.644 172.995  1.00107.75           O
ATOM   1549  N   LEU X 211     138.455  95.748 172.644  1.00191.47           N
ATOM   1550  CA  LEU X 211     137.640  95.239 171.579  1.00191.47           C
ATOM   1551  CB  LEU X 211     136.543  96.170 170.996  1.00191.47           C
ATOM   1552  CG  LEU X 211     136.950  97.481 170.290  1.00191.47           C
ATOM   1553  CD1 LEU X 211     137.487  98.493 171.291  1.00191.47           C
ATOM   1554  CD2 LEU X 211     137.879  97.265 169.086  1.00191.47           C
ATOM   1555  C   LEU X 211     138.519  94.746 170.481  1.00191.47           C
ATOM   1556  O   LEU X 211     138.200  93.762 169.819  1.00191.47           O
ATOM   1557  N   GLU X 212     139.662  95.410 170.248  1.00123.73           N
ATOM   1558  CA  GLU X 212     140.499  94.964 169.177  1.00123.73           C
ATOM   1559  CB  GLU X 212     141.732  95.854 168.959  1.00123.73           C
ATOM   1560  CG  GLU X 212     142.442  95.556 167.638  1.00123.73           C
ATOM   1561  CD  GLU X 212     141.529  96.010 166.506  1.00123.73           C
ATOM   1562  OE1 GLU X 212     140.516  96.698 166.802  1.00123.73           O
ATOM   1563  OE2 GLU X 212     141.831  95.676 165.331  1.00123.73           O
ATOM   1564  C   GLU X 212     140.959  93.581 169.489  1.00123.73           C
ATOM   1565  O   GLU X 212     141.006  92.721 168.614  1.00123.73           O
ATOM   1566  N   GLY X 213     141.280  93.309 170.763  1.00 29.27           N
ATOM   1567  CA  GLY X 213     141.755  92.004 171.103  1.00 29.27           C
ATOM   1568  C   GLY X 213     140.689  91.026 170.746  1.00 29.27           C
ATOM   1569  O   GLY X 213     140.982  89.908 170.325  1.00 29.27           O
ATOM   1570  N   ASN X 214     139.413  91.400 170.948  1.00 82.95           N
ATOM   1571  CA  ASN X 214     138.385  90.462 170.621  1.00 82.95           C
ATOM   1572  CB  ASN X 214     136.981  90.976 170.981  1.00 82.95           C
ATOM   1573  CG  ASN X 214     136.881  91.038 172.499  1.00 82.95           C
ATOM   1574  OD1 ASN X 214     136.655  92.101 173.076  1.00 82.95           O
ATOM   1575  ND2 ASN X 214     137.055  89.866 173.167  1.00 82.95           N
ATOM   1576  C   ASN X 214     138.383  90.159 169.146  1.00 82.95           C
ATOM   1577  O   ASN X 214     138.565  89.008 168.751  1.00 82.95           O
ATOM   1578  N   LEU X 215     138.122  91.179 168.297  1.00236.13           N
ATOM   1579  CA  LEU X 215     138.018  90.975 166.870  1.00236.13           C
ATOM   1580  CB  LEU X 215     137.135  91.999 166.140  1.00236.13           C
ATOM   1581  CG  LEU X 215     137.124  93.399 166.763  1.00236.13           C
ATOM   1582  CD1 LEU X 215     136.643  94.440 165.754  1.00236.13           C
ATOM   1583  CD2 LEU X 215     136.204  93.421 167.989  1.00236.13           C
ATOM   1584  C   LEU X 215     139.277  90.932 166.069  1.00236.13           C
ATOM   1585  O   LEU X 215     139.477  90.040 165.248  1.00236.13           O
ATOM   1586  N   ASP X 216     140.163  91.911 166.289  1.00 80.82           N
ATOM   1587  CA  ASP X 216     141.311  92.098 165.456  1.00 80.82           C
ATOM   1588  CB  ASP X 216     142.112  90.806 165.217  1.00 80.82           C
ATOM   1589  CG  ASP X 216     142.776  90.412 166.529  1.00 80.82           C
ATOM   1590  OD1 ASP X 216     142.730  91.231 167.485  1.00 80.82           O
ATOM   1591  OD2 ASP X 216     143.336  89.285 166.594  1.00 80.82           O
ATOM   1592  C   ASP X 216     140.840  92.619 164.126  1.00 80.82           C
ATOM   1593  O   ASP X 216     141.623  92.706 163.181  1.00 80.82           O
ATOM   1594  N   ALA X 217     139.539  92.974 163.998  1.00 88.65           N
ATOM   1595  CA  ALA X 217     139.178  93.704 162.821  1.00 88.65           C
ATOM   1596  CB  ALA X 217     137.663  93.904 162.646  1.00 88.65           C
ATOM   1597  C   ALA X 217     139.803  95.014 163.133  1.00 88.65           C
ATOM   1598  O   ALA X 217     139.413  95.683 164.089  1.00 88.65           O
ATOM   1599  N   HIS X 218     140.765  95.443 162.307  1.00108.38           N
ATOM   1600  CA  HIS X 218     141.561  96.541 162.739  1.00108.38           C
ATOM   1601  ND1 HIS X 218     144.102  97.085 164.105  1.00108.38           N
ATOM   1602  CG  HIS X 218     143.983  97.213 162.738  1.00108.38           C
ATOM   1603  CB  HIS X 218     142.868  96.620 161.942  1.00108.38           C
ATOM   1604  NE2 HIS X 218     145.900  98.187 163.410  1.00108.38           N
ATOM   1605  CD2 HIS X 218     145.088  97.885 162.331  1.00108.38           C
ATOM   1606  CE1 HIS X 218     145.266  97.687 164.454  1.00108.38           C
ATOM   1607  C   HIS X 218     140.763  97.800 162.634  1.00108.38           C
ATOM   1608  O   HIS X 218     140.582  98.364 161.557  1.00108.38           O
ATOM   1609  N   VAL X 219     140.299  98.278 163.807  1.00 60.97           N
ATOM   1610  CA  VAL X 219     139.431  99.411 163.955  1.00 60.97           C
ATOM   1611  CB  VAL X 219     138.985  99.611 165.378  1.00 60.97           C
ATOM   1612  CG1 VAL X 219     138.077 100.849 165.454  1.00 60.97           C
ATOM   1613  CG2 VAL X 219     138.330  98.314 165.879  1.00 60.97           C
ATOM   1614  C   VAL X 219     140.171 100.640 163.541  1.00 60.97           C
ATOM   1615  O   VAL X 219     141.402 100.689 163.566  1.00 60.97           O
ATOM   1616  N   VAL X 220     139.414 101.668 163.105  1.00 69.33           N
ATOM   1617  CA  VAL X 220     140.013 102.886 162.657  1.00 69.33           C
ATOM   1618  CB  VAL X 220     140.067 102.971 161.155  1.00 69.33           C
ATOM   1619  CG1 VAL X 220     140.612 104.343 160.721  1.00 69.33           C
ATOM   1620  CG2 VAL X 220     140.927 101.798 160.659  1.00 69.33           C
ATOM   1621  C   VAL X 220     139.191 104.020 163.178  1.00 69.33           C
ATOM   1622  O   VAL X 220     138.014 103.855 163.502  1.00 69.33           O
ATOM   1623  N   THR X 221     139.820 105.208 163.282  1.00163.63           N
ATOM   1624  CA  THR X 221     139.155 106.346 163.833  1.00163.63           C
ATOM   1625  CB  THR X 221     140.003 107.167 164.764  1.00163.63           C
ATOM   1626  OG1 THR X 221     139.159 107.984 165.558  1.00163.63           O
ATOM   1627  CG2 THR X 221     140.979 108.055 163.968  1.00163.63           C
ATOM   1628  C   THR X 221     138.650 107.219 162.740  1.00163.63           C
ATOM   1629  O   THR X 221     138.528 106.787 161.593  1.00163.63           O
ATOM   1630  N   VAL X 222     138.366 108.503 163.059  1.00147.57           N
ATOM   1631  CA  VAL X 222     137.588 109.212 162.103  1.00147.57           C
ATOM   1632  CB  VAL X 222     136.111 109.132 162.468  1.00147.57           C
ATOM   1633  CG1 VAL X 222     135.188 109.841 161.468  1.00147.57           C
ATOM   1634  CG2 VAL X 222     135.758 107.637 162.495  1.00147.57           C
ATOM   1635  C   VAL X 222     138.110 110.595 161.814  1.00147.57           C
ATOM   1636  O   VAL X 222     139.271 110.761 161.440  1.00147.57           O
ATOM   1637  N   LEU X 223     137.256 111.618 162.000  1.00228.13           N
ATOM   1638  CA  LEU X 223     137.397 112.931 161.450  1.00228.13           C
ATOM   1639  CB  LEU X 223     136.196 113.890 161.649  1.00228.13           C
ATOM   1640  CG  LEU X 223     134.861 113.549 160.961  1.00228.13           C
ATOM   1641  CD1 LEU X 223     134.047 112.525 161.761  1.00228.13           C
ATOM   1642  CD2 LEU X 223     134.060 114.823 160.650  1.00228.13           C
ATOM   1643  C   LEU X 223     138.553 113.741 161.930  1.00228.13           C
ATOM   1644  O   LEU X 223     139.574 113.283 162.442  1.00228.13           O
ATOM   1645  N   ASP X 224     138.332 115.025 161.596  1.00196.36           N
ATOM   1646  CA  ASP X 224     138.947 116.304 161.769  1.00196.36           C
ATOM   1647  CB  ASP X 224     138.384 117.070 162.977  1.00196.36           C
ATOM   1648  CG  ASP X 224     136.953 117.451 162.604  1.00196.36           C
ATOM   1649  OD1 ASP X 224     136.772 118.198 161.606  1.00196.36           O
ATOM   1650  OD2 ASP X 224     136.020 117.000 163.319  1.00196.36           O
ATOM   1651  C   ASP X 224     140.439 116.416 161.728  1.00196.36           C
ATOM   1652  O   ASP X 224     141.153 115.691 161.038  1.00196.36           O
ATOM   1653  N   ARG X 225     140.928 117.340 162.572  1.00221.68           N
ATOM   1654  CA  ARG X 225     142.225 117.942 162.539  1.00221.68           C
ATOM   1655  CB  ARG X 225     142.512 118.772 163.803  1.00221.68           C
ATOM   1656  CG  ARG X 225     143.951 119.283 163.885  1.00221.68           C
ATOM   1657  CD  ARG X 225     144.754 118.655 165.028  1.00221.68           C
ATOM   1658  NE  ARG X 225     144.488 117.188 165.019  1.00221.68           N
ATOM   1659  CZ  ARG X 225     143.436 116.682 165.728  1.00221.68           C
ATOM   1660  NH1 ARG X 225     142.614 117.523 166.421  1.00221.68           N
ATOM   1661  NH2 ARG X 225     143.206 115.337 165.745  1.00221.68           N
ATOM   1662  C   ARG X 225     143.315 116.943 162.394  1.00221.68           C
ATOM   1663  O   ARG X 225     144.291 117.228 161.706  1.00221.68           O
ATOM   1664  N   GLU X 226     143.228 115.770 163.034  1.00112.40           N
ATOM   1665  CA  GLU X 226     144.341 114.881 162.873  1.00112.40           C
ATOM   1666  CB  GLU X 226     144.165 113.575 163.669  1.00112.40           C
ATOM   1667  CG  GLU X 226     142.910 112.790 163.276  1.00112.40           C
ATOM   1668  CD  GLU X 226     142.842 111.527 164.120  1.00112.40           C
ATOM   1669  OE1 GLU X 226     143.885 110.829 164.231  1.00112.40           O
ATOM   1670  OE2 GLU X 226     141.742 111.245 164.666  1.00112.40           O
ATOM   1671  C   GLU X 226     144.504 114.517 161.424  1.00112.40           C
ATOM   1672  O   GLU X 226     145.562 114.749 160.840  1.00112.40           O
ATOM   1673  N   ASP X 227     143.439 113.997 160.781  1.00137.09           N
ATOM   1674  CA  ASP X 227     143.591 113.537 159.433  1.00137.09           C
ATOM   1675  CB  ASP X 227     142.392 112.721 158.908  1.00137.09           C
ATOM   1676  CG  ASP X 227     141.143 113.588 158.888  1.00137.09           C
ATOM   1677  OD1 ASP X 227     140.922 114.289 157.864  1.00137.09           O
ATOM   1678  OD2 ASP X 227     140.392 113.559 159.898  1.00137.09           O
ATOM   1679  C   ASP X 227     143.837 114.664 158.500  1.00137.09           C
ATOM   1680  O   ASP X 227     144.682 114.559 157.614  1.00137.09           O
ATOM   1681  N   VAL X 228     143.087 115.767 158.659  1.00124.68           N
ATOM   1682  CA  VAL X 228     143.248 116.866 157.755  1.00124.68           C
ATOM   1683  CB  VAL X 228     142.190 117.921 157.925  1.00124.68           C
ATOM   1684  CG1 VAL X 228     142.250 118.483 159.356  1.00124.68           C
ATOM   1685  CG2 VAL X 228     142.388 118.983 156.831  1.00124.68           C
ATOM   1686  C   VAL X 228     144.596 117.509 157.915  1.00124.68           C
ATOM   1687  O   VAL X 228     145.314 117.724 156.941  1.00124.68           O
ATOM   1688  N   GLU X 229     144.979 117.792 159.169  1.00154.38           N
ATOM   1689  CA  GLU X 229     146.158 118.520 159.564  1.00154.38           C
ATOM   1690  CB  GLU X 229     146.131 119.107 160.984  1.00154.38           C
ATOM   1691  CG  GLU X 229     145.327 120.401 161.087  1.00154.38           C
ATOM   1692  CD  GLU X 229     146.188 121.515 160.510  1.00154.38           C
ATOM   1693  OE1 GLU X 229     146.539 121.428 159.303  1.00154.38           O
ATOM   1694  OE2 GLU X 229     146.513 122.465 161.271  1.00154.38           O
ATOM   1695  C   GLU X 229     147.432 117.765 159.427  1.00154.38           C
ATOM   1696  O   GLU X 229     148.475 118.310 159.776  1.00154.38           O
ATOM   1697  N   ALA X 230     147.407 116.484 159.031  1.00 72.21           N
ATOM   1698  CA  ALA X 230     148.645 115.758 159.020  1.00 72.21           C
ATOM   1699  CB  ALA X 230     148.488 114.337 158.453  1.00 72.21           C
ATOM   1700  C   ALA X 230     149.684 116.465 158.182  1.00 72.21           C
ATOM   1701  O   ALA X 230     150.848 116.518 158.576  1.00 72.21           O
ATOM   1702  N   ALA X 231     149.316 116.984 156.993  1.00 83.86           N
ATOM   1703  CA  ALA X 231     150.266 117.655 156.137  1.00 83.86           C
ATOM   1704  CB  ALA X 231     149.727 117.839 154.708  1.00 83.86           C
ATOM   1705  C   ALA X 231     150.717 119.012 156.600  1.00 83.86           C
ATOM   1706  O   ALA X 231     151.908 119.313 156.624  1.00 83.86           O
ATOM   1707  N   ALA X 232     149.737 119.865 156.940  1.00149.63           N
ATOM   1708  CA  ALA X 232     149.741 121.228 157.401  1.00149.63           C
ATOM   1709  CB  ALA X 232     148.360 121.897 157.283  1.00149.63           C
ATOM   1710  C   ALA X 232     150.175 121.386 158.829  1.00149.63           C
ATOM   1711  O   ALA X 232     150.519 122.505 159.199  1.00149.63           O
ATOM   1712  N   PRO X 233     150.339 120.336 159.592  1.00266.28           N
ATOM   1713  CA  PRO X 233     150.019 120.319 161.003  1.00266.28           C
ATOM   1714  CD  PRO X 233     151.612 119.652 159.397  1.00266.28           C
ATOM   1715  CB  PRO X 233     151.026 119.400 161.692  1.00266.28           C
ATOM   1716  CG  PRO X 233     152.242 119.446 160.775  1.00266.28           C
ATOM   1717  C   PRO X 233     149.809 121.555 161.814  1.00266.28           C
ATOM   1718  O   PRO X 233     149.003 121.387 162.725  1.00266.28           O
ATOM   1719  N   PRO X 234     150.399 122.694 161.747  1.00214.70           N
ATOM   1720  CA  PRO X 234     149.867 123.678 162.653  1.00214.70           C
ATOM   1721  CD  PRO X 234     151.851 122.746 161.680  1.00214.70           C
ATOM   1722  CB  PRO X 234     151.021 124.629 162.961  1.00214.70           C
ATOM   1723  CG  PRO X 234     152.277 123.766 162.747  1.00214.70           C
ATOM   1724  C   PRO X 234     148.611 124.408 162.239  1.00214.70           C
ATOM   1725  O   PRO X 234     148.535 124.872 161.102  1.00214.70           O
ATOM   1726  N   PRO X 235     147.631 124.509 163.105  1.00118.03           N
ATOM   1727  CA  PRO X 235     146.559 125.444 162.899  1.00118.03           C
ATOM   1728  CD  PRO X 235     147.209 123.360 163.887  1.00118.03           C
ATOM   1729  CB  PRO X 235     145.342 124.874 163.630  1.00118.03           C
ATOM   1730  CG  PRO X 235     145.929 123.829 164.595  1.00118.03           C
ATOM   1731  C   PRO X 235     147.165 126.636 163.557  1.00118.03           C
ATOM   1732  O   PRO X 235     148.064 126.429 164.367  1.00118.03           O
ATOM   1733  N   THR X 236     146.754 127.883 163.280  1.00141.84           N
ATOM   1734  CA  THR X 236     147.460 128.847 164.067  1.00141.84           C
ATOM   1735  CB  THR X 236     147.508 130.231 163.473  1.00141.84           C
ATOM   1736  OG1 THR X 236     146.206 130.767 163.307  1.00141.84           O
ATOM   1737  CG2 THR X 236     148.221 130.148 162.113  1.00141.84           C
ATOM   1738  C   THR X 236     146.748 128.872 165.379  1.00141.84           C
ATOM   1739  O   THR X 236     145.876 129.702 165.622  1.00141.84           O
ATOM   1740  N   LEU X 237     147.150 127.957 166.284  1.00102.18           N
ATOM   1741  CA  LEU X 237     146.438 127.777 167.511  1.00102.18           C
ATOM   1742  CB  LEU X 237     147.016 126.691 168.442  1.00102.18           C
ATOM   1743  CG  LEU X 237     146.978 125.254 167.889  1.00102.18           C
ATOM   1744  CD1 LEU X 237     147.977 125.064 166.740  1.00102.18           C
ATOM   1745  CD2 LEU X 237     147.163 124.221 169.012  1.00102.18           C
ATOM   1746  C   LEU X 237     146.468 129.041 168.279  1.00102.18           C
ATOM   1747  O   LEU X 237     147.524 129.591 168.590  1.00102.18           O
ATOM   1748  N   ARG X 238     145.267 129.541 168.597  1.00160.31           N
ATOM   1749  CA  ARG X 238     145.195 130.700 169.414  1.00160.31           C
ATOM   1750  CB  ARG X 238     144.545 131.903 168.709  1.00160.31           C
ATOM   1751  CG  ARG X 238     145.308 132.390 167.476  1.00160.31           C
ATOM   1752  CD  ARG X 238     146.390 133.427 167.784  1.00160.31           C
ATOM   1753  NE  ARG X 238     147.525 132.712 168.431  1.00160.31           N
ATOM   1754  CZ  ARG X 238     148.808 133.037 168.100  1.00160.31           C
ATOM   1755  NH1 ARG X 238     149.046 134.004 167.166  1.00160.31           N
ATOM   1756  NH2 ARG X 238     149.852 132.394 168.699  1.00160.31           N
ATOM   1757  C   ARG X 238     144.284 130.322 170.521  1.00160.31           C
ATOM   1758  O   ARG X 238     143.079 130.248 170.314  1.00160.31           O
ATOM   1759  N   ILE X 239     144.807 130.055 171.728  1.00103.61           N
ATOM   1760  CA  ILE X 239     143.888 129.732 172.775  1.00103.61           C
ATOM   1761  CB  ILE X 239     144.137 128.379 173.390  1.00103.61           C
ATOM   1762  CG1 ILE X 239     142.908 127.921 174.188  1.00103.61           C
ATOM   1763  CG2 ILE X 239     145.452 128.405 174.186  1.00103.61           C
ATOM   1764  CD1 ILE X 239     142.884 126.411 174.418  1.00103.61           C
ATOM   1765  C   ILE X 239     144.024 130.839 173.762  1.00103.61           C
ATOM   1766  O   ILE X 239     145.111 131.119 174.266  1.00103.61           O
ATOM   1767  N   CYS X 240     142.907 131.533 174.042  1.00107.82           N
ATOM   1768  CA  CYS X 240     143.029 132.693 174.866  1.00107.82           C
ATOM   1769  CB  CYS X 240     142.492 133.978 174.213  1.00107.82           C
ATOM   1770  SG  CYS X 240     140.696 133.928 173.946  1.00107.82           S
ATOM   1771  C   CYS X 240     142.284 132.499 176.140  1.00107.82           C
ATOM   1772  O   CYS X 240     141.517 131.553 176.309  1.00107.82           O
ATOM   1773  N   TYR X 241     142.471 133.484 177.036  1.00150.21           N
ATOM   1774  CA  TYR X 241     141.965 133.544 178.373  1.00150.21           C
ATOM   1775  CB  TYR X 241     142.972 134.207 179.331  1.00150.21           C
ATOM   1776  CG  TYR X 241     143.390 135.493 178.703  1.00150.21           C
ATOM   1777  CD1 TYR X 241     142.639 136.639 178.843  1.00150.21           C
ATOM   1778  CD2 TYR X 241     144.549 135.546 177.963  1.00150.21           C
ATOM   1779  CE1 TYR X 241     143.039 137.815 178.252  1.00150.21           C
ATOM   1780  CE2 TYR X 241     144.955 136.719 177.371  1.00150.21           C
ATOM   1781  CZ  TYR X 241     144.199 137.856 177.516  1.00150.21           C
ATOM   1782  OH  TYR X 241     144.611 139.062 176.909  1.00150.21           O
ATOM   1783  C   TYR X 241     140.765 134.427 178.311  1.00150.21           C
ATOM   1784  O   TYR X 241     140.387 134.826 177.210  1.00150.21           O
ATOM   1785  N   TYR X 242     140.166 134.704 179.503  1.00175.68           N
ATOM   1786  CA  TYR X 242     138.924 135.386 179.785  1.00175.68           C
ATOM   1787  CB  TYR X 242     139.001 136.276 181.040  1.00175.68           C
ATOM   1788  CG  TYR X 242     137.632 136.764 181.367  1.00175.68           C
ATOM   1789  CD1 TYR X 242     136.804 136.013 182.169  1.00175.68           C
ATOM   1790  CD2 TYR X 242     137.177 137.966 180.880  1.00175.68           C
ATOM   1791  CE1 TYR X 242     135.539 136.451 182.483  1.00175.68           C
ATOM   1792  CE2 TYR X 242     135.912 138.410 181.188  1.00175.68           C
ATOM   1793  CZ  TYR X 242     135.093 137.653 181.991  1.00175.68           C
ATOM   1794  OH  TYR X 242     133.796 138.110 182.307  1.00175.68           O
ATOM   1795  C   TYR X 242     138.567 136.225 178.629  1.00175.68           C
ATOM   1796  O   TYR X 242     139.283 137.151 178.244  1.00175.68           O
ATOM   1797  N   SER X 243     137.423 135.934 178.006  1.00207.57           N
ATOM   1798  CA  SER X 243     137.420 136.693 176.828  1.00207.57           C
ATOM   1799  CB  SER X 243     137.137 135.881 175.558  1.00207.57           C
ATOM   1800  OG  SER X 243     138.154 134.909 175.363  1.00207.57           O
ATOM   1801  C   SER X 243     136.880 138.022 177.108  1.00207.57           C
ATOM   1802  O   SER X 243     136.006 138.202 177.946  1.00207.57           O
ATOM   1803  N   CYS X 244     137.452 139.023 176.447  1.00252.31           N
ATOM   1804  CA  CYS X 244     137.201 140.284 177.010  1.00252.31           C
ATOM   1805  CB  CYS X 244     138.449 141.116 177.234  1.00252.31           C
ATOM   1806  SG  CYS X 244     139.761 140.199 178.104  1.00252.31           S
ATOM   1807  C   CYS X 244     136.064 141.006 176.395  1.00252.31           C
ATOM   1808  O   CYS X 244     136.065 141.486 175.263  1.00252.31           O
ATOM   1809  N   GLY X 245     135.077 141.178 177.286  1.00424.00           N
ATOM   1810  CA  GLY X 245     135.472 140.721 178.590  1.00424.00           C
ATOM   1811  C   GLY X 245     134.884 141.353 179.798  1.00424.00           C
ATOM   1812  O   GLY X 245     134.381 140.656 180.674  1.00424.00           O
ATOM   1813  N   GLN X 246     135.023 142.659 179.911  1.00516.08           N
ATOM   1814  CA  GLN X 246     134.532 143.525 180.897  1.00516.08           C
ATOM   1815  CB  GLN X 246     134.516 142.948 182.309  1.00516.08           C
ATOM   1816  CG  GLN X 246     135.902 142.634 182.871  1.00516.08           C
ATOM   1817  CD  GLN X 246     135.715 142.073 184.274  1.00516.08           C
ATOM   1818  OE1 GLN X 246     134.596 141.781 184.694  1.00516.08           O
ATOM   1819  NE2 GLN X 246     136.841 141.912 185.019  1.00516.08           N
ATOM   1820  C   GLN X 246     135.264 144.838 180.916  1.00516.08           C
ATOM   1821  O   GLN X 246     136.443 144.975 180.703  1.00516.08           O
ATOM   1822  N   GLY X 247     134.585 145.939 181.153  1.00211.08           N
ATOM   1823  CA  GLY X 247     135.378 147.120 181.206  1.00211.08           C
ATOM   1824  C   GLY X 247     134.992 148.103 180.144  1.00211.08           C
ATOM   1825  O   GLY X 247     135.669 148.395 179.187  1.00211.08           O
ATOM   1826  N   HIS X 248     133.794 148.658 180.244  1.00324.57           N
ATOM   1827  CA  HIS X 248     133.136 149.761 179.629  1.00324.57           C
ATOM   1828  ND1 HIS X 248     131.444 151.846 178.200  1.00324.57           N
ATOM   1829  CG  HIS X 248     132.388 151.067 177.568  1.00324.57           C
ATOM   1830  CB  HIS X 248     132.951 149.773 178.104  1.00324.57           C
ATOM   1831  NE2 HIS X 248     131.940 152.879 176.297  1.00324.57           N
ATOM   1832  CD2 HIS X 248     132.680 151.715 176.407  1.00324.57           C
ATOM   1833  CE1 HIS X 248     131.212 152.915 177.397  1.00324.57           C
ATOM   1834  C   HIS X 248     131.851 149.963 180.367  1.00324.57           C
ATOM   1835  O   HIS X 248     131.808 150.900 181.153  1.00324.57           O
ATOM   1836  N   PRO X 249     130.766 149.246 180.167  1.00327.28           N
ATOM   1837  CA  PRO X 249     129.738 149.417 181.153  1.00327.28           C
ATOM   1838  CD  PRO X 249     130.119 149.313 178.843  1.00327.28           C
ATOM   1839  CB  PRO X 249     128.405 149.165 180.494  1.00327.28           C
ATOM   1840  CG  PRO X 249     128.633 149.585 179.054  1.00327.28           C
ATOM   1841  C   PRO X 249     129.731 148.858 182.535  1.00327.28           C
ATOM   1842  O   PRO X 249     129.164 147.784 182.726  1.00327.28           O
ATOM   1843  N   PRO X 250     130.240 149.542 183.508  1.00126.77           N
ATOM   1844  CA  PRO X 250     130.135 149.012 184.838  1.00126.77           C
ATOM   1845  CD  PRO X 250     130.302 151.007 183.507  1.00126.77           C
ATOM   1846  CB  PRO X 250     130.806 150.067 185.707  1.00126.77           C
ATOM   1847  CG  PRO X 250     130.424 151.387 184.997  1.00126.77           C
ATOM   1848  C   PRO X 250     128.668 148.955 185.157  1.00126.77           C
ATOM   1849  O   PRO X 250     128.226 148.054 185.868  1.00126.77           O
ATOM   1850  N   GLU X 251     127.924 149.952 184.642  1.00109.15           N
ATOM   1851  CA  GLU X 251     126.535 150.181 184.817  1.00109.15           C
ATOM   1852  CB  GLU X 251     126.079 151.472 184.118  1.00109.15           C
ATOM   1853  CG  GLU X 251     126.368 151.456 182.614  1.00109.15           C
ATOM   1854  CD  GLU X 251     126.046 152.830 182.047  1.00109.15           C
ATOM   1855  OE1 GLU X 251     125.621 153.715 182.837  1.00109.15           O
ATOM   1856  OE2 GLU X 251     126.225 153.014 180.814  1.00109.15           O
ATOM   1857  C   GLU X 251     125.824 149.049 184.181  1.00109.15           C
ATOM   1858  O   GLU X 251     124.862 148.530 184.737  1.00109.15           O
ATOM   1859  N   LEU X 252     126.291 148.623 182.993  1.00153.57           N
ATOM   1860  CA  LEU X 252     125.613 147.546 182.343  1.00153.57           C
ATOM   1861  CB  LEU X 252     125.981 147.382 180.862  1.00153.57           C
ATOM   1862  CG  LEU X 252     125.478 148.615 180.074  1.00153.57           C
ATOM   1863  CD1 LEU X 252     125.757 148.512 178.570  1.00153.57           C
ATOM   1864  CD2 LEU X 252     124.019 148.945 180.414  1.00153.57           C
ATOM   1865  C   LEU X 252     125.807 146.304 183.149  1.00153.57           C
ATOM   1866  O   LEU X 252     124.992 145.384 183.100  1.00153.57           O
ATOM   1867  N   ARG X 253     126.933 146.233 183.879  1.00168.78           N
ATOM   1868  CA  ARG X 253     127.150 145.157 184.804  1.00168.78           C
ATOM   1869  CB  ARG X 253     128.507 145.260 185.518  1.00168.78           C
ATOM   1870  CG  ARG X 253     128.841 144.064 186.410  1.00168.78           C
ATOM   1871  CD  ARG X 253     129.916 144.381 187.452  1.00168.78           C
ATOM   1872  NE  ARG X 253     131.072 144.985 186.733  1.00168.78           N
ATOM   1873  CZ  ARG X 253     131.632 146.136 187.208  1.00168.78           C
ATOM   1874  NH1 ARG X 253     131.137 146.717 188.339  1.00168.78           N
ATOM   1875  NH2 ARG X 253     132.682 146.709 186.550  1.00168.78           N
ATOM   1876  C   ARG X 253     126.096 145.299 185.859  1.00168.78           C
ATOM   1877  O   ARG X 253     125.591 144.312 186.388  1.00168.78           O
ATOM   1878  N   ALA X 254     125.761 146.556 186.215  1.00 38.25           N
ATOM   1879  CA  ALA X 254     124.728 146.812 187.180  1.00 38.25           C
ATOM   1880  CB  ALA X 254     124.519 148.311 187.455  1.00 38.25           C
ATOM   1881  C   ALA X 254     123.464 146.275 186.598  1.00 38.25           C
ATOM   1882  O   ALA X 254     122.624 145.718 187.303  1.00 38.25           O
ATOM   1883  N   LEU X 255     123.289 146.434 185.275  1.00124.03           N
ATOM   1884  CA  LEU X 255     122.116 145.870 184.697  1.00124.03           C
ATOM   1885  CB  LEU X 255     121.970 146.077 183.176  1.00124.03           C
ATOM   1886  CG  LEU X 255     121.597 147.511 182.750  1.00124.03           C
ATOM   1887  CD1 LEU X 255     120.246 147.930 183.351  1.00124.03           C
ATOM   1888  CD2 LEU X 255     122.720 148.517 183.030  1.00124.03           C
ATOM   1889  C   LEU X 255     122.194 144.400 184.937  1.00124.03           C
ATOM   1890  O   LEU X 255     121.186 143.764 185.239  1.00124.03           O
ATOM   1891  N   LEU X 256     123.398 143.813 184.819  1.00171.70           N
ATOM   1892  CA  LEU X 256     123.561 142.397 184.992  1.00171.70           C
ATOM   1893  CB  LEU X 256     125.043 141.961 185.101  1.00171.70           C
ATOM   1894  CG  LEU X 256     125.410 140.453 185.304  1.00171.70           C
ATOM   1895  CD1 LEU X 256     126.924 140.322 185.376  1.00171.70           C
ATOM   1896  CD2 LEU X 256     124.801 139.709 186.508  1.00171.70           C
ATOM   1897  C   LEU X 256     123.048 142.023 186.331  1.00171.70           C
ATOM   1898  O   LEU X 256     122.388 141.000 186.465  1.00171.70           O
ATOM   1899  N   ARG X 257     123.370 142.795 187.379  1.00123.51           N
ATOM   1900  CA  ARG X 257     122.957 142.354 188.675  1.00123.51           C
ATOM   1901  CB  ARG X 257     123.434 143.251 189.835  1.00123.51           C
ATOM   1902  CG  ARG X 257     122.886 144.677 189.818  1.00123.51           C
ATOM   1903  CD  ARG X 257     123.607 145.622 190.781  1.00123.51           C
ATOM   1904  NE  ARG X 257     123.434 145.088 192.161  1.00123.51           N
ATOM   1905  CZ  ARG X 257     124.262 145.516 193.158  1.00123.51           C
ATOM   1906  NH1 ARG X 257     125.230 146.440 192.887  1.00123.51           N
ATOM   1907  NH2 ARG X 257     124.128 145.020 194.422  1.00123.51           N
ATOM   1908  C   ARG X 257     121.474 142.326 188.666  1.00123.51           C
ATOM   1909  O   ARG X 257     120.850 141.491 189.317  1.00123.51           O
ATOM   1910  N   ALA X 258     120.878 143.257 187.908  1.00 57.14           N
ATOM   1911  CA  ALA X 258     119.461 143.288 187.769  1.00 57.14           C
ATOM   1912  CB  ALA X 258     118.971 144.443 186.880  1.00 57.14           C
ATOM   1913  C   ALA X 258     119.024 141.998 187.126  1.00 57.14           C
ATOM   1914  O   ALA X 258     117.989 141.457 187.509  1.00 57.14           O
ATOM   1915  N   ILE X 259     119.771 141.453 186.130  1.00199.06           N
ATOM   1916  CA  ILE X 259     119.280 140.218 185.563  1.00199.06           C
ATOM   1917  CB  ILE X 259     120.024 139.486 184.463  1.00199.06           C
ATOM   1918  CG1 ILE X 259     119.235 138.221 184.097  1.00199.06           C
ATOM   1919  CG2 ILE X 259     121.485 139.122 184.755  1.00199.06           C
ATOM   1920  CD1 ILE X 259     119.814 137.480 182.897  1.00199.06           C
ATOM   1921  C   ILE X 259     119.266 139.153 186.572  1.00199.06           C
ATOM   1922  O   ILE X 259     118.298 138.402 186.664  1.00199.06           O
ATOM   1923  N   SER X 260     120.368 139.041 187.327  1.00 95.46           N
ATOM   1924  CA  SER X 260     120.506 137.968 188.247  1.00 95.46           C
ATOM   1925  CB  SER X 260     121.880 137.946 188.938  1.00 95.46           C
ATOM   1926  OG  SER X 260     122.050 139.110 189.731  1.00 95.46           O
ATOM   1927  C   SER X 260     119.469 138.118 189.305  1.00 95.46           C
ATOM   1928  O   SER X 260     118.920 137.133 189.795  1.00 95.46           O
ATOM   1929  N   HIS X 261     119.170 139.366 189.694  1.00 66.40           N
ATOM   1930  CA  HIS X 261     118.180 139.561 190.707  1.00 66.40           C
ATOM   1931  ND1 HIS X 261     117.251 141.240 193.493  1.00 66.40           N
ATOM   1932  CG  HIS X 261     116.968 141.268 192.145  1.00 66.40           C
ATOM   1933  CB  HIS X 261     117.986 141.044 191.067  1.00 66.40           C
ATOM   1934  NE2 HIS X 261     115.079 141.678 193.308  1.00 66.40           N
ATOM   1935  CD2 HIS X 261     115.637 141.536 192.051  1.00 66.40           C
ATOM   1936  CE1 HIS X 261     116.086 141.491 194.142  1.00 66.40           C
ATOM   1937  C   HIS X 261     116.892 139.051 190.157  1.00 66.40           C
ATOM   1938  O   HIS X 261     116.154 138.325 190.823  1.00 66.40           O
ATOM   1939  N   ALA X 262     116.613 139.410 188.893  1.00 61.28           N
ATOM   1940  CA  ALA X 262     115.404 139.027 188.239  1.00 61.28           C
ATOM   1941  CB  ALA X 262     115.291 139.601 186.817  1.00 61.28           C
ATOM   1942  C   ALA X 262     115.357 137.538 188.125  1.00 61.28           C
ATOM   1943  O   ALA X 262     114.307 136.936 188.328  1.00 61.28           O
ATOM   1944  N   ARG X 263     116.486 136.889 187.791  1.00148.51           N
ATOM   1945  CA  ARG X 263     116.430 135.467 187.637  1.00148.51           C
ATOM   1946  CB  ARG X 263     117.742 134.827 187.138  1.00148.51           C
ATOM   1947  CG  ARG X 263     118.945 135.016 188.062  1.00148.51           C
ATOM   1948  CD  ARG X 263     120.220 134.335 187.560  1.00148.51           C
ATOM   1949  NE  ARG X 263     119.998 132.863 187.645  1.00148.51           N
ATOM   1950  CZ  ARG X 263     120.615 132.024 186.762  1.00148.51           C
ATOM   1951  NH1 ARG X 263     121.429 132.531 185.791  1.00148.51           N
ATOM   1952  NH2 ARG X 263     120.412 130.677 186.849  1.00148.51           N
ATOM   1953  C   ARG X 263     116.089 134.858 188.960  1.00148.51           C
ATOM   1954  O   ARG X 263     115.257 133.956 189.040  1.00148.51           O
ATOM   1955  N   LEU X 264     116.717 135.347 190.045  1.00129.89           N
ATOM   1956  CA  LEU X 264     116.465 134.787 191.340  1.00129.89           C
ATOM   1957  CB  LEU X 264     117.438 135.307 192.422  1.00129.89           C
ATOM   1958  CG  LEU X 264     117.328 136.802 192.782  1.00129.89           C
ATOM   1959  CD1 LEU X 264     116.084 137.097 193.634  1.00129.89           C
ATOM   1960  CD2 LEU X 264     118.625 137.313 193.428  1.00129.89           C
ATOM   1961  C   LEU X 264     115.050 135.070 191.739  1.00129.89           C
ATOM   1962  O   LEU X 264     114.385 134.232 192.344  1.00129.89           O
ATOM   1963  N   ARG X 265     114.548 136.274 191.420  1.00 88.57           N
ATOM   1964  CA  ARG X 265     113.219 136.653 191.799  1.00 88.57           C
ATOM   1965  CB  ARG X 265     112.975 138.156 191.603  1.00 88.57           C
ATOM   1966  CG  ARG X 265     111.967 138.709 192.607  1.00 88.57           C
ATOM   1967  CD  ARG X 265     112.221 140.178 192.949  1.00 88.57           C
ATOM   1968  NE  ARG X 265     111.632 140.418 194.296  1.00 88.57           N
ATOM   1969  CZ  ARG X 265     110.571 141.260 194.448  1.00 88.57           C
ATOM   1970  NH1 ARG X 265     110.083 141.931 193.367  1.00 88.57           N
ATOM   1971  NH2 ARG X 265     110.009 141.438 195.679  1.00 88.57           N
ATOM   1972  C   ARG X 265     112.245 135.848 190.994  1.00 88.57           C
ATOM   1973  O   ARG X 265     111.160 135.501 191.459  1.00 88.57           O
ATOM   1974  N   LEU X 266     112.633 135.531 189.748  1.00118.48           N
ATOM   1975  CA  LEU X 266     111.851 134.763 188.830  1.00118.48           C
ATOM   1976  CB  LEU X 266     112.635 134.498 187.531  1.00118.48           C
ATOM   1977  CG  LEU X 266     111.823 133.862 186.390  1.00118.48           C
ATOM   1978  CD1 LEU X 266     111.251 132.489 186.780  1.00118.48           C
ATOM   1979  CD2 LEU X 266     110.774 134.847 185.855  1.00118.48           C
ATOM   1980  C   LEU X 266     111.680 133.466 189.529  1.00118.48           C
ATOM   1981  O   LEU X 266     110.627 132.833 189.472  1.00118.48           O
ATOM   1982  N   ALA X 267     112.760 133.045 190.204  1.00 79.09           N
ATOM   1983  CA  ALA X 267     112.732 131.855 190.986  1.00 79.09           C
ATOM   1984  CB  ALA X 267     114.076 131.601 191.680  1.00 79.09           C
ATOM   1985  C   ALA X 267     111.721 132.082 192.064  1.00 79.09           C
ATOM   1986  O   ALA X 267     110.899 131.213 192.345  1.00 79.09           O
ATOM   1987  N   ALA X 268     111.782 133.278 192.686  1.00267.36           N
ATOM   1988  CA  ALA X 268     110.880 133.730 193.711  1.00267.36           C
ATOM   1989  CB  ALA X 268     109.477 133.091 193.714  1.00267.36           C
ATOM   1990  C   ALA X 268     111.512 133.487 195.038  1.00267.36           C
ATOM   1991  O   ALA X 268     112.541 132.821 195.142  1.00267.36           O
ATOM   1992  N   ALA X 269     110.907 134.058 196.096  1.00253.46           N
ATOM   1993  CA  ALA X 269     111.419 133.872 197.418  1.00253.46           C
ATOM   1994  CB  ALA X 269     112.156 135.101 197.977  1.00253.46           C
ATOM   1995  C   ALA X 269     110.242 133.626 198.301  1.00253.46           C
ATOM   1996  O   ALA X 269     109.113 133.972 197.959  1.00253.46           O
ATOM   1997  N   GLY X 270     110.482 132.994 199.464  1.00 99.18           N
ATOM   1998  CA  GLY X 270     109.410 132.736 200.376  1.00 99.18           C
ATOM   1999  C   GLY X 270     108.839 131.398 200.048  1.00 99.18           C
ATOM   2000  O   GLY X 270     109.299 130.713 199.136  1.00 99.18           O
ATOM   2001  N   ASP X 271     107.804 130.998 200.809  1.00101.91           N
ATOM   2002  CA  ASP X 271     107.177 129.728 200.606  1.00101.91           C
ATOM   2003  CB  ASP X 271     106.458 129.193 201.855  1.00101.91           C
ATOM   2004  CG  ASP X 271     107.516 128.776 202.864  1.00101.91           C
ATOM   2005  OD1 ASP X 271     108.723 128.824 202.506  1.00101.91           O
ATOM   2006  OD2 ASP X 271     107.133 128.398 204.003  1.00101.91           O
ATOM   2007  C   ASP X 271     106.146 129.899 199.545  1.00101.91           C
ATOM   2008  O   ASP X 271     106.465 130.063 198.368  1.00101.91           O
ATOM   2009  N   LEU X 272     104.864 129.874 199.952  1.00265.70           N
ATOM   2010  CA  LEU X 272     103.800 129.979 199.005  1.00265.70           C
ATOM   2011  CB  LEU X 272     102.404 129.865 199.655  1.00265.70           C
ATOM   2012  CG  LEU X 272     101.209 129.961 198.682  1.00265.70           C
ATOM   2013  CD1 LEU X 272     100.995 131.390 198.162  1.00265.70           C
ATOM   2014  CD2 LEU X 272     101.324 128.923 197.553  1.00265.70           C
ATOM   2015  C   LEU X 272     103.931 131.311 198.345  1.00265.70           C
ATOM   2016  O   LEU X 272     104.303 132.308 198.964  1.00265.70           O
ATOM   2017  N   VAL X 273     103.640 131.334 197.032  1.00124.44           N
ATOM   2018  CA  VAL X 273     103.749 132.516 196.234  1.00124.44           C
ATOM   2019  CB  VAL X 273     105.039 132.610 195.475  1.00124.44           C
ATOM   2020  CG1 VAL X 273     106.193 132.709 196.488  1.00124.44           C
ATOM   2021  CG2 VAL X 273     105.143 131.403 194.529  1.00124.44           C
ATOM   2022  C   VAL X 273     102.645 132.443 195.237  1.00124.44           C
ATOM   2023  O   VAL X 273     101.576 131.910 195.531  1.00124.44           O
ATOM   2024  N   SER X 274     102.869 133.007 194.034  1.00147.57           N
ATOM   2025  CA  SER X 274     101.855 132.981 193.025  1.00147.57           C
ATOM   2026  CB  SER X 274     102.317 133.557 191.675  1.00147.57           C
ATOM   2027  OG  SER X 274     101.260 133.490 190.729  1.00147.57           O
ATOM   2028  C   SER X 274     101.492 131.550 192.818  1.00147.57           C
ATOM   2029  O   SER X 274     102.289 130.651 193.078  1.00147.57           O
ATOM   2030  N   GLN X 275     100.251 131.307 192.359  1.00258.37           N
ATOM   2031  CA  GLN X 275      99.795 129.959 192.220  1.00258.37           C
ATOM   2032  CB  GLN X 275      98.327 129.852 191.772  1.00258.37           C
ATOM   2033  CG  GLN X 275      97.753 128.443 191.888  1.00258.37           C
ATOM   2034  CD  GLN X 275      97.465 128.192 193.362  1.00258.37           C
ATOM   2035  OE1 GLN X 275      97.024 129.089 194.079  1.00258.37           O
ATOM   2036  NE2 GLN X 275      97.726 126.943 193.833  1.00258.37           N
ATOM   2037  C   GLN X 275     100.636 129.295 191.184  1.00258.37           C
ATOM   2038  O   GLN X 275     100.940 129.875 190.144  1.00258.37           O
ATOM   2039  N   VAL X 276     101.051 128.047 191.470  1.00126.32           N
ATOM   2040  CA  VAL X 276     101.858 127.318 190.541  1.00126.32           C
ATOM   2041  CB  VAL X 276     103.318 127.332 190.880  1.00126.32           C
ATOM   2042  CG1 VAL X 276     103.815 128.786 190.808  1.00126.32           C
ATOM   2043  CG2 VAL X 276     103.511 126.672 192.256  1.00126.32           C
ATOM   2044  C   VAL X 276     101.400 125.899 190.580  1.00126.32           C
ATOM   2045  O   VAL X 276     100.688 125.488 191.495  1.00126.32           O
ATOM   2046  N   TRP X 277     101.789 125.116 189.559  1.00238.85           N
ATOM   2047  CA  TRP X 277     101.390 123.742 189.499  1.00238.85           C
ATOM   2048  CB  TRP X 277     100.505 123.427 188.284  1.00238.85           C
ATOM   2049  CG  TRP X 277      99.151 124.087 188.373  1.00238.85           C
ATOM   2050  CD2 TRP X 277      98.939 125.487 188.143  1.00238.85           C
ATOM   2051  CD1 TRP X 277      97.939 123.562 188.715  1.00238.85           C
ATOM   2052  NE1 TRP X 277      96.981 124.549 188.707  1.00238.85           N
ATOM   2053  CE2 TRP X 277      97.585 125.740 188.359  1.00238.85           C
ATOM   2054  CE3 TRP X 277      99.805 126.481 187.789  1.00238.85           C
ATOM   2055  CZ2 TRP X 277      97.075 127.000 188.223  1.00238.85           C
ATOM   2056  CZ3 TRP X 277      99.288 127.748 187.646  1.00238.85           C
ATOM   2057  CH2 TRP X 277      97.949 128.001 187.860  1.00238.85           C
ATOM   2058  C   TRP X 277     102.636 122.933 189.392  1.00238.85           C
ATOM   2059  O   TRP X 277     103.717 123.467 189.148  1.00238.85           O
ATOM   2060  N   THR X 278     102.517 121.609 189.602  1.00283.08           N
ATOM   2061  CA  THR X 278     103.687 120.789 189.545  1.00283.08           C
ATOM   2062  CB  THR X 278     103.881 119.925 190.757  1.00283.08           C
ATOM   2063  OG1 THR X 278     105.160 119.308 190.722  1.00283.08           O
ATOM   2064  CG2 THR X 278     102.775 118.857 190.782  1.00283.08           C
ATOM   2065  C   THR X 278     103.568 119.878 188.371  1.00283.08           C
ATOM   2066  O   THR X 278     102.474 119.483 187.971  1.00283.08           O
ATOM   2067  N   HIS X 279     104.727 119.549 187.777  1.00231.51           N
ATOM   2068  CA  HIS X 279     104.808 118.660 186.658  1.00231.51           C
ATOM   2069  ND1 HIS X 279     106.077 117.805 183.514  1.00231.51           N
ATOM   2070  CG  HIS X 279     105.094 118.566 184.106  1.00231.51           C
ATOM   2071  CB  HIS X 279     105.277 119.361 185.367  1.00231.51           C
ATOM   2072  NE2 HIS X 279     104.271 117.618 182.232  1.00231.51           N
ATOM   2073  CD2 HIS X 279     103.998 118.441 183.309  1.00231.51           C
ATOM   2074  CE1 HIS X 279     105.531 117.259 182.399  1.00231.51           C
ATOM   2075  C   HIS X 279     105.847 117.673 187.068  1.00231.51           C
ATOM   2076  O   HIS X 279     106.047 117.452 188.262  1.00231.51           O
ATOM   2077  N   GLU X 280     106.522 117.027 186.101  1.00259.43           N
ATOM   2078  CA  GLU X 280     107.554 116.116 186.490  1.00259.43           C
ATOM   2079  CB  GLU X 280     108.295 115.484 185.300  1.00259.43           C
ATOM   2080  CG  GLU X 280     109.401 114.506 185.705  1.00259.43           C
ATOM   2081  CD  GLU X 280     110.040 113.973 184.429  1.00259.43           C
ATOM   2082  OE1 GLU X 280     110.052 114.723 183.417  1.00259.43           O
ATOM   2083  OE2 GLU X 280     110.530 112.812 184.453  1.00259.43           O
ATOM   2084  C   GLU X 280     108.540 116.937 187.250  1.00259.43           C
ATOM   2085  O   GLU X 280     108.941 118.011 186.805  1.00259.43           O
ATOM   2086  N   LEU X 281     108.945 116.454 188.437  1.00261.02           N
ATOM   2087  CA  LEU X 281     109.854 117.235 189.215  1.00261.02           C
ATOM   2088  CB  LEU X 281     110.002 116.762 190.671  1.00261.02           C
ATOM   2089  CG  LEU X 281     108.725 116.959 191.510  1.00261.02           C
ATOM   2090  CD1 LEU X 281     107.560 116.107 190.980  1.00261.02           C
ATOM   2091  CD2 LEU X 281     109.001 116.731 193.004  1.00261.02           C
ATOM   2092  C   LEU X 281     111.188 117.177 188.559  1.00261.02           C
ATOM   2093  O   LEU X 281     111.608 116.138 188.053  1.00261.02           O
ATOM   2094  N   GLU X 282     111.880 118.329 188.542  1.00292.78           N
ATOM   2095  CA  GLU X 282     113.178 118.425 187.954  1.00292.78           C
ATOM   2096  CB  GLU X 282     113.361 119.692 187.101  1.00292.78           C
ATOM   2097  CG  GLU X 282     114.687 119.738 186.341  1.00292.78           C
ATOM   2098  CD  GLU X 282     114.545 118.855 185.110  1.00292.78           C
ATOM   2099  OE1 GLU X 282     113.540 119.033 184.371  1.00292.78           O
ATOM   2100  OE2 GLU X 282     115.435 117.990 184.895  1.00292.78           O
ATOM   2101  C   GLU X 282     114.129 118.524 189.096  1.00292.78           C
ATOM   2102  O   GLU X 282     113.712 118.730 190.235  1.00292.78           O
ATOM   2103  N   GLN X 283     115.438 118.347 188.831  1.00259.04           N
ATOM   2104  CA  GLN X 283     116.364 118.474 189.913  1.00259.04           C
ATOM   2105  CB  GLN X 283     117.829 118.253 189.500  1.00259.04           C
ATOM   2106  CG  GLN X 283     118.805 118.240 190.677  1.00259.04           C
ATOM   2107  CD  GLN X 283     120.202 118.008 190.121  1.00259.04           C
ATOM   2108  OE1 GLN X 283     120.417 118.053 188.911  1.00259.04           O
ATOM   2109  NE2 GLN X 283     121.182 117.754 191.028  1.00259.04           N
ATOM   2110  C   GLN X 283     116.198 119.876 190.386  1.00259.04           C
ATOM   2111  O   GLN X 283     116.158 120.807 189.583  1.00259.04           O
ATOM   2112  N   LYS X 284     116.074 120.063 191.712  1.00254.48           N
ATOM   2113  CA  LYS X 284     115.757 121.371 192.199  1.00254.48           C
ATOM   2114  CB  LYS X 284     114.848 121.366 193.439  1.00254.48           C
ATOM   2115  CG  LYS X 284     113.430 120.872 193.145  1.00254.48           C
ATOM   2116  CD  LYS X 284     112.608 120.576 194.400  1.00254.48           C
ATOM   2117  CE  LYS X 284     112.976 119.254 195.077  1.00254.48           C
ATOM   2118  NZ  LYS X 284     114.336 119.341 195.653  1.00254.48           N
ATOM   2119  C   LYS X 284     116.985 122.140 192.546  1.00254.48           C
ATOM   2120  O   LYS X 284     118.006 121.594 192.963  1.00254.48           O
ATOM   2121  N   MET X 285     116.877 123.465 192.338  1.00335.63           N
ATOM   2122  CA  MET X 285     117.866 124.444 192.666  1.00335.63           C
ATOM   2123  CB  MET X 285     118.687 124.936 191.463  1.00335.63           C
ATOM   2124  CG  MET X 285     117.844 125.704 190.443  1.00335.63           C
ATOM   2125  SD  MET X 285     118.792 126.505 189.114  1.00335.63           S
ATOM   2126  CE  MET X 285     119.310 127.921 190.127  1.00335.63           C
ATOM   2127  C   MET X 285     117.057 125.612 193.118  1.00335.63           C
ATOM   2128  O   MET X 285     115.836 125.601 192.968  1.00335.63           O
ATOM   2129  N   GLY X 286     117.693 126.641 193.710  1.00102.81           N
ATOM   2130  CA  GLY X 286     116.896 127.768 194.096  1.00102.81           C
ATOM   2131  C   GLY X 286     116.314 128.296 192.828  1.00102.81           C
ATOM   2132  O   GLY X 286     117.038 128.735 191.936  1.00102.81           O
ATOM   2133  N   SER X 287     114.972 128.270 192.718  1.00223.73           N
ATOM   2134  CA  SER X 287     114.357 128.696 191.503  1.00223.73           C
ATOM   2135  CB  SER X 287     114.710 127.796 190.303  1.00223.73           C
ATOM   2136  OG  SER X 287     114.078 128.267 189.122  1.00223.73           O
ATOM   2137  C   SER X 287     112.879 128.618 191.702  1.00223.73           C
ATOM   2138  O   SER X 287     112.400 128.146 192.732  1.00223.73           O
ATOM   2139  N   ALA X 288     112.118 129.113 190.711  1.00 74.59           N
ATOM   2140  CA  ALA X 288     110.695 128.993 190.760  1.00 74.59           C
ATOM   2141  CB  ALA X 288     109.997 129.588 189.526  1.00 74.59           C
ATOM   2142  C   ALA X 288     110.479 127.525 190.743  1.00 74.59           C
ATOM   2143  O   ALA X 288     109.582 126.990 191.392  1.00 74.59           O
ATOM   2144  N   LYS X 289     111.349 126.845 189.979  1.00192.91           N
ATOM   2145  CA  LYS X 289     111.306 125.427 189.836  1.00192.91           C
ATOM   2146  CB  LYS X 289     111.470 124.656 191.156  1.00192.91           C
ATOM   2147  CG  LYS X 289     111.610 123.149 190.937  1.00192.91           C
ATOM   2148  CD  LYS X 289     112.833 122.786 190.092  1.00192.91           C
ATOM   2149  CE  LYS X 289     114.131 123.442 190.569  1.00192.91           C
ATOM   2150  NZ  LYS X 289     115.172 123.322 189.525  1.00192.91           N
ATOM   2151  C   LYS X 289     110.002 125.085 189.227  1.00192.91           C
ATOM   2152  O   LYS X 289     109.473 123.990 189.415  1.00192.91           O
ATOM   2153  N   LYS X 290     109.453 126.032 188.451  1.00250.73           N
ATOM   2154  CA  LYS X 290     108.255 125.698 187.762  1.00250.73           C
ATOM   2155  CB  LYS X 290     107.700 126.846 186.902  1.00250.73           C
ATOM   2156  CG  LYS X 290     107.430 128.128 187.692  1.00250.73           C
ATOM   2157  CD  LYS X 290     106.489 127.939 188.881  1.00250.73           C
ATOM   2158  CE  LYS X 290     107.181 127.330 190.104  1.00250.73           C
ATOM   2159  NZ  LYS X 290     106.223 127.207 191.223  1.00250.73           N
ATOM   2160  C   LYS X 290     108.722 124.622 186.851  1.00250.73           C
ATOM   2161  O   LYS X 290     109.861 124.666 186.389  1.00250.73           O
ATOM   2162  N   SER X 291     107.887 123.603 186.594  1.00159.31           N
ATOM   2163  CA  SER X 291     108.392 122.552 185.767  1.00159.31           C
ATOM   2164  CB  SER X 291     107.408 121.389 185.583  1.00159.31           C
ATOM   2165  OG  SER X 291     107.171 120.773 186.840  1.00159.31           O
ATOM   2166  C   SER X 291     108.685 123.148 184.437  1.00159.31           C
ATOM   2167  O   SER X 291     107.994 124.059 183.988  1.00159.31           O
ATOM   2168  N   SER X 292     109.765 122.679 183.791  1.00 78.36           N
ATOM   2169  CA  SER X 292     110.089 123.227 182.513  1.00 78.36           C
ATOM   2170  CB  SER X 292     111.370 122.624 181.914  1.00 78.36           C
ATOM   2171  OG  SER X 292     111.635 123.205 180.646  1.00 78.36           O
ATOM   2172  C   SER X 292     108.955 122.874 181.613  1.00 78.36           C
ATOM   2173  O   SER X 292     108.377 123.730 180.948  1.00 78.36           O
ATOM   2174  N   GLY X 293     108.595 121.576 181.600  1.00 78.10           N
ATOM   2175  CA  GLY X 293     107.533 121.114 180.761  1.00 78.10           C
ATOM   2176  C   GLY X 293     106.267 121.753 181.211  1.00 78.10           C
ATOM   2177  O   GLY X 293     105.456 122.189 180.395  1.00 78.10           O
ATOM   2178  N   ARG X 294     106.069 121.832 182.540  1.00179.25           N
ATOM   2179  CA  ARG X 294     104.838 122.349 183.051  1.00179.25           C
ATOM   2180  CB  ARG X 294     104.773 122.291 184.588  1.00179.25           C
ATOM   2181  CG  ARG X 294     103.364 122.474 185.156  1.00179.25           C
ATOM   2182  CD  ARG X 294     103.068 123.877 185.689  1.00179.25           C
ATOM   2183  NE  ARG X 294     102.769 124.750 184.520  1.00179.25           N
ATOM   2184  CZ  ARG X 294     101.521 124.744 183.966  1.00179.25           C
ATOM   2185  NH1 ARG X 294     100.556 123.922 184.472  1.00179.25           N
ATOM   2186  NH2 ARG X 294     101.243 125.549 182.899  1.00179.25           N
ATOM   2187  C   ARG X 294     104.683 123.770 182.626  1.00179.25           C
ATOM   2188  O   ARG X 294     103.647 124.145 182.079  1.00179.25           O
ATOM   2189  N   VAL X 295     105.720 124.607 182.829  1.00271.92           N
ATOM   2190  CA  VAL X 295     105.536 125.977 182.455  1.00271.92           C
ATOM   2191  CB  VAL X 295     105.854 126.954 183.554  1.00271.92           C
ATOM   2192  CG1 VAL X 295     104.852 126.741 184.697  1.00271.92           C
ATOM   2193  CG2 VAL X 295     107.322 126.774 183.980  1.00271.92           C
ATOM   2194  C   VAL X 295     106.408 126.291 181.285  1.00271.92           C
ATOM   2195  O   VAL X 295     107.630 126.145 181.337  1.00271.92           O
ATOM   2196  N   TYR X 296     105.757 126.704 180.180  1.00357.00           N
ATOM   2197  CA  TYR X 296     106.380 127.160 178.971  1.00357.00           C
ATOM   2198  CB  TYR X 296     106.863 128.623 179.061  1.00357.00           C
ATOM   2199  CG  TYR X 296     107.378 129.054 177.726  1.00357.00           C
ATOM   2200  CD1 TYR X 296     106.510 129.231 176.675  1.00357.00           C
ATOM   2201  CD2 TYR X 296     108.717 129.307 177.532  1.00357.00           C
ATOM   2202  CE1 TYR X 296     106.974 129.628 175.443  1.00357.00           C
ATOM   2203  CE2 TYR X 296     109.189 129.704 176.304  1.00357.00           C
ATOM   2204  CZ  TYR X 296     108.314 129.863 175.257  1.00357.00           C
ATOM   2205  OH  TYR X 296     108.787 130.268 173.993  1.00357.00           O
ATOM   2206  C   TYR X 296     107.517 126.254 178.606  1.00357.00           C
ATOM   2207  O   TYR X 296     108.636 126.707 178.376  1.00357.00           O
ATOM   2208  N   PHE X 297     107.284 124.930 178.579  1.00120.14           N
ATOM   2209  CA  PHE X 297     108.386 124.088 178.223  1.00120.14           C
ATOM   2210  CB  PHE X 297     108.061 122.588 178.273  1.00120.14           C
ATOM   2211  CG  PHE X 297     109.305 121.867 177.882  1.00120.14           C
ATOM   2212  CD1 PHE X 297     110.280 121.594 178.816  1.00120.14           C
ATOM   2213  CD2 PHE X 297     109.503 121.465 176.581  1.00120.14           C
ATOM   2214  CE1 PHE X 297     111.429 120.929 178.461  1.00120.14           C
ATOM   2215  CE2 PHE X 297     110.653 120.799 176.220  1.00120.14           C
ATOM   2216  CZ  PHE X 297     111.617 120.531 177.159  1.00120.14           C
ATOM   2217  C   PHE X 297     108.729 124.378 176.801  1.00120.14           C
ATOM   2218  O   PHE X 297     109.879 124.650 176.463  1.00120.14           O
ATOM   2219  N   ASP X 298     107.700 124.345 175.940  1.00151.19           N
ATOM   2220  CA  ASP X 298     107.911 124.560 174.541  1.00151.19           C
ATOM   2221  CB  ASP X 298     106.856 123.891 173.650  1.00151.19           C
ATOM   2222  CG  ASP X 298     107.086 122.386 173.699  1.00151.19           C
ATOM   2223  OD1 ASP X 298     108.275 121.971 173.685  1.00151.19           O
ATOM   2224  OD2 ASP X 298     106.076 121.636 173.763  1.00151.19           O
ATOM   2225  C   ASP X 298     107.860 126.026 174.286  1.00151.19           C
ATOM   2226  O   ASP X 298     107.602 126.843 175.170  1.00151.19           O
ATOM   2227  N   PRO X 299     108.149 126.343 173.063  1.00219.88           N
ATOM   2228  CA  PRO X 299     108.096 127.705 172.621  1.00219.88           C
ATOM   2229  CD  PRO X 299     109.112 125.558 172.307  1.00219.88           C
ATOM   2230  CB  PRO X 299     108.782 127.725 171.258  1.00219.88           C
ATOM   2231  CG  PRO X 299     109.774 126.551 171.338  1.00219.88           C
ATOM   2232  C   PRO X 299     106.672 128.146 172.600  1.00219.88           C
ATOM   2233  O   PRO X 299     106.425 129.347 172.513  1.00219.88           O
ATOM   2234  N   VAL X 300     105.723 127.194 172.674  1.00 41.67           N
ATOM   2235  CA  VAL X 300     104.342 127.561 172.638  1.00 41.67           C
ATOM   2236  CB  VAL X 300     103.411 126.392 172.794  1.00 41.67           C
ATOM   2237  CG1 VAL X 300     101.966 126.916 172.829  1.00 41.67           C
ATOM   2238  CG2 VAL X 300     103.690 125.390 171.662  1.00 41.67           C
ATOM   2239  C   VAL X 300     104.115 128.480 173.787  1.00 41.67           C
ATOM   2240  O   VAL X 300     104.656 128.278 174.873  1.00 41.67           O
ATOM   2241  N   ILE X 301     103.307 129.534 173.567  1.00110.34           N
ATOM   2242  CA  ILE X 301     103.096 130.489 174.608  1.00110.34           C
ATOM   2243  CB  ILE X 301     102.524 131.788 174.117  1.00110.34           C
ATOM   2244  CG1 ILE X 301     103.488 132.454 173.121  1.00110.34           C
ATOM   2245  CG2 ILE X 301     102.207 132.660 175.342  1.00110.34           C
ATOM   2246  CD1 ILE X 301     104.848 132.801 173.724  1.00110.34           C
ATOM   2247  C   ILE X 301     102.116 129.905 175.566  1.00110.34           C
ATOM   2248  O   ILE X 301     101.031 129.470 175.183  1.00110.34           O
ATOM   2249  N   SER X 302     102.508 129.858 176.852  1.00177.20           N
ATOM   2250  CA  SER X 302     101.639 129.339 177.860  1.00177.20           C
ATOM   2251  CB  SER X 302     101.146 127.910 177.575  1.00177.20           C
ATOM   2252  OG  SER X 302     102.240 127.005 177.578  1.00177.20           O
ATOM   2253  C   SER X 302     102.432 129.293 179.121  1.00177.20           C
ATOM   2254  O   SER X 302     103.578 129.737 179.166  1.00177.20           O
ATOM   2255  N   GLY X 303     101.819 128.763 180.193  1.00225.15           N
ATOM   2256  CA  GLY X 303     102.527 128.622 181.427  1.00225.15           C
ATOM   2257  C   GLY X 303     102.695 129.969 182.037  1.00225.15           C
ATOM   2258  O   GLY X 303     101.836 130.840 181.911  1.00225.15           O
ATOM   2259  N   PHE X 304     103.837 130.165 182.721  1.00269.56           N
ATOM   2260  CA  PHE X 304     104.072 131.391 183.414  1.00269.56           C
ATOM   2261  CB  PHE X 304     104.727 131.134 184.783  1.00269.56           C
ATOM   2262  CG  PHE X 304     104.319 132.201 185.741  1.00269.56           C
ATOM   2263  CD1 PHE X 304     103.033 132.216 186.232  1.00269.56           C
ATOM   2264  CD2 PHE X 304     105.202 133.153 186.185  1.00269.56           C
ATOM   2265  CE1 PHE X 304     102.625 133.177 187.127  1.00269.56           C
ATOM   2266  CE2 PHE X 304     104.802 134.116 187.081  1.00269.56           C
ATOM   2267  CZ  PHE X 304     103.512 134.134 187.554  1.00269.56           C
ATOM   2268  C   PHE X 304     104.999 132.163 182.533  1.00269.56           C
ATOM   2269  O   PHE X 304     105.829 131.584 181.837  1.00269.56           O
ATOM   2270  N   SER X 305     104.869 133.501 182.529  1.00151.84           N
ATOM   2271  CA  SER X 305     105.618 134.339 181.639  1.00151.84           C
ATOM   2272  CB  SER X 305     105.167 135.807 181.675  1.00151.84           C
ATOM   2273  OG  SER X 305     103.828 135.915 181.216  1.00151.84           O
ATOM   2274  C   SER X 305     107.062 134.304 182.008  1.00151.84           C
ATOM   2275  O   SER X 305     107.883 134.944 181.356  1.00151.84           O
ATOM   2276  N   THR X 306     107.401 133.586 183.091  1.00 75.92           N
ATOM   2277  CA  THR X 306     108.754 133.505 183.566  1.00 75.92           C
ATOM   2278  CB  THR X 306     108.868 132.812 184.891  1.00 75.92           C
ATOM   2279  OG1 THR X 306     108.359 131.490 184.805  1.00 75.92           O
ATOM   2280  CG2 THR X 306     108.094 133.625 185.939  1.00 75.92           C
ATOM   2281  C   THR X 306     109.666 132.784 182.612  1.00 75.92           C
ATOM   2282  O   THR X 306     110.808 133.197 182.418  1.00 75.92           O
ATOM   2283  N   SER X 307     109.195 131.691 181.982  1.00100.78           N
ATOM   2284  CA  SER X 307     110.056 130.850 181.190  1.00100.78           C
ATOM   2285  CB  SER X 307     109.315 129.633 180.612  1.00100.78           C
ATOM   2286  OG  SER X 307     110.206 128.842 179.841  1.00100.78           O
ATOM   2287  C   SER X 307     110.663 131.591 180.035  1.00100.78           C
ATOM   2288  O   SER X 307     111.865 131.485 179.788  1.00100.78           O
ATOM   2289  N   ARG X 308     109.860 132.372 179.293  1.00124.03           N
ATOM   2290  CA  ARG X 308     110.397 133.023 178.135  1.00124.03           C
ATOM   2291  CB  ARG X 308     109.360 133.896 177.410  1.00124.03           C
ATOM   2292  CG  ARG X 308     108.287 133.090 176.679  1.00124.03           C
ATOM   2293  CD  ARG X 308     108.655 132.790 175.224  1.00124.03           C
ATOM   2294  NE  ARG X 308     108.737 134.093 174.509  1.00124.03           N
ATOM   2295  CZ  ARG X 308     109.694 134.293 173.556  1.00124.03           C
ATOM   2296  NH1 ARG X 308     110.581 133.298 173.262  1.00124.03           N
ATOM   2297  NH2 ARG X 308     109.767 135.490 172.902  1.00124.03           N
ATOM   2298  C   ARG X 308     111.497 133.926 178.573  1.00124.03           C
ATOM   2299  O   ARG X 308     112.576 133.947 177.980  1.00124.03           O
ATOM   2300  N   PHE X 309     111.250 134.684 179.652  1.00132.11           N
ATOM   2301  CA  PHE X 309     112.246 135.584 180.122  1.00132.11           C
ATOM   2302  CB  PHE X 309     111.735 136.591 181.160  1.00132.11           C
ATOM   2303  CG  PHE X 309     110.955 137.523 180.300  1.00132.11           C
ATOM   2304  CD1 PHE X 309     109.664 137.224 179.933  1.00132.11           C
ATOM   2305  CD2 PHE X 309     111.531 138.683 179.836  1.00132.11           C
ATOM   2306  CE1 PHE X 309     108.953 138.078 179.123  1.00132.11           C
ATOM   2307  CE2 PHE X 309     110.826 139.540 179.026  1.00132.11           C
ATOM   2308  CZ  PHE X 309     109.535 139.237 178.668  1.00132.11           C
ATOM   2309  C   PHE X 309     113.422 134.825 180.607  1.00132.11           C
ATOM   2310  O   PHE X 309     114.536 135.284 180.418  1.00132.11           O
ATOM   2311  N   ASN X 310     113.246 133.647 181.226  1.00 73.41           N
ATOM   2312  CA  ASN X 310     114.407 132.941 181.695  1.00 73.41           C
ATOM   2313  CB  ASN X 310     114.058 131.591 182.347  1.00 73.41           C
ATOM   2314  CG  ASN X 310     113.300 131.875 183.635  1.00 73.41           C
ATOM   2315  OD1 ASN X 310     112.158 131.450 183.806  1.00 73.41           O
ATOM   2316  ND2 ASN X 310     113.951 132.617 184.571  1.00 73.41           N
ATOM   2317  C   ASN X 310     115.313 132.657 180.531  1.00 73.41           C
ATOM   2318  O   ASN X 310     116.529 132.818 180.635  1.00 73.41           O
ATOM   2319  N   GLN X 311     114.745 132.234 179.386  1.00 65.74           N
ATOM   2320  CA  GLN X 311     115.534 131.920 178.224  1.00 65.74           C
ATOM   2321  CB  GLN X 311     114.670 131.378 177.073  1.00 65.74           C
ATOM   2322  CG  GLN X 311     113.954 130.071 177.426  1.00 65.74           C
ATOM   2323  CD  GLN X 311     113.136 129.634 176.220  1.00 65.74           C
ATOM   2324  OE1 GLN X 311     113.127 130.299 175.185  1.00 65.74           O
ATOM   2325  NE2 GLN X 311     112.426 128.481 176.356  1.00 65.74           N
ATOM   2326  C   GLN X 311     116.218 133.165 177.739  1.00 65.74           C
ATOM   2327  O   GLN X 311     117.375 133.120 177.318  1.00 65.74           O
ATOM   2328  N   MET X 312     115.489 134.301 177.751  1.00146.20           N
ATOM   2329  CA  MET X 312     115.994 135.574 177.310  1.00146.20           C
ATOM   2330  CB  MET X 312     114.891 136.642 177.237  1.00146.20           C
ATOM   2331  CG  MET X 312     113.806 136.333 176.205  1.00146.20           C
ATOM   2332  SD  MET X 312     112.492 137.585 176.101  1.00146.20           S
ATOM   2333  CE  MET X 312     111.550 136.715 174.815  1.00146.20           C
ATOM   2334  C   MET X 312     117.057 136.116 178.232  1.00146.20           C
ATOM   2335  O   MET X 312     118.021 136.710 177.751  1.00146.20           O
ATOM   2336  N   LEU X 313     116.883 135.970 179.570  1.00153.17           N
ATOM   2337  CA  LEU X 313     117.775 136.452 180.596  1.00153.17           C
ATOM   2338  CB  LEU X 313     117.315 136.172 182.044  1.00153.17           C
ATOM   2339  CG  LEU X 313     115.870 136.568 182.413  1.00153.17           C
ATOM   2340  CD1 LEU X 313     115.685 136.660 183.935  1.00153.17           C
ATOM   2341  CD2 LEU X 313     115.348 137.774 181.622  1.00153.17           C
ATOM   2342  C   LEU X 313     119.021 135.684 180.451  1.00153.17           C
ATOM   2343  O   LEU X 313     120.114 136.241 180.470  1.00153.17           O
ATOM   2344  N   SER X 314     118.868 134.354 180.316  1.00246.96           N
ATOM   2345  CA  SER X 314     120.008 133.578 179.979  1.00246.96           C
ATOM   2346  CB  SER X 314     119.778 132.058 180.026  1.00246.96           C
ATOM   2347  OG  SER X 314     119.560 131.640 181.365  1.00246.96           O
ATOM   2348  C   SER X 314     120.167 133.978 178.558  1.00246.96           C
ATOM   2349  O   SER X 314     119.311 134.591 177.966  1.00246.96           O
ATOM   2350  N   GLY X 315     121.261 133.779 177.890  1.00259.66           N
ATOM   2351  CA  GLY X 315     121.124 134.252 176.543  1.00259.66           C
ATOM   2352  C   GLY X 315     121.552 135.688 176.524  1.00259.66           C
ATOM   2353  O   GLY X 315     122.546 136.035 175.895  1.00259.66           O
ATOM   2354  N   VAL X 316     120.804 136.591 177.194  1.00215.51           N
ATOM   2355  CA  VAL X 316     121.300 137.926 177.251  1.00215.51           C
ATOM   2356  CB  VAL X 316     120.325 138.958 177.730  1.00215.51           C
ATOM   2357  CG1 VAL X 316     119.134 139.011 176.758  1.00215.51           C
ATOM   2358  CG2 VAL X 316     119.962 138.651 179.178  1.00215.51           C
ATOM   2359  C   VAL X 316     122.456 137.891 178.164  1.00215.51           C
ATOM   2360  O   VAL X 316     123.479 138.459 177.836  1.00215.51           O
ATOM   2361  N   GLN X 317     122.337 137.203 179.316  1.00148.62           N
ATOM   2362  CA  GLN X 317     123.384 137.091 180.283  1.00148.62           C
ATOM   2363  CB  GLN X 317     122.919 136.249 181.486  1.00148.62           C
ATOM   2364  CG  GLN X 317     124.037 135.714 182.381  1.00148.62           C
ATOM   2365  CD  GLN X 317     123.389 134.918 183.505  1.00148.62           C
ATOM   2366  OE1 GLN X 317     124.061 134.469 184.433  1.00148.62           O
ATOM   2367  NE2 GLN X 317     122.045 134.733 183.419  1.00148.62           N
ATOM   2368  C   GLN X 317     124.495 136.346 179.646  1.00148.62           C
ATOM   2369  O   GLN X 317     125.658 136.740 179.736  1.00148.62           O
ATOM   2370  N   HIS X 318     124.134 135.241 178.970  1.00112.83           N
ATOM   2371  CA  HIS X 318     125.125 134.387 178.396  1.00112.83           C
ATOM   2372  ND1 HIS X 318     126.102 131.160 178.198  1.00112.83           N
ATOM   2373  CG  HIS X 318     125.535 132.098 177.364  1.00112.83           C
ATOM   2374  CB  HIS X 318     124.512 133.104 177.803  1.00112.83           C
ATOM   2375  NE2 HIS X 318     126.995 130.843 176.187  1.00112.83           N
ATOM   2376  CD2 HIS X 318     126.091 131.889 176.139  1.00112.83           C
ATOM   2377  CE1 HIS X 318     126.968 130.437 177.443  1.00112.83           C
ATOM   2378  C   HIS X 318     125.845 135.099 177.297  1.00112.83           C
ATOM   2379  O   HIS X 318     127.070 135.147 177.278  1.00112.83           O
ATOM   2380  N   VAL X 319     125.102 135.684 176.345  1.00145.31           N
ATOM   2381  CA  VAL X 319     125.728 136.341 175.234  1.00145.31           C
ATOM   2382  CB  VAL X 319     124.781 136.679 174.119  1.00145.31           C
ATOM   2383  CG1 VAL X 319     123.958 137.921 174.491  1.00145.31           C
ATOM   2384  CG2 VAL X 319     125.606 136.833 172.834  1.00145.31           C
ATOM   2385  C   VAL X 319     126.383 137.604 175.707  1.00145.31           C
ATOM   2386  O   VAL X 319     127.341 138.067 175.094  1.00145.31           O
ATOM   2387  N   THR X 320     125.827 138.239 176.761  1.00125.26           N
ATOM   2388  CA  THR X 320     126.438 139.384 177.379  1.00125.26           C
ATOM   2389  CB  THR X 320     125.840 139.785 178.709  1.00125.26           C
ATOM   2390  OG1 THR X 320     124.639 140.540 178.622  1.00125.26           O
ATOM   2391  CG2 THR X 320     126.935 140.514 179.487  1.00125.26           C
ATOM   2392  C   THR X 320     127.773 138.962 177.830  1.00125.26           C
ATOM   2393  O   THR X 320     128.789 139.593 177.539  1.00125.26           O
ATOM   2394  N   GLU X 321     127.767 137.853 178.579  1.00135.48           N
ATOM   2395  CA  GLU X 321     128.972 137.389 179.155  1.00135.48           C
ATOM   2396  CB  GLU X 321     128.815 136.273 180.214  1.00135.48           C
ATOM   2397  CG  GLU X 321     128.295 134.931 179.706  1.00135.48           C
ATOM   2398  CD  GLU X 321     128.213 133.978 180.889  1.00135.48           C
ATOM   2399  OE1 GLU X 321     129.238 133.847 181.611  1.00135.48           O
ATOM   2400  OE2 GLU X 321     127.127 133.372 181.090  1.00135.48           O
ATOM   2401  C   GLU X 321     129.867 136.930 178.077  1.00135.48           C
ATOM   2402  O   GLU X 321     131.063 136.973 178.278  1.00135.48           O
ATOM   2403  N   THR X 322     129.347 136.373 176.970  1.00129.40           N
ATOM   2404  CA  THR X 322     130.164 135.924 175.877  1.00129.40           C
ATOM   2405  CB  THR X 322     129.335 135.033 174.997  1.00129.40           C
ATOM   2406  OG1 THR X 322     128.798 133.968 175.767  1.00129.40           O
ATOM   2407  CG2 THR X 322     130.209 134.450 173.889  1.00129.40           C
ATOM   2408  C   THR X 322     130.729 137.055 175.033  1.00129.40           C
ATOM   2409  O   THR X 322     131.925 137.169 174.819  1.00129.40           O
ATOM   2410  N   LEU X 323     129.859 137.863 174.413  1.00251.65           N
ATOM   2411  CA  LEU X 323     130.168 138.951 173.514  1.00251.65           C
ATOM   2412  CB  LEU X 323     129.389 138.898 172.199  1.00251.65           C
ATOM   2413  CG  LEU X 323     129.717 137.626 171.396  1.00251.65           C
ATOM   2414  CD1 LEU X 323     129.035 136.388 171.998  1.00251.65           C
ATOM   2415  CD2 LEU X 323     129.451 137.817 169.900  1.00251.65           C
ATOM   2416  C   LEU X 323     130.151 140.354 174.029  1.00251.65           C
ATOM   2417  O   LEU X 323     130.202 141.268 173.210  1.00251.65           O
ATOM   2418  N   GLY X 324     129.850 140.618 175.307  1.00117.33           N
ATOM   2419  CA  GLY X 324     129.768 142.007 175.650  1.00117.33           C
ATOM   2420  C   GLY X 324     128.379 142.483 175.336  1.00117.33           C
ATOM   2421  O   GLY X 324     127.520 141.700 174.942  1.00117.33           O
ATOM   2422  N   MET X 325     128.121 143.794 175.547  1.00249.46           N
ATOM   2423  CA  MET X 325     126.862 144.492 175.493  1.00249.46           C
ATOM   2424  CB  MET X 325     126.836 145.858 176.168  1.00249.46           C
ATOM   2425  CG  MET X 325     125.583 146.004 177.045  1.00249.46           C
ATOM   2426  SD  MET X 325     123.960 145.712 176.266  1.00249.46           S
ATOM   2427  CE  MET X 325     124.049 143.910 176.111  1.00249.46           C
ATOM   2428  C   MET X 325     126.384 144.594 174.107  1.00249.46           C
ATOM   2429  O   MET X 325     125.223 144.901 173.847  1.00249.46           O
ATOM   2430  N   TRP X 326     127.307 144.420 173.169  1.00136.01           N
ATOM   2431  CA  TRP X 326     126.902 144.512 171.813  1.00136.01           C
ATOM   2432  CB  TRP X 326     128.083 144.220 170.868  1.00136.01           C
ATOM   2433  CG  TRP X 326     127.787 144.369 169.399  1.00136.01           C
ATOM   2434  CD2 TRP X 326     127.864 143.313 168.426  1.00136.01           C
ATOM   2435  CD1 TRP X 326     127.459 145.499 168.715  1.00136.01           C
ATOM   2436  NE1 TRP X 326     127.313 145.211 167.382  1.00136.01           N
ATOM   2437  CE2 TRP X 326     127.564 143.875 167.186  1.00136.01           C
ATOM   2438  CE3 TRP X 326     128.168 141.988 168.550  1.00136.01           C
ATOM   2439  CZ2 TRP X 326     127.562 143.123 166.048  1.00136.01           C
ATOM   2440  CZ3 TRP X 326     128.156 141.228 167.401  1.00136.01           C
ATOM   2441  CH2 TRP X 326     127.859 141.785 166.174  1.00136.01           C
ATOM   2442  C   TRP X 326     125.832 143.481 171.587  1.00136.01           C
ATOM   2443  O   TRP X 326     124.808 143.793 170.983  1.00136.01           O
ATOM   2444  N   CYS X 327     126.021 142.236 172.082  1.00101.44           N
ATOM   2445  CA  CYS X 327     125.050 141.200 171.832  1.00101.44           C
ATOM   2446  CB  CYS X 327     125.510 139.789 172.232  1.00101.44           C
ATOM   2447  SG  CYS X 327     126.589 139.065 170.965  1.00101.44           S
ATOM   2448  C   CYS X 327     123.733 141.459 172.482  1.00101.44           C
ATOM   2449  O   CYS X 327     122.683 141.296 171.861  1.00101.44           O
ATOM   2450  N   GLY X 328     123.736 141.867 173.757  1.00 97.58           N
ATOM   2451  CA  GLY X 328     122.487 142.118 174.390  1.00 97.58           C
ATOM   2452  C   GLY X 328     121.820 143.245 173.663  1.00 97.58           C
ATOM   2453  O   GLY X 328     120.596 143.293 173.567  1.00 97.58           O
ATOM   2454  N   ALA X 329     122.623 144.212 173.176  1.00106.47           N
ATOM   2455  CA  ALA X 329     122.131 145.371 172.475  1.00106.47           C
ATOM   2456  CB  ALA X 329     123.271 146.302 172.027  1.00106.47           C
ATOM   2457  C   ALA X 329     121.391 144.974 171.229  1.00106.47           C
ATOM   2458  O   ALA X 329     120.230 145.343 171.059  1.00106.47           O
ATOM   2459  N   GLN X 330     122.021 144.178 170.340  1.00133.83           N
ATOM   2460  CA  GLN X 330     121.394 143.854 169.082  1.00133.83           C
ATOM   2461  CB  GLN X 330     122.332 143.228 168.029  1.00133.83           C
ATOM   2462  CG  GLN X 330     123.053 144.239 167.130  1.00133.83           C
ATOM   2463  CD  GLN X 330     124.177 144.925 167.887  1.00133.83           C
ATOM   2464  OE1 GLN X 330     125.015 144.271 168.504  1.00133.83           O
ATOM   2465  NE2 GLN X 330     124.208 146.283 167.825  1.00133.83           N
ATOM   2466  C   GLN X 330     120.238 142.927 169.249  1.00133.83           C
ATOM   2467  O   GLN X 330     119.182 143.117 168.648  1.00133.83           O
ATOM   2468  N   ALA X 331     120.421 141.883 170.068  1.00 93.91           N
ATOM   2469  CA  ALA X 331     119.400 140.914 170.320  1.00 93.91           C
ATOM   2470  CB  ALA X 331     119.875 139.785 171.244  1.00 93.91           C
ATOM   2471  C   ALA X 331     118.314 141.629 171.035  1.00 93.91           C
ATOM   2472  O   ALA X 331     117.163 141.225 170.970  1.00 93.91           O
ATOM   2473  N   ALA X 332     118.660 142.661 171.823  1.00 93.45           N
ATOM   2474  CA  ALA X 332     117.630 143.384 172.513  1.00 93.45           C
ATOM   2475  CB  ALA X 332     118.151 144.519 173.402  1.00 93.45           C
ATOM   2476  C   ALA X 332     116.743 144.022 171.497  1.00 93.45           C
ATOM   2477  O   ALA X 332     115.525 144.006 171.625  1.00 93.45           O
ATOM   2478  N   ARG X 333     117.311 144.623 170.445  1.00124.19           N
ATOM   2479  CA  ARG X 333     116.421 145.216 169.495  1.00124.19           C
ATOM   2480  CB  ARG X 333     117.133 145.956 168.349  1.00124.19           C
ATOM   2481  CG  ARG X 333     116.154 146.727 167.458  1.00124.19           C
ATOM   2482  CD  ARG X 333     116.783 147.350 166.210  1.00124.19           C
ATOM   2483  NE  ARG X 333     115.695 148.059 165.477  1.00124.19           N
ATOM   2484  CZ  ARG X 333     114.900 147.382 164.595  1.00124.19           C
ATOM   2485  NH1 ARG X 333     115.101 146.050 164.380  1.00124.19           N
ATOM   2486  NH2 ARG X 333     113.903 148.040 163.934  1.00124.19           N
ATOM   2487  C   ARG X 333     115.601 144.127 168.868  1.00124.19           C
ATOM   2488  O   ARG X 333     114.389 144.263 168.714  1.00124.19           O
ATOM   2489  N   SER X 334     116.246 143.000 168.508  1.00 94.99           N
ATOM   2490  CA  SER X 334     115.566 141.934 167.818  1.00 94.99           C
ATOM   2491  CB  SER X 334     116.506 140.773 167.450  1.00 94.99           C
ATOM   2492  OG  SER X 334     115.781 139.755 166.776  1.00 94.99           O
ATOM   2493  C   SER X 334     114.466 141.356 168.662  1.00 94.99           C
ATOM   2494  O   SER X 334     113.327 141.223 168.219  1.00 94.99           O
ATOM   2495  N   ILE X 335     114.814 140.988 169.906  1.00 97.40           N
ATOM   2496  CA  ILE X 335     114.015 140.391 170.938  1.00 97.40           C
ATOM   2497  CB  ILE X 335     114.837 139.983 172.128  1.00 97.40           C
ATOM   2498  CG1 ILE X 335     115.876 138.924 171.724  1.00 97.40           C
ATOM   2499  CG2 ILE X 335     113.885 139.504 173.239  1.00 97.40           C
ATOM   2500  CD1 ILE X 335     116.968 138.712 172.772  1.00 97.40           C
ATOM   2501  C   ILE X 335     112.998 141.376 171.393  1.00 97.40           C
ATOM   2502  O   ILE X 335     111.977 140.996 171.952  1.00 97.40           O
ATOM   2503  N   PHE X 336     113.301 142.678 171.312  1.00104.01           N
ATOM   2504  CA  PHE X 336     112.295 143.627 171.662  1.00104.01           C
ATOM   2505  CB  PHE X 336     112.781 145.080 171.540  1.00104.01           C
ATOM   2506  CG  PHE X 336     111.656 145.974 171.926  1.00104.01           C
ATOM   2507  CD1 PHE X 336     111.416 146.255 173.251  1.00104.01           C
ATOM   2508  CD2 PHE X 336     110.846 146.538 170.969  1.00104.01           C
ATOM   2509  CE1 PHE X 336     110.380 147.083 173.611  1.00104.01           C
ATOM   2510  CE2 PHE X 336     109.807 147.367 171.326  1.00104.01           C
ATOM   2511  CZ  PHE X 336     109.572 147.642 172.651  1.00104.01           C
ATOM   2512  C   PHE X 336     111.200 143.416 170.683  1.00104.01           C
ATOM   2513  O   PHE X 336     110.045 143.268 171.068  1.00104.01           O
ATOM   2514  N   LYS X 337     111.566 143.329 169.389  1.00131.71           N
ATOM   2515  CA  LYS X 337     110.622 143.166 168.322  1.00131.71           C
ATOM   2516  CB  LYS X 337     111.281 143.126 166.932  1.00131.71           C
ATOM   2517  CG  LYS X 337     111.793 144.485 166.452  1.00131.71           C
ATOM   2518  CD  LYS X 337     110.682 145.523 166.280  1.00131.71           C
ATOM   2519  CE  LYS X 337     111.181 146.888 165.801  1.00131.71           C
ATOM   2520  NZ  LYS X 337     111.995 147.531 166.856  1.00131.71           N
ATOM   2521  C   LYS X 337     109.881 141.880 168.502  1.00131.71           C
ATOM   2522  O   LYS X 337     108.674 141.823 168.273  1.00131.71           O
ATOM   2523  N   THR X 338     110.588 140.796 168.874  1.00136.09           N
ATOM   2524  CA  THR X 338     109.930 139.537 169.077  1.00136.09           C
ATOM   2525  CB  THR X 338     110.891 138.392 169.235  1.00136.09           C
ATOM   2526  OG1 THR X 338     110.181 137.163 169.283  1.00136.09           O
ATOM   2527  CG2 THR X 338     111.715 138.587 170.520  1.00136.09           C
ATOM   2528  C   THR X 338     109.058 139.591 170.313  1.00136.09           C
ATOM   2529  O   THR X 338     107.927 139.114 170.308  1.00136.09           O
ATOM   2530  N   LEU X 339     109.569 140.197 171.402  1.00137.92           N
ATOM   2531  CA  LEU X 339     108.986 140.267 172.717  1.00137.92           C
ATOM   2532  CB  LEU X 339     109.959 140.796 173.789  1.00137.92           C
ATOM   2533  CG  LEU X 339     109.380 140.804 175.215  1.00137.92           C
ATOM   2534  CD1 LEU X 339     108.973 139.387 175.651  1.00137.92           C
ATOM   2535  CD2 LEU X 339     110.353 141.463 176.210  1.00137.92           C
ATOM   2536  C   LEU X 339     107.769 141.122 172.734  1.00137.92           C
ATOM   2537  O   LEU X 339     106.933 140.990 173.627  1.00137.92           O
ATOM   2538  N   ILE X 340     107.686 142.070 171.788  1.00 80.13           N
ATOM   2539  CA  ILE X 340     106.560 142.942 171.662  1.00 80.13           C
ATOM   2540  CB  ILE X 340     106.655 143.861 170.477  1.00 80.13           C
ATOM   2541  CG1 ILE X 340     107.838 144.832 170.626  1.00 80.13           C
ATOM   2542  CG2 ILE X 340     105.298 144.563 170.310  1.00 80.13           C
ATOM   2543  CD1 ILE X 340     108.180 145.574 169.334  1.00 80.13           C
ATOM   2544  C   ILE X 340     105.369 142.075 171.433  1.00 80.13           C
ATOM   2545  O   ILE X 340     104.289 142.362 171.942  1.00 80.13           O
ATOM   2546  N   THR X 341     105.536 140.980 170.665  1.00124.39           N
ATOM   2547  CA  THR X 341     104.423 140.126 170.380  1.00124.39           C
ATOM   2548  CB  THR X 341     104.757 138.916 169.549  1.00124.39           C
ATOM   2549  OG1 THR X 341     103.564 138.343 169.036  1.00124.39           O
ATOM   2550  CG2 THR X 341     105.487 137.877 170.417  1.00124.39           C
ATOM   2551  C   THR X 341     103.906 139.655 171.703  1.00124.39           C
ATOM   2552  O   THR X 341     102.711 139.442 171.889  1.00124.39           O
ATOM   2553  N   GLU X 342     104.794 139.418 172.675  1.00118.54           N
ATOM   2554  CA  GLU X 342     104.237 139.051 173.934  1.00118.54           C
ATOM   2555  CB  GLU X 342     105.282 138.571 174.958  1.00118.54           C
ATOM   2556  CG  GLU X 342     105.703 137.111 174.771  1.00118.54           C
ATOM   2557  CD  GLU X 342     106.549 136.991 173.514  1.00118.54           C
ATOM   2558  OE1 GLU X 342     107.005 138.046 172.997  1.00118.54           O
ATOM   2559  OE2 GLU X 342     106.755 135.836 173.057  1.00118.54           O
ATOM   2560  C   GLU X 342     103.515 140.223 174.537  1.00118.54           C
ATOM   2561  O   GLU X 342     102.382 140.087 174.996  1.00118.54           O
ATOM   2562  N   VAL X 343     104.144 141.417 174.548  1.00138.06           N
ATOM   2563  CA  VAL X 343     103.527 142.532 175.214  1.00138.06           C
ATOM   2564  CB  VAL X 343     104.409 143.752 175.316  1.00138.06           C
ATOM   2565  CG1 VAL X 343     105.557 143.453 176.283  1.00138.06           C
ATOM   2566  CG2 VAL X 343     104.902 144.162 173.919  1.00138.06           C
ATOM   2567  C   VAL X 343     102.243 142.984 174.578  1.00138.06           C
ATOM   2568  O   VAL X 343     101.199 142.982 175.228  1.00138.06           O
ATOM   2569  N   ALA X 344     102.277 143.363 173.286  1.00 56.72           N
ATOM   2570  CA  ALA X 344     101.132 143.961 172.656  1.00 56.72           C
ATOM   2571  CB  ALA X 344     101.449 144.590 171.283  1.00 56.72           C
ATOM   2572  C   ALA X 344      99.999 142.993 172.521  1.00 56.72           C
ATOM   2573  O   ALA X 344      98.854 143.347 172.784  1.00 56.72           O
ATOM   2574  N   PRO X 345     100.253 141.785 172.120  1.00138.45           N
ATOM   2575  CA  PRO X 345      99.152 140.872 172.012  1.00138.45           C
ATOM   2576  CD  PRO X 345     101.171 141.604 171.007  1.00138.45           C
ATOM   2577  CB  PRO X 345      99.657 139.708 171.167  1.00138.45           C
ATOM   2578  CG  PRO X 345     100.647 140.394 170.212  1.00138.45           C
ATOM   2579  C   PRO X 345      98.533 140.498 173.315  1.00138.45           C
ATOM   2580  O   PRO X 345      97.443 139.930 173.301  1.00138.45           O
ATOM   2581  N   THR X 346      99.177 140.784 174.458  1.00112.60           N
ATOM   2582  CA  THR X 346      98.508 140.376 175.652  1.00112.60           C
ATOM   2583  CB  THR X 346      99.396 140.311 176.853  1.00112.60           C
ATOM   2584  OG1 THR X 346     100.450 139.383 176.644  1.00112.60           O
ATOM   2585  CG2 THR X 346      98.538 139.891 178.058  1.00112.60           C
ATOM   2586  C   THR X 346      97.443 141.382 175.951  1.00112.60           C
ATOM   2587  O   THR X 346      97.673 142.333 176.696  1.00112.60           O
ATOM   2588  N   TYR X 347      96.255 141.182 175.335  1.00282.30           N
ATOM   2589  CA  TYR X 347      95.061 141.960 175.537  1.00282.30           C
ATOM   2590  CB  TYR X 347      94.772 143.007 174.444  1.00282.30           C
ATOM   2591  CG  TYR X 347      95.580 144.240 174.658  1.00282.30           C
ATOM   2592  CD1 TYR X 347      96.945 144.236 174.523  1.00282.30           C
ATOM   2593  CD2 TYR X 347      94.949 145.424 174.966  1.00282.30           C
ATOM   2594  CE1 TYR X 347      97.677 145.386 174.711  1.00282.30           C
ATOM   2595  CE2 TYR X 347      95.671 146.578 175.155  1.00282.30           C
ATOM   2596  CZ  TYR X 347      97.039 146.560 175.029  1.00282.30           C
ATOM   2597  OH  TYR X 347      97.784 147.743 175.221  1.00282.30           O
ATOM   2598  C   TYR X 347      93.906 141.011 175.472  1.00282.30           C
ATOM   2599  O   TYR X 347      93.995 139.960 174.840  1.00282.30           O
ATOM   2600  N   MET X 348      92.789 141.350 176.148  1.00303.29           N
ATOM   2601  CA  MET X 348      91.618 140.528 176.042  1.00303.29           C
ATOM   2602  CB  MET X 348      91.478 139.447 177.128  1.00303.29           C
ATOM   2603  CG  MET X 348      92.494 138.310 177.009  1.00303.29           C
ATOM   2604  SD  MET X 348      92.133 136.878 178.071  1.00303.29           S
ATOM   2605  CE  MET X 348      90.706 136.322 177.095  1.00303.29           C
ATOM   2606  C   MET X 348      90.420 141.412 176.162  1.00303.29           C
ATOM   2607  O   MET X 348      90.473 142.471 176.786  1.00303.29           O
ATOM   2608  N   ALA X 349      89.303 140.996 175.533  1.00273.74           N
ATOM   2609  CA  ALA X 349      88.081 141.739 175.614  1.00273.74           C
ATOM   2610  CB  ALA X 349      87.906 142.767 174.483  1.00273.74           C
ATOM   2611  C   ALA X 349      86.973 140.746 175.483  1.00273.74           C
ATOM   2612  O   ALA X 349      87.169 139.656 174.949  1.00273.74           O
ATOM   2613  N   GLY X 350      85.773 141.090 175.990  1.00153.00           N
ATOM   2614  CA  GLY X 350      84.676 140.177 175.866  1.00153.00           C
ATOM   2615  C   GLY X 350      83.426 140.920 176.200  1.00153.00           C
ATOM   2616  O   GLY X 350      83.440 141.854 177.000  1.00153.00           O
ATOM   2617  N   MET X 351      82.299 140.511 175.586  1.00307.13           N
ATOM   2618  CA  MET X 351      81.060 141.171 175.861  1.00307.13           C
ATOM   2619  CB  MET X 351      80.647 142.184 174.777  1.00307.13           C
ATOM   2620  CG  MET X 351      79.394 142.989 175.130  1.00307.13           C
ATOM   2621  SD  MET X 351      78.891 144.194 173.864  1.00307.13           S
ATOM   2622  CE  MET X 351      77.504 144.869 174.822  1.00307.13           C
ATOM   2623  C   MET X 351      79.995 140.126 175.921  1.00307.13           C
ATOM   2624  O   MET X 351      80.135 139.042 175.357  1.00307.13           O
ATOM   2625  N   GLY X 352      78.900 140.434 176.640  1.00140.74           N
ATOM   2626  CA  GLY X 352      77.795 139.531 176.755  1.00140.74           C
ATOM   2627  C   GLY X 352      76.898 140.116 177.791  1.00140.74           C
ATOM   2628  O   GLY X 352      77.355 140.842 178.672  1.00140.74           O
ATOM   2629  N   ALA X 353      75.588 139.815 177.722  1.00221.96           N
ATOM   2630  CA  ALA X 353      74.725 140.387 178.709  1.00221.96           C
ATOM   2631  CB  ALA X 353      73.735 141.416 178.136  1.00221.96           C
ATOM   2632  C   ALA X 353      73.916 139.294 179.318  1.00221.96           C
ATOM   2633  O   ALA X 353      73.406 138.415 178.625  1.00221.96           O
ATOM   2634  N   ASN X 354      73.802 139.322 180.658  1.00241.74           N
ATOM   2635  CA  ASN X 354      72.994 138.370 181.356  1.00241.74           C
ATOM   2636  CB  ASN X 354      73.815 137.274 182.057  1.00241.74           C
ATOM   2637  CG  ASN X 354      72.863 136.186 182.530  1.00241.74           C
ATOM   2638  OD1 ASN X 354      73.198 135.392 183.408  1.00241.74           O
ATOM   2639  ND2 ASN X 354      71.644 136.140 181.929  1.00241.74           N
ATOM   2640  C   ASN X 354      72.296 139.155 182.415  1.00241.74           C
ATOM   2641  O   ASN X 354      72.922 139.963 183.100  1.00241.74           O
ATOM   2642  N   LYS X 355      70.973 138.964 182.577  1.00300.29           N
ATOM   2643  CA  LYS X 355      70.329 139.742 183.591  1.00300.29           C
ATOM   2644  CB  LYS X 355      69.395 140.835 183.041  1.00300.29           C
ATOM   2645  CG  LYS X 355      68.089 140.293 182.453  1.00300.29           C
ATOM   2646  CD  LYS X 355      68.276 139.346 181.265  1.00300.29           C
ATOM   2647  CE  LYS X 355      68.399 140.065 179.921  1.00300.29           C
ATOM   2648  NZ  LYS X 355      68.570 139.074 178.834  1.00300.29           N
ATOM   2649  C   LYS X 355      69.481 138.839 184.421  1.00300.29           C
ATOM   2650  O   LYS X 355      68.699 138.044 183.902  1.00300.29           O
ATOM   2651  N   LYS X 356      69.644 138.925 185.754  1.00313.59           N
ATOM   2652  CA  LYS X 356      68.809 138.173 186.640  1.00313.59           C
ATOM   2653  CB  LYS X 356      69.082 136.658 186.653  1.00313.59           C
ATOM   2654  CG  LYS X 356      70.459 136.273 187.197  1.00313.59           C
ATOM   2655  CD  LYS X 356      70.564 134.795 187.586  1.00313.59           C
ATOM   2656  CE  LYS X 356      70.552 133.835 186.394  1.00313.59           C
ATOM   2657  NZ  LYS X 356      70.522 132.434 186.875  1.00313.59           N
ATOM   2658  C   LYS X 356      69.083 138.682 188.013  1.00313.59           C
ATOM   2659  O   LYS X 356      70.181 139.157 188.298  1.00313.59           O
ATOM   2660  N   GLY X 357      68.077 138.620 188.904  1.00139.73           N
ATOM   2661  CA  GLY X 357      68.336 139.050 190.243  1.00139.73           C
ATOM   2662  C   GLY X 357      67.035 139.212 190.953  1.00139.73           C
ATOM   2663  O   GLY X 357      66.041 139.652 190.377  1.00139.73           O
ATOM   2664  N   GLU X 358      67.027 138.848 192.249  1.00293.64           N
ATOM   2665  CA  GLU X 358      65.869 139.004 193.073  1.00293.64           C
ATOM   2666  CB  GLU X 358      64.941 137.774 193.082  1.00293.64           C
ATOM   2667  CG  GLU X 358      65.615 136.500 193.597  1.00293.64           C
ATOM   2668  CD  GLU X 358      64.591 135.374 193.558  1.00293.64           C
ATOM   2669  OE1 GLU X 358      63.421 135.650 193.178  1.00293.64           O
ATOM   2670  OE2 GLU X 358      64.966 134.222 193.905  1.00293.64           O
ATOM   2671  C   GLU X 358      66.374 139.191 194.463  1.00293.64           C
ATOM   2672  O   GLU X 358      67.422 138.659 194.824  1.00293.64           O
ATOM   2673  N   GLY X 359      65.652 139.976 195.282  1.00129.70           N
ATOM   2674  CA  GLY X 359      66.089 140.163 196.633  1.00129.70           C
ATOM   2675  C   GLY X 359      65.328 141.313 197.199  1.00129.70           C
ATOM   2676  O   GLY X 359      64.781 142.134 196.465  1.00129.70           O
ATOM   2677  N   PHE X 360      65.278 141.398 198.542  1.00246.69           N
ATOM   2678  CA  PHE X 360      64.572 142.475 199.164  1.00246.69           C
ATOM   2679  CB  PHE X 360      63.369 142.016 200.004  1.00246.69           C
ATOM   2680  CG  PHE X 360      62.804 143.223 200.671  1.00246.69           C
ATOM   2681  CD1 PHE X 360      61.924 144.048 200.009  1.00246.69           C
ATOM   2682  CD2 PHE X 360      63.158 143.528 201.965  1.00246.69           C
ATOM   2683  CE1 PHE X 360      61.407 145.160 200.632  1.00246.69           C
ATOM   2684  CE2 PHE X 360      62.644 144.638 202.592  1.00246.69           C
ATOM   2685  CZ  PHE X 360      61.767 145.458 201.924  1.00246.69           C
ATOM   2686  C   PHE X 360      65.509 143.167 200.094  1.00246.69           C
ATOM   2687  O   PHE X 360      66.254 142.529 200.836  1.00246.69           O
ATOM   2688  N   GLU X 361      65.504 144.512 200.055  1.00266.61           N
ATOM   2689  CA  GLU X 361      66.317 145.267 200.956  1.00266.61           C
ATOM   2690  CB  GLU X 361      67.722 145.603 200.427  1.00266.61           C
ATOM   2691  CG  GLU X 361      68.641 144.384 200.334  1.00266.61           C
ATOM   2692  CD  GLU X 361      70.038 144.873 199.980  1.00266.61           C
ATOM   2693  OE1 GLU X 361      70.234 146.116 199.923  1.00266.61           O
ATOM   2694  OE2 GLU X 361      70.930 144.008 199.767  1.00266.61           O
ATOM   2695  C   GLU X 361      65.612 146.557 201.197  1.00266.61           C
ATOM   2696  O   GLU X 361      64.736 146.952 200.428  1.00266.61           O
ATOM   2697  N   TYR X 362      65.966 147.240 202.298  1.00286.01           N
ATOM   2698  CA  TYR X 362      65.346 148.495 202.587  1.00286.01           C
ATOM   2699  CB  TYR X 362      65.393 148.868 204.080  1.00286.01           C
ATOM   2700  CG  TYR X 362      64.540 150.072 204.286  1.00286.01           C
ATOM   2701  CD1 TYR X 362      63.176 149.936 204.406  1.00286.01           C
ATOM   2702  CD2 TYR X 362      65.092 151.328 204.370  1.00286.01           C
ATOM   2703  CE1 TYR X 362      62.373 151.035 204.600  1.00286.01           C
ATOM   2704  CE2 TYR X 362      64.295 152.432 204.564  1.00286.01           C
ATOM   2705  CZ  TYR X 362      62.933 152.286 204.679  1.00286.01           C
ATOM   2706  OH  TYR X 362      62.112 153.417 204.878  1.00286.01           O
ATOM   2707  C   TYR X 362      66.132 149.509 201.827  1.00286.01           C
ATOM   2708  O   TYR X 362      67.361 149.474 201.825  1.00286.01           O
ATOM   2709  N   GLN X 363      65.442 150.435 201.135  1.00302.94           N
ATOM   2710  CA  GLN X 363      66.173 151.392 200.363  1.00302.94           C
ATOM   2711  CB  GLN X 363      65.282 152.342 199.539  1.00302.94           C
ATOM   2712  CG  GLN X 363      64.415 153.283 200.380  1.00302.94           C
ATOM   2713  CD  GLN X 363      65.246 154.510 200.727  1.00302.94           C
ATOM   2714  OE1 GLN X 363      66.378 154.662 200.269  1.00302.94           O
ATOM   2715  NE2 GLN X 363      64.665 155.421 201.553  1.00302.94           N
ATOM   2716  C   GLN X 363      66.982 152.199 201.319  1.00302.94           C
ATOM   2717  O   GLN X 363      66.507 152.588 202.384  1.00302.94           O
ATOM   2718  N   THR X 364      68.251 152.458 200.955  1.00264.11           N
ATOM   2719  CA  THR X 364      69.121 153.183 201.827  1.00264.11           C
ATOM   2720  CB  THR X 364      70.298 152.381 202.296  1.00264.11           C
ATOM   2721  OG1 THR X 364      71.014 153.094 203.293  1.00264.11           O
ATOM   2722  CG2 THR X 364      71.208 152.096 201.089  1.00264.11           C
ATOM   2723  C   THR X 364      69.666 154.335 201.058  1.00264.11           C
ATOM   2724  O   THR X 364      69.402 154.482 199.866  1.00264.11           O
ATOM   2725  N   PHE X 365      70.434 155.202 201.743  1.00228.94           N
ATOM   2726  CA  PHE X 365      70.993 156.327 201.064  1.00228.94           C
ATOM   2727  CB  PHE X 365      71.510 157.409 202.029  1.00228.94           C
ATOM   2728  CG  PHE X 365      72.121 158.505 201.226  1.00228.94           C
ATOM   2729  CD1 PHE X 365      71.337 159.468 200.636  1.00228.94           C
ATOM   2730  CD2 PHE X 365      73.487 158.572 201.073  1.00228.94           C
ATOM   2731  CE1 PHE X 365      71.907 160.479 199.898  1.00228.94           C
ATOM   2732  CE2 PHE X 365      74.063 159.581 200.337  1.00228.94           C
ATOM   2733  CZ  PHE X 365      73.272 160.536 199.747  1.00228.94           C
ATOM   2734  C   PHE X 365      72.154 155.823 200.282  1.00228.94           C
ATOM   2735  O   PHE X 365      73.292 155.828 200.752  1.00228.94           O
ATOM   2736  N   ASN X 366      71.877 155.361 199.051  1.00254.29           N
ATOM   2737  CA  ASN X 366      72.916 154.886 198.195  1.00254.29           C
ATOM   2738  CB  ASN X 366      73.250 153.398 198.396  1.00254.29           C
ATOM   2739  CG  ASN X 366      74.512 153.084 197.606  1.00254.29           C
ATOM   2740  OD1 ASN X 366      74.529 152.184 196.768  1.00254.29           O
ATOM   2741  ND2 ASN X 366      75.605 153.844 197.884  1.00254.29           N
ATOM   2742  C   ASN X 366      72.408 155.045 196.804  1.00254.29           C
ATOM   2743  O   ASN X 366      71.202 155.027 196.563  1.00254.29           O
ATOM   2744  N   PRO X 367      73.303 155.228 195.882  1.00167.29           N
ATOM   2745  CA  PRO X 367      72.869 155.325 194.521  1.00167.29           C
ATOM   2746  CD  PRO X 367      74.474 156.049 196.142  1.00167.29           C
ATOM   2747  CB  PRO X 367      74.033 155.947 193.754  1.00167.29           C
ATOM   2748  CG  PRO X 367      74.758 156.785 194.823  1.00167.29           C
ATOM   2749  C   PRO X 367      72.509 153.948 194.083  1.00167.29           C
ATOM   2750  O   PRO X 367      73.059 152.996 194.635  1.00167.29           O
ATOM   2751  N   SER X 368      71.586 153.799 193.116  1.00153.79           N
ATOM   2752  CA  SER X 368      71.282 152.461 192.717  1.00153.79           C
ATOM   2753  CB  SER X 368      69.788 152.218 192.443  1.00153.79           C
ATOM   2754  OG  SER X 368      69.047 152.334 193.649  1.00153.79           O
ATOM   2755  C   SER X 368      72.018 152.210 191.449  1.00153.79           C
ATOM   2756  O   SER X 368      71.544 152.525 190.358  1.00153.79           O
ATOM   2757  N   ALA X 369      73.223 151.632 191.582  1.00297.81           N
ATOM   2758  CA  ALA X 369      74.024 151.290 190.451  1.00297.81           C
ATOM   2759  CB  ALA X 369      74.445 152.501 189.601  1.00297.81           C
ATOM   2760  C   ALA X 369      75.264 150.696 191.018  1.00297.81           C
ATOM   2761  O   ALA X 369      75.643 150.999 192.148  1.00297.81           O
ATOM   2762  N   ALA X 370      75.930 149.812 190.259  1.00233.60           N
ATOM   2763  CA  ALA X 370      77.136 149.275 190.800  1.00233.60           C
ATOM   2764  CB  ALA X 370      76.963 147.872 191.403  1.00233.60           C
ATOM   2765  C   ALA X 370      78.108 149.159 189.681  1.00233.60           C
ATOM   2766  O   ALA X 370      77.754 148.749 188.577  1.00233.60           O
ATOM   2767  N   ARG X 371      79.371 149.542 189.937  1.00109.25           N
ATOM   2768  CA  ARG X 371      80.346 149.367 188.910  1.00109.25           C
ATOM   2769  CB  ARG X 371      81.734 149.893 189.316  1.00109.25           C
ATOM   2770  CG  ARG X 371      82.679 150.114 188.133  1.00109.25           C
ATOM   2771  CD  ARG X 371      83.938 150.901 188.508  1.00109.25           C
ATOM   2772  NE  ARG X 371      84.672 151.216 187.251  1.00109.25           N
ATOM   2773  CZ  ARG X 371      85.678 150.399 186.829  1.00109.25           C
ATOM   2774  NH1 ARG X 371      86.011 149.305 187.571  1.00109.25           N
ATOM   2775  NH2 ARG X 371      86.355 150.677 185.677  1.00109.25           N
ATOM   2776  C   ARG X 371      80.406 147.890 188.750  1.00109.25           C
ATOM   2777  O   ARG X 371      80.425 147.358 187.641  1.00109.25           O
ATOM   2778  N   LEU X 372      80.411 147.193 189.901  1.00227.66           N
ATOM   2779  CA  LEU X 372      80.356 145.766 189.919  1.00227.66           C
ATOM   2780  CB  LEU X 372      81.405 145.151 190.868  1.00227.66           C
ATOM   2781  CG  LEU X 372      81.572 143.617 190.791  1.00227.66           C
ATOM   2782  CD1 LEU X 372      82.641 143.135 191.784  1.00227.66           C
ATOM   2783  CD2 LEU X 372      80.246 142.867 190.956  1.00227.66           C
ATOM   2784  C   LEU X 372      78.995 145.488 190.474  1.00227.66           C
ATOM   2785  O   LEU X 372      78.723 145.779 191.638  1.00227.66           O
ATOM   2786  N   ALA X 373      78.093 144.925 189.650  1.00233.38           N
ATOM   2787  CA  ALA X 373      76.757 144.721 190.123  1.00233.38           C
ATOM   2788  CB  ALA X 373      75.790 144.217 189.038  1.00233.38           C
ATOM   2789  C   ALA X 373      76.799 143.701 191.206  1.00233.38           C
ATOM   2790  O   ALA X 373      77.513 142.705 191.107  1.00233.38           O
ATOM   2791  N   ALA X 374      76.028 143.927 192.285  1.00232.84           N
ATOM   2792  CA  ALA X 374      76.035 142.960 193.338  1.00232.84           C
ATOM   2793  CB  ALA X 374      76.046 143.583 194.745  1.00232.84           C
ATOM   2794  C   ALA X 374      74.779 142.170 193.209  1.00232.84           C
ATOM   2795  O   ALA X 374      73.678 142.705 193.327  1.00232.84           O
ATOM   2796  N   MET X 375      74.929 140.861 192.943  1.00312.15           N
ATOM   2797  CA  MET X 375      73.801 139.992 192.817  1.00312.15           C
ATOM   2798  CB  MET X 375      72.654 140.557 191.958  1.00312.15           C
ATOM   2799  CG  MET X 375      73.053 140.915 190.528  1.00312.15           C
ATOM   2800  SD  MET X 375      71.679 141.505 189.493  1.00312.15           S
ATOM   2801  CE  MET X 375      71.416 143.043 190.422  1.00312.15           C
ATOM   2802  C   MET X 375      74.299 138.725 192.207  1.00312.15           C
ATOM   2803  O   MET X 375      75.504 138.524 192.068  1.00312.15           O
ATOM   2804  N   MET X 376      73.372 137.824 191.837  1.00140.62           N
ATOM   2805  CA  MET X 376      73.774 136.565 191.287  1.00140.62           C
ATOM   2806  CB  MET X 376      72.591 135.634 190.973  1.00140.62           C
ATOM   2807  CG  MET X 376      71.897 135.090 192.222  1.00140.62           C
ATOM   2808  SD  MET X 376      72.937 133.987 193.227  1.00140.62           S
ATOM   2809  CE  MET X 376      73.026 132.673 191.976  1.00140.62           C
ATOM   2810  C   MET X 376      74.518 136.796 190.013  1.00140.62           C
ATOM   2811  O   MET X 376      75.554 136.175 189.779  1.00140.62           O
ATOM   2812  N   GLY X 377      74.030 137.710 189.153  1.00123.73           N
ATOM   2813  CA  GLY X 377      74.724 137.894 187.913  1.00123.73           C
ATOM   2814  C   GLY X 377      74.972 139.352 187.720  1.00123.73           C
ATOM   2815  O   GLY X 377      74.180 140.196 188.134  1.00123.73           O
ATOM   2816  N   ARG X 378      76.098 139.679 187.062  1.00189.34           N
ATOM   2817  CA  ARG X 378      76.436 141.050 186.828  1.00189.34           C
ATOM   2818  CB  ARG X 378      77.917 141.268 186.477  1.00189.34           C
ATOM   2819  CG  ARG X 378      78.874 140.818 187.580  1.00189.34           C
ATOM   2820  CD  ARG X 378      80.342 141.112 187.269  1.00189.34           C
ATOM   2821  NE  ARG X 378      81.152 140.625 188.420  1.00189.34           N
ATOM   2822  CZ  ARG X 378      82.441 141.051 188.574  1.00189.34           C
ATOM   2823  NH1 ARG X 378      82.968 141.953 187.697  1.00189.34           N
ATOM   2824  NH2 ARG X 378      83.199 140.578 189.605  1.00189.34           N
ATOM   2825  C   ARG X 378      75.636 141.515 185.660  1.00189.34           C
ATOM   2826  O   ARG X 378      75.238 140.721 184.809  1.00189.34           O
ATOM   2827  N   ASP X 379      75.356 142.830 185.604  1.00 98.52           N
ATOM   2828  CA  ASP X 379      74.625 143.343 184.488  1.00 98.52           C
ATOM   2829  CB  ASP X 379      74.394 144.863 184.579  1.00 98.52           C
ATOM   2830  CG  ASP X 379      73.485 145.288 183.434  1.00 98.52           C
ATOM   2831  OD1 ASP X 379      73.231 144.450 182.528  1.00 98.52           O
ATOM   2832  OD2 ASP X 379      73.032 146.464 183.451  1.00 98.52           O
ATOM   2833  C   ASP X 379      75.477 143.072 183.294  1.00 98.52           C
ATOM   2834  O   ASP X 379      74.996 142.611 182.260  1.00 98.52           O
ATOM   2835  N   THR X 380      76.789 143.337 183.431  1.00202.83           N
ATOM   2836  CA  THR X 380      77.710 143.074 182.368  1.00202.83           C
ATOM   2837  CB  THR X 380      78.922 143.957 182.391  1.00202.83           C
ATOM   2838  OG1 THR X 380      79.655 143.751 183.589  1.00202.83           O
ATOM   2839  CG2 THR X 380      78.467 145.423 182.291  1.00202.83           C
ATOM   2840  C   THR X 380      78.175 141.668 182.548  1.00202.83           C
ATOM   2841  O   THR X 380      77.832 141.012 183.531  1.00202.83           O
ATOM   2842  N   VAL X 381      78.960 141.159 181.582  1.00 93.59           N
ATOM   2843  CA  VAL X 381      79.428 139.811 181.694  1.00 93.59           C
ATOM   2844  CB  VAL X 381      79.180 138.983 180.469  1.00 93.59           C
ATOM   2845  CG1 VAL X 381      79.960 139.598 179.295  1.00 93.59           C
ATOM   2846  CG2 VAL X 381      79.575 137.528 180.777  1.00 93.59           C
ATOM   2847  C   VAL X 381      80.904 139.855 181.901  1.00 93.59           C
ATOM   2848  O   VAL X 381      81.595 140.721 181.368  1.00 93.59           O
ATOM   2849  N   VAL X 382      81.417 138.912 182.712  1.00 97.42           N
ATOM   2850  CA  VAL X 382      82.822 138.841 182.972  1.00 97.42           C
ATOM   2851  CB  VAL X 382      83.168 137.988 184.159  1.00 97.42           C
ATOM   2852  CG1 VAL X 382      82.682 136.554 183.888  1.00 97.42           C
ATOM   2853  CG2 VAL X 382      84.681 138.083 184.410  1.00 97.42           C
ATOM   2854  C   VAL X 382      83.454 138.218 181.775  1.00 97.42           C
ATOM   2855  O   VAL X 382      82.837 137.401 181.093  1.00 97.42           O
ATOM   2856  N   MET X 383      84.703 138.612 181.466  1.00196.41           N
ATOM   2857  CA  MET X 383      85.331 138.012 180.331  1.00196.41           C
ATOM   2858  CB  MET X 383      86.438 138.880 179.708  1.00196.41           C
ATOM   2859  CG  MET X 383      85.938 140.226 179.181  1.00196.41           C
ATOM   2860  SD  MET X 383      85.506 141.423 180.480  1.00196.41           S
ATOM   2861  CE  MET X 383      84.980 142.728 179.332  1.00196.41           C
ATOM   2862  C   MET X 383      85.987 136.772 180.830  1.00196.41           C
ATOM   2863  O   MET X 383      87.153 136.784 181.222  1.00196.41           O
ATOM   2864  N   GLY X 384      85.231 135.661 180.839  1.00 58.50           N
ATOM   2865  CA  GLY X 384      85.769 134.412 181.280  1.00 58.50           C
ATOM   2866  C   GLY X 384      85.605 134.365 182.761  1.00 58.50           C
ATOM   2867  O   GLY X 384      85.936 135.320 183.462  1.00 58.50           O
ATOM   2868  N   GLU X 385      85.078 133.241 183.278  1.00 75.07           N
ATOM   2869  CA  GLU X 385      84.945 133.097 184.696  1.00 75.07           C
ATOM   2870  CB  GLU X 385      84.193 131.815 185.096  1.00 75.07           C
ATOM   2871  CG  GLU X 385      83.794 131.766 186.572  1.00 75.07           C
ATOM   2872  CD  GLU X 385      83.062 130.453 186.812  1.00 75.07           C
ATOM   2873  OE1 GLU X 385      83.713 129.385 186.670  1.00 75.07           O
ATOM   2874  OE2 GLU X 385      81.844 130.500 187.133  1.00 75.07           O
ATOM   2875  C   GLU X 385      86.330 132.997 185.239  1.00 75.07           C
ATOM   2876  O   GLU X 385      86.662 133.586 186.266  1.00 75.07           O
ATOM   2877  N   THR X 386      87.181 132.251 184.512  1.00111.83           N
ATOM   2878  CA  THR X 386      88.534 132.003 184.908  1.00111.83           C
ATOM   2879  CB  THR X 386      89.256 131.076 183.971  1.00111.83           C
ATOM   2880  OG1 THR X 386      90.546 130.773 184.481  1.00111.83           O
ATOM   2881  CG2 THR X 386      89.367 131.738 182.587  1.00111.83           C
ATOM   2882  C   THR X 386      89.281 133.293 184.942  1.00111.83           C
ATOM   2883  O   THR X 386      90.079 133.527 185.847  1.00111.83           O
ATOM   2884  N   MET X 387      89.028 134.181 183.965  1.00233.20           N
ATOM   2885  CA  MET X 387      89.775 135.400 183.925  1.00233.20           C
ATOM   2886  CB  MET X 387      89.416 136.305 182.735  1.00233.20           C
ATOM   2887  CG  MET X 387      89.811 135.714 181.380  1.00233.20           C
ATOM   2888  SD  MET X 387      88.818 134.280 180.866  1.00233.20           S
ATOM   2889  CE  MET X 387      89.696 134.036 179.295  1.00233.20           C
ATOM   2890  C   MET X 387      89.496 136.160 185.176  1.00233.20           C
ATOM   2891  O   MET X 387      88.386 136.134 185.706  1.00233.20           O
ATOM   2892  N   ALA X 388      90.534 136.845 185.692  1.00 63.60           N
ATOM   2893  CA  ALA X 388      90.383 137.628 186.879  1.00 63.60           C
ATOM   2894  CB  ALA X 388      91.684 138.328 187.305  1.00 63.60           C
ATOM   2895  C   ALA X 388      89.389 138.687 186.553  1.00 63.60           C
ATOM   2896  O   ALA X 388      88.498 138.988 187.345  1.00 63.60           O
ATOM   2897  N   ASP X 389      89.510 139.256 185.339  1.00239.00           N
ATOM   2898  CA  ASP X 389      88.614 140.281 184.898  1.00239.00           C
ATOM   2899  CB  ASP X 389      87.189 139.768 184.622  1.00239.00           C
ATOM   2900  CG  ASP X 389      86.397 140.896 183.976  1.00239.00           C
ATOM   2901  OD1 ASP X 389      86.981 141.996 183.784  1.00239.00           O
ATOM   2902  OD2 ASP X 389      85.198 140.673 183.658  1.00239.00           O
ATOM   2903  C   ASP X 389      88.544 141.344 185.942  1.00239.00           C
ATOM   2904  O   ASP X 389      87.460 141.716 186.391  1.00239.00           O
ATOM   2905  N   GLU X 390      89.713 141.859 186.364  1.00256.05           N
ATOM   2906  CA  GLU X 390      89.701 142.911 187.333  1.00256.05           C
ATOM   2907  CB  GLU X 390      91.102 143.409 187.731  1.00256.05           C
ATOM   2908  CG  GLU X 390      91.917 142.404 188.546  1.00256.05           C
ATOM   2909  CD  GLU X 390      91.412 142.438 189.981  1.00256.05           C
ATOM   2910  OE1 GLU X 390      90.462 143.218 190.256  1.00256.05           O
ATOM   2911  OE2 GLU X 390      91.972 141.687 190.823  1.00256.05           O
ATOM   2912  C   GLU X 390      88.994 144.051 186.684  1.00256.05           C
ATOM   2913  O   GLU X 390      89.099 144.252 185.476  1.00256.05           O
ATOM   2914  N   GLU X 391      88.225 144.815 187.477  1.00197.09           N
ATOM   2915  CA  GLU X 391      87.498 145.907 186.908  1.00197.09           C
ATOM   2916  CB  GLU X 391      86.419 146.485 187.836  1.00197.09           C
ATOM   2917  CG  GLU X 391      85.239 145.538 188.067  1.00197.09           C
ATOM   2918  CD  GLU X 391      84.258 146.236 188.996  1.00197.09           C
ATOM   2919  OE1 GLU X 391      83.565 147.177 188.524  1.00197.09           O
ATOM   2920  OE2 GLU X 391      84.190 145.843 190.191  1.00197.09           O
ATOM   2921  C   GLU X 391      88.471 146.989 186.578  1.00197.09           C
ATOM   2922  O   GLU X 391      89.521 147.115 187.206  1.00197.09           O
ATOM   2923  N   GLY X 392      88.140 147.791 185.549  1.00 92.60           N
ATOM   2924  CA  GLY X 392      89.004 148.854 185.130  1.00 92.60           C
ATOM   2925  C   GLY X 392      89.820 148.321 184.002  1.00 92.60           C
ATOM   2926  O   GLY X 392      89.982 147.110 183.862  1.00 92.60           O
ATOM   2927  N   SER X 393      90.361 149.222 183.162  1.00194.88           N
ATOM   2928  CA  SER X 393      91.144 148.763 182.056  1.00194.88           C
ATOM   2929  CB  SER X 393      90.532 149.097 180.685  1.00194.88           C
ATOM   2930  OG  SER X 393      89.303 148.405 180.520  1.00194.88           O
ATOM   2931  C   SER X 393      92.473 149.434 182.130  1.00194.88           C
ATOM   2932  O   SER X 393      92.593 150.563 182.605  1.00194.88           O
ATOM   2933  N   ASN X 394      93.516 148.724 181.667  1.00181.08           N
ATOM   2934  CA  ASN X 394      94.849 149.244 181.679  1.00181.08           C
ATOM   2935  CB  ASN X 394      95.642 148.879 182.945  1.00181.08           C
ATOM   2936  CG  ASN X 394      95.067 149.692 184.097  1.00181.08           C
ATOM   2937  OD1 ASN X 394      94.384 149.160 184.970  1.00181.08           O
ATOM   2938  ND2 ASN X 394      95.347 151.024 184.096  1.00181.08           N
ATOM   2939  C   ASN X 394      95.547 148.641 180.507  1.00181.08           C
ATOM   2940  O   ASN X 394      94.913 148.214 179.543  1.00181.08           O
ATOM   2941  N   SER X 395      96.890 148.611 180.555  1.00101.20           N
ATOM   2942  CA  SER X 395      97.637 148.054 179.468  1.00101.20           C
ATOM   2943  CB  SER X 395      99.155 148.093 179.705  1.00101.20           C
ATOM   2944  OG  SER X 395      99.830 147.528 178.592  1.00101.20           O
ATOM   2945  C   SER X 395      97.233 146.623 179.364  1.00101.20           C
ATOM   2946  O   SER X 395      97.232 146.038 178.281  1.00101.20           O
ATOM   2947  N   ASP X 396      96.854 146.031 180.510  1.00177.11           N
ATOM   2948  CA  ASP X 396      96.423 144.669 180.553  1.00177.11           C
ATOM   2949  CB  ASP X 396      95.234 144.388 179.619  1.00177.11           C
ATOM   2950  CG  ASP X 396      94.024 145.125 180.181  1.00177.11           C
ATOM   2951  OD1 ASP X 396      94.133 145.655 181.319  1.00177.11           O
ATOM   2952  OD2 ASP X 396      92.977 145.167 179.481  1.00177.11           O
ATOM   2953  C   ASP X 396      97.563 143.786 180.162  1.00177.11           C
ATOM   2954  O   ASP X 396      97.366 142.645 179.745  1.00177.11           O
ATOM   2955  N   MET X 397      98.799 144.296 180.312  1.00 85.96           N
ATOM   2956  CA  MET X 397      99.967 143.502 180.086  1.00 85.96           C
ATOM   2957  CB  MET X 397     101.282 144.271 180.284  1.00 85.96           C
ATOM   2958  CG  MET X 397     101.503 145.428 179.313  1.00 85.96           C
ATOM   2959  SD  MET X 397     103.065 146.324 179.563  1.00 85.96           S
ATOM   2960  CE  MET X 397     104.127 144.931 179.084  1.00 85.96           C
ATOM   2961  C   MET X 397      99.920 142.476 181.165  1.00 85.96           C
ATOM   2962  O   MET X 397     100.334 141.332 180.986  1.00 85.96           O
ATOM   2963  N   SER X 398      99.365 142.893 182.319  1.00109.55           N
ATOM   2964  CA  SER X 398      99.256 142.118 183.520  1.00109.55           C
ATOM   2965  CB  SER X 398      98.632 142.929 184.677  1.00109.55           C
ATOM   2966  OG  SER X 398      98.669 142.208 185.900  1.00109.55           O
ATOM   2967  C   SER X 398      98.395 140.929 183.229  1.00109.55           C
ATOM   2968  O   SER X 398      98.164 140.587 182.072  1.00109.55           O
ATOM   2969  N   ASP X 399      97.939 140.233 184.288  1.00124.05           N
ATOM   2970  CA  ASP X 399      97.184 139.027 184.126  1.00124.05           C
ATOM   2971  CB  ASP X 399      97.057 138.244 185.446  1.00124.05           C
ATOM   2972  CG  ASP X 399      96.521 136.854 185.142  1.00124.05           C
ATOM   2973  OD1 ASP X 399      96.365 136.538 183.932  1.00124.05           O
ATOM   2974  OD2 ASP X 399      96.256 136.093 186.111  1.00124.05           O
ATOM   2975  C   ASP X 399      95.797 139.353 183.660  1.00124.05           C
ATOM   2976  O   ASP X 399      94.826 138.743 184.104  1.00124.05           O
ATOM   2977  N   GLU X 400      95.659 140.330 182.745  1.00150.25           N
ATOM   2978  CA  GLU X 400      94.370 140.595 182.186  1.00150.25           C
ATOM   2979  CB  GLU X 400      94.345 141.828 181.266  1.00150.25           C
ATOM   2980  CG  GLU X 400      92.982 142.054 180.606  1.00150.25           C
ATOM   2981  CD  GLU X 400      91.977 142.460 181.676  1.00150.25           C
ATOM   2982  OE1 GLU X 400      92.413 142.780 182.814  1.00150.25           O
ATOM   2983  OE2 GLU X 400      90.755 142.453 181.366  1.00150.25           O
ATOM   2984  C   GLU X 400      94.020 139.402 181.360  1.00150.25           C
ATOM   2985  O   GLU X 400      92.888 138.920 181.384  1.00150.25           O
ATOM   2986  N   GLU X 401      95.017 138.884 180.616  1.00260.77           N
ATOM   2987  CA  GLU X 401      94.800 137.747 179.772  1.00260.77           C
ATOM   2988  CB  GLU X 401      95.615 137.801 178.465  1.00260.77           C
ATOM   2989  CG  GLU X 401      95.120 136.853 177.369  1.00260.77           C
ATOM   2990  CD  GLU X 401      95.507 135.426 177.724  1.00260.77           C
ATOM   2991  OE1 GLU X 401      96.492 135.241 178.487  1.00260.77           O
ATOM   2992  OE2 GLU X 401      94.819 134.498 177.224  1.00260.77           O
ATOM   2993  C   GLU X 401      95.253 136.557 180.549  1.00260.77           C
ATOM   2994  O   GLU X 401      96.226 136.632 181.298  1.00260.77           O
ATOM   2995  N   VAL X 402      94.542 135.422 180.410  1.00109.30           N
ATOM   2996  CA  VAL X 402      94.931 134.268 181.163  1.00109.30           C
ATOM   2997  CB  VAL X 402      94.024 133.975 182.319  1.00109.30           C
ATOM   2998  CG1 VAL X 402      94.079 135.154 183.304  1.00109.30           C
ATOM   2999  CG2 VAL X 402      92.618 133.683 181.770  1.00109.30           C
ATOM   3000  C   VAL X 402      94.869 133.075 180.271  1.00109.30           C
ATOM   3001  O   VAL X 402      94.219 133.062 179.229  1.00109.30           O
ATOM   3002  N   PRO X 403      95.580 132.072 180.692  1.00134.86           N
ATOM   3003  CA  PRO X 403      95.579 130.827 179.977  1.00134.86           C
ATOM   3004  CD  PRO X 403      96.851 132.318 181.355  1.00134.86           C
ATOM   3005  CB  PRO X 403      96.796 130.059 180.480  1.00134.86           C
ATOM   3006  CG  PRO X 403      97.769 131.163 180.929  1.00134.86           C
ATOM   3007  C   PRO X 403      94.278 130.156 180.265  1.00134.86           C
ATOM   3008  O   PRO X 403      93.544 130.644 181.123  1.00134.86           O
ATOM   3009  N   THR X 404      93.963 129.051 179.560  1.00111.52           N
ATOM   3010  CA  THR X 404      92.710 128.397 179.793  1.00111.52           C
ATOM   3011  CB  THR X 404      92.557 127.128 179.007  1.00111.52           C
ATOM   3012  OG1 THR X 404      93.550 126.188 179.393  1.00111.52           O
ATOM   3013  CG2 THR X 404      92.690 127.455 177.510  1.00111.52           C
ATOM   3014  C   THR X 404      92.686 128.044 181.240  1.00111.52           C
ATOM   3015  O   THR X 404      91.715 128.326 181.941  1.00111.52           O
ATOM   3016  N   PHE X 405      93.777 127.435 181.736  1.00216.15           N
ATOM   3017  CA  PHE X 405      93.847 127.166 183.138  1.00216.15           C
ATOM   3018  CB  PHE X 405      94.947 126.169 183.537  1.00216.15           C
ATOM   3019  CG  PHE X 405      94.582 124.841 182.970  1.00216.15           C
ATOM   3020  CD1 PHE X 405      93.669 124.033 183.609  1.00216.15           C
ATOM   3021  CD2 PHE X 405      95.159 124.399 181.802  1.00216.15           C
ATOM   3022  CE1 PHE X 405      93.331 122.806 183.086  1.00216.15           C
ATOM   3023  CE2 PHE X 405      94.826 123.174 181.275  1.00216.15           C
ATOM   3024  CZ  PHE X 405      93.912 122.374 181.918  1.00216.15           C
ATOM   3025  C   PHE X 405      94.185 128.482 183.746  1.00216.15           C
ATOM   3026  O   PHE X 405      94.711 129.358 183.062  1.00216.15           O
ATOM   3027  N   PRO X 406      93.883 128.686 184.991  1.00189.02           N
ATOM   3028  CA  PRO X 406      94.202 129.965 185.543  1.00189.02           C
ATOM   3029  CD  PRO X 406      92.707 128.099 185.612  1.00189.02           C
ATOM   3030  CB  PRO X 406      93.496 130.017 186.895  1.00189.02           C
ATOM   3031  CG  PRO X 406      92.264 129.114 186.681  1.00189.02           C
ATOM   3032  C   PRO X 406      95.680 130.144 185.575  1.00189.02           C
ATOM   3033  O   PRO X 406      96.389 129.215 185.958  1.00189.02           O
ATOM   3034  N   ARG X 407      96.163 131.326 185.156  1.00274.04           N
ATOM   3035  CA  ARG X 407      97.567 131.607 185.165  1.00274.04           C
ATOM   3036  CB  ARG X 407      98.306 131.101 183.913  1.00274.04           C
ATOM   3037  CG  ARG X 407      98.366 129.571 183.850  1.00274.04           C
ATOM   3038  CD  ARG X 407      99.091 129.011 182.625  1.00274.04           C
ATOM   3039  NE  ARG X 407      99.095 127.525 182.754  1.00274.04           N
ATOM   3040  CZ  ARG X 407      98.031 126.790 182.314  1.00274.04           C
ATOM   3041  NH1 ARG X 407      96.951 127.404 181.750  1.00274.04           N
ATOM   3042  NH2 ARG X 407      98.039 125.431 182.443  1.00274.04           N
ATOM   3043  C   ARG X 407      97.675 133.092 185.230  1.00274.04           C
ATOM   3044  O   ARG X 407      96.691 133.798 185.015  1.00274.04           O
ATOM   3045  N   GLN X 408      98.871 133.619 185.547  1.00200.57           N
ATOM   3046  CA  GLN X 408      98.921 135.042 185.674  1.00200.57           C
ATOM   3047  CB  GLN X 408      99.451 135.501 187.044  1.00200.57           C
ATOM   3048  CG  GLN X 408      98.506 135.098 188.180  1.00200.57           C
ATOM   3049  CD  GLN X 408      99.085 135.576 189.503  1.00200.57           C
ATOM   3050  OE1 GLN X 408     100.301 135.660 189.668  1.00200.57           O
ATOM   3051  NE2 GLN X 408      98.191 135.894 190.477  1.00200.57           N
ATOM   3052  C   GLN X 408      99.765 135.634 184.593  1.00200.57           C
ATOM   3053  O   GLN X 408     100.949 135.334 184.452  1.00200.57           O
ATOM   3054  N   GLU X 409      99.119 136.498 183.789  1.00142.86           N
ATOM   3055  CA  GLU X 409      99.696 137.269 182.728  1.00142.86           C
ATOM   3056  CB  GLU X 409      98.667 137.907 181.785  1.00142.86           C
ATOM   3057  CG  GLU X 409      99.322 138.595 180.586  1.00142.86           C
ATOM   3058  CD  GLU X 409      99.971 137.533 179.709  1.00142.86           C
ATOM   3059  OE1 GLU X 409     101.156 137.192 179.970  1.00142.86           O
ATOM   3060  OE2 GLU X 409      99.291 137.048 178.765  1.00142.86           O
ATOM   3061  C   GLU X 409     100.490 138.347 183.381  1.00142.86           C
ATOM   3062  O   GLU X 409     101.270 139.055 182.745  1.00142.86           O
ATOM   3063  N   ILE X 410     100.306 138.464 184.705  1.00144.87           N
ATOM   3064  CA  ILE X 410     100.836 139.510 185.523  1.00144.87           C
ATOM   3065  CB  ILE X 410     100.712 139.221 186.990  1.00144.87           C
ATOM   3066  CG1 ILE X 410     101.564 137.997 187.365  1.00144.87           C
ATOM   3067  CG2 ILE X 410      99.219 139.060 187.319  1.00144.87           C
ATOM   3068  CD1 ILE X 410     101.769 137.835 188.869  1.00144.87           C
ATOM   3069  C   ILE X 410     102.289 139.654 185.235  1.00144.87           C
ATOM   3070  O   ILE X 410     102.832 140.748 185.357  1.00144.87           O
ATOM   3071  N   GLU X 411     102.976 138.566 184.862  1.00123.18           N
ATOM   3072  CA  GLU X 411     104.381 138.703 184.621  1.00123.18           C
ATOM   3073  CB  GLU X 411     105.062 137.413 184.145  1.00123.18           C
ATOM   3074  CG  GLU X 411     105.250 136.379 185.254  1.00123.18           C
ATOM   3075  CD  GLU X 411     106.342 136.883 186.190  1.00123.18           C
ATOM   3076  OE1 GLU X 411     106.875 137.995 185.931  1.00123.18           O
ATOM   3077  OE2 GLU X 411     106.658 136.164 187.174  1.00123.18           O
ATOM   3078  C   GLU X 411     104.624 139.742 183.574  1.00123.18           C
ATOM   3079  O   GLU X 411     105.618 140.460 183.641  1.00123.18           O
ATOM   3080  N   GLN X 412     103.756 139.866 182.560  1.00141.50           N
ATOM   3081  CA  GLN X 412     104.111 140.871 181.607  1.00141.50           C
ATOM   3082  CB  GLN X 412     103.131 140.929 180.433  1.00141.50           C
ATOM   3083  CG  GLN X 412     103.429 142.076 179.474  1.00141.50           C
ATOM   3084  CD  GLN X 412     102.325 142.077 178.436  1.00141.50           C
ATOM   3085  OE1 GLN X 412     101.571 141.113 178.315  1.00141.50           O
ATOM   3086  NE2 GLN X 412     102.219 143.194 177.673  1.00141.50           N
ATOM   3087  C   GLN X 412     104.108 142.246 182.215  1.00141.50           C
ATOM   3088  O   GLN X 412     105.151 142.896 182.281  1.00141.50           O
ATOM   3089  N   GLU X 413     102.935 142.724 182.687  1.00168.87           N
ATOM   3090  CA  GLU X 413     102.879 144.069 183.190  1.00168.87           C
ATOM   3091  CB  GLU X 413     101.472 144.691 183.191  1.00168.87           C
ATOM   3092  CG  GLU X 413     101.503 146.187 183.527  1.00168.87           C
ATOM   3093  CD  GLU X 413     100.139 146.793 183.229  1.00168.87           C
ATOM   3094  OE1 GLU X 413      99.113 146.143 183.561  1.00168.87           O
ATOM   3095  OE2 GLU X 413     100.109 147.917 182.661  1.00168.87           O
ATOM   3096  C   GLU X 413     103.384 144.216 184.583  1.00168.87           C
ATOM   3097  O   GLU X 413     104.204 145.090 184.861  1.00168.87           O
ATOM   3098  N   GLN X 414     102.887 143.356 185.497  1.00226.16           N
ATOM   3099  CA  GLN X 414     103.158 143.448 186.907  1.00226.16           C
ATOM   3100  CB  GLN X 414     104.537 142.936 187.345  1.00226.16           C
ATOM   3101  CG  GLN X 414     104.659 141.411 187.339  1.00226.16           C
ATOM   3102  CD  GLN X 414     103.976 140.883 188.591  1.00226.16           C
ATOM   3103  OE1 GLN X 414     103.271 141.614 189.285  1.00226.16           O
ATOM   3104  NE2 GLN X 414     104.192 139.575 188.894  1.00226.16           N
ATOM   3105  C   GLN X 414     102.997 144.862 187.376  1.00226.16           C
ATOM   3106  O   GLN X 414     102.518 145.743 186.662  1.00226.16           O
ATOM   3107  N   THR X 415     103.345 145.106 188.651  1.00250.75           N
ATOM   3108  CA  THR X 415     103.264 146.446 189.143  1.00250.75           C
ATOM   3109  CB  THR X 415     103.444 146.547 190.629  1.00250.75           C
ATOM   3110  OG1 THR X 415     104.737 146.089 190.996  1.00250.75           O
ATOM   3111  CG2 THR X 415     102.367 145.688 191.312  1.00250.75           C
ATOM   3112  C   THR X 415     104.403 147.157 188.501  1.00250.75           C
ATOM   3113  O   THR X 415     105.313 146.516 187.977  1.00250.75           O
ATOM   3114  N   ALA X 416     104.384 148.502 188.489  1.00193.92           N
ATOM   3115  CA  ALA X 416     105.502 149.131 187.858  1.00193.92           C
ATOM   3116  CB  ALA X 416     105.280 150.623 187.555  1.00193.92           C
ATOM   3117  C   ALA X 416     106.622 149.029 188.832  1.00193.92           C
ATOM   3118  O   ALA X 416     106.817 149.902 189.675  1.00193.92           O
ATOM   3119  N   THR X 417     107.393 147.934 188.711  1.00266.57           N
ATOM   3120  CA  THR X 417     108.497 147.668 189.578  1.00266.57           C
ATOM   3121  CB  THR X 417     108.100 147.069 190.895  1.00266.57           C
ATOM   3122  OG1 THR X 417     107.406 145.851 190.675  1.00266.57           O
ATOM   3123  CG2 THR X 417     107.211 148.059 191.666  1.00266.57           C
ATOM   3124  C   THR X 417     109.328 146.649 188.880  1.00266.57           C
ATOM   3125  O   THR X 417     109.158 146.406 187.691  1.00266.57           O
ATOM   3126  N   ASN X 418     110.263 146.031 189.618  1.00103.74           N
ATOM   3127  CA  ASN X 418     111.129 145.016 189.098  1.00103.74           C
ATOM   3128  CB  ASN X 418     112.250 144.621 190.076  1.00103.74           C
ATOM   3129  CG  ASN X 418     111.618 144.044 191.334  1.00103.74           C
ATOM   3130  OD1 ASN X 418     110.642 144.579 191.854  1.00103.74           O
ATOM   3131  ND2 ASN X 418     112.192 142.918 191.837  1.00103.74           N
ATOM   3132  C   ASN X 418     110.319 143.793 188.790  1.00103.74           C
ATOM   3133  O   ASN X 418     110.705 142.977 187.956  1.00103.74           O
ATOM   3134  N   LEU X 419     109.155 143.649 189.452  1.00 99.97           N
ATOM   3135  CA  LEU X 419     108.366 142.450 189.393  1.00 99.97           C
ATOM   3136  CB  LEU X 419     107.040 142.567 190.169  1.00 99.97           C
ATOM   3137  CG  LEU X 419     107.174 142.530 191.702  1.00 99.97           C
ATOM   3138  CD1 LEU X 419     107.599 141.134 192.183  1.00 99.97           C
ATOM   3139  CD2 LEU X 419     108.089 143.645 192.226  1.00 99.97           C
ATOM   3140  C   LEU X 419     107.988 142.042 187.999  1.00 99.97           C
ATOM   3141  O   LEU X 419     108.134 140.868 187.665  1.00 99.97           O
ATOM   3142  N   SER X 420     107.509 142.950 187.125  1.00109.29           N
ATOM   3143  CA  SER X 420     107.031 142.385 185.891  1.00109.29           C
ATOM   3144  CB  SER X 420     106.270 143.324 184.955  1.00109.29           C
ATOM   3145  OG  SER X 420     107.165 144.140 184.220  1.00109.29           O
ATOM   3146  C   SER X 420     108.151 141.836 185.099  1.00109.29           C
ATOM   3147  O   SER X 420     109.150 142.502 184.833  1.00109.29           O
ATOM   3148  N   ALA X 421     107.996 140.562 184.717  1.00 99.26           N
ATOM   3149  CA  ALA X 421     108.993 139.921 183.935  1.00 99.26           C
ATOM   3150  CB  ALA X 421     108.741 138.411 183.783  1.00 99.26           C
ATOM   3151  C   ALA X 421     109.061 140.499 182.556  1.00 99.26           C
ATOM   3152  O   ALA X 421     110.134 140.885 182.095  1.00 99.26           O
ATOM   3153  N   LEU X 422     107.908 140.623 181.867  1.00144.77           N
ATOM   3154  CA  LEU X 422     108.004 140.974 180.480  1.00144.77           C
ATOM   3155  CB  LEU X 422     106.647 140.892 179.754  1.00144.77           C
ATOM   3156  CG  LEU X 422     106.729 140.823 178.211  1.00144.77           C
ATOM   3157  CD1 LEU X 422     105.324 140.824 177.591  1.00144.77           C
ATOM   3158  CD2 LEU X 422     107.664 141.876 177.596  1.00144.77           C
ATOM   3159  C   LEU X 422     108.537 142.364 180.349  1.00144.77           C
ATOM   3160  O   LEU X 422     109.510 142.609 179.634  1.00144.77           O
ATOM   3161  N   GLU X 423     107.887 143.300 181.055  1.00146.75           N
ATOM   3162  CA  GLU X 423     108.163 144.702 180.983  1.00146.75           C
ATOM   3163  CB  GLU X 423     107.020 145.537 181.586  1.00146.75           C
ATOM   3164  CG  GLU X 423     107.123 147.037 181.305  1.00146.75           C
ATOM   3165  CD  GLU X 423     105.857 147.696 181.839  1.00146.75           C
ATOM   3166  OE1 GLU X 423     105.230 147.111 182.762  1.00146.75           O
ATOM   3167  OE2 GLU X 423     105.499 148.792 181.330  1.00146.75           O
ATOM   3168  C   GLU X 423     109.435 145.094 181.676  1.00146.75           C
ATOM   3169  O   GLU X 423     110.149 145.974 181.201  1.00146.75           O
ATOM   3170  N   VAL X 424     109.786 144.427 182.791  1.00248.61           N
ATOM   3171  CA  VAL X 424     110.778 144.999 183.662  1.00248.61           C
ATOM   3172  CB  VAL X 424     110.232 145.011 185.078  1.00248.61           C
ATOM   3173  CG1 VAL X 424     111.226 145.424 186.178  1.00248.61           C
ATOM   3174  CG2 VAL X 424     109.062 146.002 184.994  1.00248.61           C
ATOM   3175  C   VAL X 424     112.177 144.440 183.506  1.00248.61           C
ATOM   3176  O   VAL X 424     112.416 143.475 182.781  1.00248.61           O
ATOM   3177  N   VAL X 425     113.130 145.137 184.178  1.00135.46           N
ATOM   3178  CA  VAL X 425     114.563 145.050 184.209  1.00135.46           C
ATOM   3179  CB  VAL X 425     115.190 145.918 185.261  1.00135.46           C
ATOM   3180  CG1 VAL X 425     114.859 147.389 184.954  1.00135.46           C
ATOM   3181  CG2 VAL X 425     114.706 145.439 186.642  1.00135.46           C
ATOM   3182  C   VAL X 425     115.084 143.669 184.428  1.00135.46           C
ATOM   3183  O   VAL X 425     114.593 142.910 185.263  1.00135.46           O
ATOM   3184  N   VAL X 426     116.127 143.352 183.625  1.00 77.74           N
ATOM   3185  CA  VAL X 426     116.867 142.123 183.630  1.00 77.74           C
ATOM   3186  CB  VAL X 426     116.153 141.024 182.899  1.00 77.74           C
ATOM   3187  CG1 VAL X 426     117.024 139.774 182.968  1.00 77.74           C
ATOM   3188  CG2 VAL X 426     114.754 140.823 183.500  1.00 77.74           C
ATOM   3189  C   VAL X 426     118.127 142.463 182.864  1.00 77.74           C
ATOM   3190  O   VAL X 426     118.200 143.532 182.258  1.00 77.74           O
ATOM   3191  N   ALA X 427     119.168 141.592 182.876  1.00275.82           N
ATOM   3192  CA  ALA X 427     120.378 141.919 182.173  1.00275.82           C
ATOM   3193  CB  ALA X 427     120.916 143.274 182.574  1.00275.82           C
ATOM   3194  C   ALA X 427     121.457 140.860 182.298  1.00275.82           C
ATOM   3195  O   ALA X 427     121.214 139.681 182.050  1.00275.82           O
ATOM   3196  N   PHE X 428     122.725 141.306 182.491  1.00468.30           N
ATOM   3197  CA  PHE X 428     123.894 140.503 182.799  1.00468.30           C
ATOM   3198  CB  PHE X 428     123.841 139.022 182.426  1.00468.30           C
ATOM   3199  CG  PHE X 428     125.144 138.402 182.814  1.00468.30           C
ATOM   3200  CD1 PHE X 428     126.212 138.412 181.945  1.00468.30           C
ATOM   3201  CD2 PHE X 428     125.300 137.796 184.040  1.00468.30           C
ATOM   3202  CE1 PHE X 428     127.413 137.840 182.294  1.00468.30           C
ATOM   3203  CE2 PHE X 428     126.499 137.222 184.396  1.00468.30           C
ATOM   3204  CZ  PHE X 428     127.558 137.244 183.522  1.00468.30           C
ATOM   3205  C   PHE X 428     125.059 141.116 182.105  1.00468.30           C
ATOM   3206  O   PHE X 428     124.878 141.550 180.979  1.00468.30           O
ATOM   3207  N   ALA X 429     126.278 141.134 182.708  1.00319.25           N
ATOM   3208  CA  ALA X 429     127.391 141.799 182.075  1.00319.25           C
ATOM   3209  CB  ALA X 429     127.562 143.260 182.523  1.00319.25           C
ATOM   3210  C   ALA X 429     128.696 141.118 182.394  1.00319.25           C
ATOM   3211  O   ALA X 429     128.867 140.580 183.485  1.00319.25           O
ATOM   3212  N   GLN X 430     129.637 141.134 181.414  1.00330.20           N
ATOM   3213  CA  GLN X 430     131.007 140.667 181.484  1.00330.20           C
ATOM   3214  CB  GLN X 430     131.362 139.805 182.720  1.00330.20           C
ATOM   3215  CG  GLN X 430     130.556 138.509 182.868  1.00330.20           C
ATOM   3216  CD  GLN X 430     131.026 137.801 184.130  1.00330.20           C
ATOM   3217  OE1 GLN X 430     130.427 136.820 184.566  1.00330.20           O
ATOM   3218  NE2 GLN X 430     132.129 138.312 184.737  1.00330.20           N
ATOM   3219  C   GLN X 430     131.305 139.883 180.240  1.00330.20           C
ATOM   3220  O   GLN X 430     131.119 138.672 180.199  1.00330.20           O
ATOM   3221  N   ALA X 431     131.868 140.538 179.206  1.00226.68           N
ATOM   3222  CA  ALA X 431     132.035 139.876 177.941  1.00226.68           C
ATOM   3223  CB  ALA X 431     132.346 140.814 176.761  1.00226.68           C
ATOM   3224  C   ALA X 431     133.065 138.794 178.041  1.00226.68           C
ATOM   3225  O   ALA X 431     133.761 138.653 179.045  1.00226.68           O
ATOM   3226  N   LEU X 432     133.083 137.913 177.019  1.00204.65           N
ATOM   3227  CA  LEU X 432     133.926 136.759 177.038  1.00204.65           C
ATOM   3228  CB  LEU X 432     133.280 135.501 177.636  1.00204.65           C
ATOM   3229  CG  LEU X 432     133.195 135.541 179.170  1.00204.65           C
ATOM   3230  CD1 LEU X 432     132.402 134.342 179.699  1.00204.65           C
ATOM   3231  CD2 LEU X 432     134.588 135.685 179.800  1.00204.65           C
ATOM   3232  C   LEU X 432     134.352 136.404 175.668  1.00204.65           C
ATOM   3233  O   LEU X 432     134.337 135.228 175.321  1.00204.65           O
ATOM   3234  N   LEU X 433     134.824 137.406 174.890  1.00309.45           N
ATOM   3235  CA  LEU X 433     135.415 137.291 173.573  1.00309.45           C
ATOM   3236  CB  LEU X 433     134.489 137.944 172.507  1.00309.45           C
ATOM   3237  CG  LEU X 433     134.787 137.805 170.986  1.00309.45           C
ATOM   3238  CD1 LEU X 433     136.206 138.210 170.633  1.00309.45           C
ATOM   3239  CD2 LEU X 433     134.373 136.476 170.347  1.00309.45           C
ATOM   3240  C   LEU X 433     136.628 138.163 173.774  1.00309.45           C
ATOM   3241  O   LEU X 433     136.404 139.336 174.034  1.00309.45           O
ATOM   3242  N   PRO X 434     137.877 137.754 173.661  1.00144.11           N
ATOM   3243  CA  PRO X 434     138.998 138.527 174.164  1.00144.11           C
ATOM   3244  CD  PRO X 434     138.294 136.609 172.865  1.00144.11           C
ATOM   3245  CB  PRO X 434     140.249 137.703 173.831  1.00144.11           C
ATOM   3246  CG  PRO X 434     139.814 136.784 172.675  1.00144.11           C
ATOM   3247  C   PRO X 434     139.044 139.981 173.783  1.00144.11           C
ATOM   3248  O   PRO X 434     138.537 140.269 172.709  1.00144.11           O
ATOM   3249  N   THR X 435     139.513 140.885 174.707  1.00319.02           N
ATOM   3250  CA  THR X 435     139.841 142.309 174.590  1.00319.02           C
ATOM   3251  CB  THR X 435     138.951 143.488 174.913  1.00319.02           C
ATOM   3252  OG1 THR X 435     138.780 143.659 176.299  1.00319.02           O
ATOM   3253  CG2 THR X 435     137.626 143.435 174.186  1.00319.02           C
ATOM   3254  C   THR X 435     140.989 142.572 175.489  1.00319.02           C
ATOM   3255  O   THR X 435     141.589 141.664 176.062  1.00319.02           O
ATOM   3256  N   GLY X 436     141.325 143.868 175.602  1.00142.09           N
ATOM   3257  CA  GLY X 436     142.313 144.306 176.526  1.00142.09           C
ATOM   3258  C   GLY X 436     141.536 144.505 177.782  1.00142.09           C
ATOM   3259  O   GLY X 436     140.636 143.725 178.090  1.00142.09           O
ATOM   3260  N   ALA X 437     141.864 145.549 178.555  1.00 45.92           N
ATOM   3261  CA  ALA X 437     141.154 145.738 179.782  1.00 45.92           C
ATOM   3262  CB  ALA X 437     141.708 146.898 180.633  1.00 45.92           C
ATOM   3263  C   ALA X 437     139.697 146.001 179.522  1.00 45.92           C
ATOM   3264  O   ALA X 437     138.869 145.472 180.251  1.00 45.92           O
ATOM   3265  N   PRO X 438     139.331 146.798 178.551  1.00215.43           N
ATOM   3266  CA  PRO X 438     137.927 147.128 178.349  1.00215.43           C
ATOM   3267  CD  PRO X 438     140.204 147.912 178.213  1.00215.43           C
ATOM   3268  CB  PRO X 438     137.950 148.407 177.549  1.00215.43           C
ATOM   3269  CG  PRO X 438     139.275 149.087 177.911  1.00215.43           C
ATOM   3270  C   PRO X 438     137.002 146.113 177.714  1.00215.43           C
ATOM   3271  O   PRO X 438     137.365 145.762 176.596  1.00215.43           O
ATOM   3272  N   GLN X 439     135.792 145.731 178.297  1.00518.02           N
ATOM   3273  CA  GLN X 439     135.047 144.559 177.807  1.00518.02           C
ATOM   3274  CB  GLN X 439     136.297 143.550 177.721  1.00518.02           C
ATOM   3275  CG  GLN X 439     137.530 143.469 178.749  1.00518.02           C
ATOM   3276  CD  GLN X 439     137.803 142.492 179.947  1.00518.02           C
ATOM   3277  OE1 GLN X 439     137.776 141.269 179.866  1.00518.02           O
ATOM   3278  NE2 GLN X 439     138.192 143.055 181.121  1.00518.02           N
ATOM   3279  C   GLN X 439     133.486 144.265 178.291  1.00518.02           C
ATOM   3280  O   GLN X 439     133.133 144.898 179.253  1.00518.02           O
ATOM   3281  N   ALA X 440     132.413 143.514 177.725  1.00383.75           N
ATOM   3282  CA  ALA X 440     131.076 143.131 178.433  1.00383.75           C
ATOM   3283  CB  ALA X 440     131.129 143.200 179.974  1.00383.75           C
ATOM   3284  C   ALA X 440     129.621 143.704 178.025  1.00383.75           C
ATOM   3285  O   ALA X 440     129.631 144.745 177.372  1.00383.75           O
ATOM   3286  N   ALA X 441     128.373 143.152 178.533  1.00320.09           N
ATOM   3287  CA  ALA X 441     126.876 143.380 178.176  1.00320.09           C
ATOM   3288  CB  ALA X 441     126.248 142.316 177.281  1.00320.09           C
ATOM   3289  C   ALA X 441     125.675 143.443 179.230  1.00320.09           C
ATOM   3290  O   ALA X 441     125.924 143.773 180.387  1.00320.09           O
ATOM   3291  N   LYS X 442     124.311 143.197 178.810  1.00458.61           N
ATOM   3292  CA  LYS X 442     122.979 143.087 179.575  1.00458.61           C
ATOM   3293  CB  LYS X 442     122.692 144.296 180.507  1.00458.61           C
ATOM   3294  CG  LYS X 442     122.188 145.627 179.965  1.00458.61           C
ATOM   3295  CD  LYS X 442     123.193 146.418 179.141  1.00458.61           C
ATOM   3296  CE  LYS X 442     122.532 147.516 178.304  1.00458.61           C
ATOM   3297  NZ  LYS X 442     121.520 148.230 179.115  1.00458.61           N
ATOM   3298  C   LYS X 442     121.618 142.492 178.856  1.00458.61           C
ATOM   3299  O   LYS X 442     121.756 141.993 177.740  1.00458.61           O
ATOM   3300  N   CYS X 443     120.291 142.507 179.442  1.00494.78           N
ATOM   3301  CA  CYS X 443     118.970 141.788 179.107  1.00494.78           C
ATOM   3302  CB  CYS X 443     118.402 140.898 180.265  1.00494.78           C
ATOM   3303  SG  CYS X 443     117.172 139.561 179.922  1.00494.78           S
ATOM   3304  C   CYS X 443     117.798 142.612 178.604  1.00494.78           C
ATOM   3305  O   CYS X 443     117.989 143.674 178.038  1.00494.78           O
ATOM   3306  N   GLU X 444     116.540 142.076 178.693  1.00339.94           N
ATOM   3307  CA  GLU X 444     115.354 142.781 178.367  1.00339.94           C
ATOM   3308  CB  GLU X 444     114.117 141.951 178.759  1.00339.94           C
ATOM   3309  CG  GLU X 444     114.000 140.639 177.976  1.00339.94           C
ATOM   3310  CD  GLU X 444     113.920 140.938 176.484  1.00339.94           C
ATOM   3311  OE1 GLU X 444     114.870 141.573 175.951  1.00339.94           O
ATOM   3312  OE2 GLU X 444     112.909 140.528 175.854  1.00339.94           O
ATOM   3313  C   GLU X 444     115.549 143.921 179.267  1.00339.94           C
ATOM   3314  O   GLU X 444     115.979 144.955 178.775  1.00339.94           O
ATOM   3315  N   ASP X 445     115.539 143.689 180.594  1.00340.45           N
ATOM   3316  CA  ASP X 445     115.284 144.841 181.396  1.00340.45           C
ATOM   3317  CB  ASP X 445     116.478 145.765 181.806  1.00340.45           C
ATOM   3318  CG  ASP X 445     117.401 146.242 180.693  1.00340.45           C
ATOM   3319  OD1 ASP X 445     118.099 145.379 180.097  1.00340.45           O
ATOM   3320  OD2 ASP X 445     117.451 147.475 180.446  1.00340.45           O
ATOM   3321  C   ASP X 445     114.153 145.412 180.687  1.00340.45           C
ATOM   3322  O   ASP X 445     113.099 144.782 180.710  1.00340.45           O
ATOM   3323  N   MET X 446     114.209 146.602 180.096  1.00343.18           N
ATOM   3324  CA  MET X 446     113.077 146.533 179.256  1.00343.18           C
ATOM   3325  CB  MET X 446     112.705 147.882 178.617  1.00343.18           C
ATOM   3326  CG  MET X 446     111.300 147.905 178.008  1.00343.18           C
ATOM   3327  SD  MET X 446     111.042 146.772 176.610  1.00343.18           S
ATOM   3328  CE  MET X 446     109.312 147.263 176.355  1.00343.18           C
ATOM   3329  C   MET X 446     113.417 145.576 178.152  1.00343.18           C
ATOM   3330  O   MET X 446     113.102 144.409 178.209  1.00343.18           O
ATOM   3331  N   ILE X 447     114.272 145.997 177.224  1.00305.48           N
ATOM   3332  CA  ILE X 447     114.982 145.239 176.232  1.00305.48           C
ATOM   3333  CB  ILE X 447     114.184 144.587 175.133  1.00305.48           C
ATOM   3334  CG1 ILE X 447     113.087 143.630 175.623  1.00305.48           C
ATOM   3335  CG2 ILE X 447     115.235 143.826 174.323  1.00305.48           C
ATOM   3336  CD1 ILE X 447     112.090 143.185 174.560  1.00305.48           C
ATOM   3337  C   ILE X 447     115.513 146.451 175.609  1.00305.48           C
ATOM   3338  O   ILE X 447     116.668 146.596 175.220  1.00305.48           O
ATOM   3339  N   CYS X 448     114.533 147.365 175.526  1.00137.24           N
ATOM   3340  CA  CYS X 448     114.645 148.707 175.083  1.00137.24           C
ATOM   3341  CB  CYS X 448     113.295 149.434 175.043  1.00137.24           C
ATOM   3342  SG  CYS X 448     113.508 151.201 174.699  1.00137.24           S
ATOM   3343  C   CYS X 448     115.490 149.424 176.068  1.00137.24           C
ATOM   3344  O   CYS X 448     116.273 150.285 175.687  1.00137.24           O
ATOM   3345  N   MET X 449     115.337 149.131 177.375  1.00 84.01           N
ATOM   3346  CA  MET X 449     116.195 149.851 178.268  1.00 84.01           C
ATOM   3347  CB  MET X 449     115.883 149.612 179.755  1.00 84.01           C
ATOM   3348  CG  MET X 449     114.553 150.230 180.190  1.00 84.01           C
ATOM   3349  SD  MET X 449     114.260 150.248 181.986  1.00 84.01           S
ATOM   3350  CE  MET X 449     113.728 148.519 182.113  1.00 84.01           C
ATOM   3351  C   MET X 449     117.594 149.419 177.977  1.00 84.01           C
ATOM   3352  O   MET X 449     118.503 150.244 177.863  1.00 84.01           O
ATOM   3353  N   LEU X 450     117.769 148.097 177.787  1.00226.83           N
ATOM   3354  CA  LEU X 450     119.054 147.511 177.502  1.00226.83           C
ATOM   3355  CB  LEU X 450     118.835 146.051 177.064  1.00226.83           C
ATOM   3356  CG  LEU X 450     119.956 145.188 176.406  1.00226.83           C
ATOM   3357  CD1 LEU X 450     120.365 145.631 174.988  1.00226.83           C
ATOM   3358  CD2 LEU X 450     121.163 144.994 177.310  1.00226.83           C
ATOM   3359  C   LEU X 450     119.607 148.137 176.276  1.00226.83           C
ATOM   3360  O   LEU X 450     120.733 148.635 176.247  1.00226.83           O
ATOM   3361  N   ARG X 451     118.817 148.085 175.196  1.00147.81           N
ATOM   3362  CA  ARG X 451     119.351 148.563 173.967  1.00147.81           C
ATOM   3363  CB  ARG X 451     118.461 148.275 172.742  1.00147.81           C
ATOM   3364  CG  ARG X 451     117.037 148.829 172.794  1.00147.81           C
ATOM   3365  CD  ARG X 451     116.224 148.419 171.562  1.00147.81           C
ATOM   3366  NE  ARG X 451     114.808 148.833 171.767  1.00147.81           N
ATOM   3367  CZ  ARG X 451     113.873 148.501 170.829  1.00147.81           C
ATOM   3368  NH1 ARG X 451     114.247 147.824 169.704  1.00147.81           N
ATOM   3369  NH2 ARG X 451     112.564 148.837 171.015  1.00147.81           N
ATOM   3370  C   ARG X 451     119.583 150.021 174.109  1.00147.81           C
ATOM   3371  O   ARG X 451     120.668 150.498 173.812  1.00147.81           O
ATOM   3372  N   ARG X 452     118.624 150.748 174.698  1.00133.87           N
ATOM   3373  CA  ARG X 452     118.674 152.179 174.777  1.00133.87           C
ATOM   3374  CB  ARG X 452     117.574 152.771 175.672  1.00133.87           C
ATOM   3375  CG  ARG X 452     117.692 154.288 175.827  1.00133.87           C
ATOM   3376  CD  ARG X 452     116.717 154.889 176.841  1.00133.87           C
ATOM   3377  NE  ARG X 452     115.346 154.700 176.296  1.00133.87           N
ATOM   3378  CZ  ARG X 452     114.854 155.585 175.382  1.00133.87           C
ATOM   3379  NH1 ARG X 452     115.621 156.635 174.965  1.00133.87           N
ATOM   3380  NH2 ARG X 452     113.597 155.413 174.880  1.00133.87           N
ATOM   3381  C   ARG X 452     119.952 152.573 175.416  1.00133.87           C
ATOM   3382  O   ARG X 452     120.593 153.530 174.993  1.00133.87           O
ATOM   3383  N   ARG X 453     120.345 151.887 176.493  1.00121.83           N
ATOM   3384  CA  ARG X 453     121.618 152.262 177.003  1.00121.83           C
ATOM   3385  CB  ARG X 453     121.917 151.654 178.384  1.00121.83           C
ATOM   3386  CG  ARG X 453     121.080 152.271 179.505  1.00121.83           C
ATOM   3387  CD  ARG X 453     121.421 151.728 180.893  1.00121.83           C
ATOM   3388  NE  ARG X 453     120.566 152.451 181.876  1.00121.83           N
ATOM   3389  CZ  ARG X 453     119.302 152.007 182.140  1.00121.83           C
ATOM   3390  NH1 ARG X 453     118.819 150.904 181.498  1.00121.83           N
ATOM   3391  NH2 ARG X 453     118.521 152.668 183.044  1.00121.83           N
ATOM   3392  C   ARG X 453     122.713 151.825 176.066  1.00121.83           C
ATOM   3393  O   ARG X 453     123.571 152.621 175.692  1.00121.83           O
ATOM   3394  N   VAL X 454     122.720 150.531 175.678  1.00187.88           N
ATOM   3395  CA  VAL X 454     123.816 149.980 174.918  1.00187.88           C
ATOM   3396  CB  VAL X 454     123.914 148.498 175.040  1.00187.88           C
ATOM   3397  CG1 VAL X 454     122.650 147.848 174.456  1.00187.88           C
ATOM   3398  CG2 VAL X 454     125.218 148.045 174.365  1.00187.88           C
ATOM   3399  C   VAL X 454     123.932 150.288 173.444  1.00187.88           C
ATOM   3400  O   VAL X 454     124.976 150.806 173.052  1.00187.88           O
ATOM   3401  N   GLU X 455     122.889 149.973 172.617  1.00297.80           N
ATOM   3402  CA  GLU X 455     122.877 150.052 171.166  1.00297.80           C
ATOM   3403  CB  GLU X 455     122.680 148.716 170.438  1.00297.80           C
ATOM   3404  CG  GLU X 455     121.232 148.228 170.573  1.00297.80           C
ATOM   3405  CD  GLU X 455     120.873 147.391 169.353  1.00297.80           C
ATOM   3406  OE1 GLU X 455     121.783 147.131 168.523  1.00297.80           O
ATOM   3407  OE2 GLU X 455     119.677 147.012 169.230  1.00297.80           O
ATOM   3408  C   GLU X 455     121.673 150.815 170.683  1.00297.80           C
ATOM   3409  O   GLU X 455     120.642 150.901 171.341  1.00297.80           O
ATOM   3410  N   GLY X 456     121.763 151.390 169.468  1.00 91.46           N
ATOM   3411  CA  GLY X 456     120.705 152.236 168.986  1.00 91.46           C
ATOM   3412  C   GLY X 456     119.491 151.426 168.654  1.00 91.46           C
ATOM   3413  O   GLY X 456     119.553 150.205 168.515  1.00 91.46           O
ATOM   3414  N   GLY X 457     118.341 152.124 168.522  1.00125.46           N
ATOM   3415  CA  GLY X 457     117.087 151.506 168.194  1.00125.46           C
ATOM   3416  C   GLY X 457     116.069 152.601 168.075  1.00125.46           C
ATOM   3417  O   GLY X 457     116.360 153.762 168.358  1.00125.46           O
ATOM   3418  N   GLN X 458     114.838 152.254 167.642  1.00294.31           N
ATOM   3419  CA  GLN X 458     113.803 153.241 167.504  1.00294.31           C
ATOM   3420  CB  GLN X 458     113.160 153.273 166.108  1.00294.31           C
ATOM   3421  CG  GLN X 458     112.413 151.983 165.764  1.00294.31           C
ATOM   3422  CD  GLN X 458     111.820 152.133 164.371  1.00294.31           C
ATOM   3423  OE1 GLN X 458     111.614 151.150 163.662  1.00294.31           O
ATOM   3424  NE2 GLN X 458     111.532 153.400 163.968  1.00294.31           N
ATOM   3425  C   GLN X 458     112.718 152.889 168.466  1.00294.31           C
ATOM   3426  O   GLN X 458     112.411 151.715 168.666  1.00294.31           O
ATOM   3427  N   LEU X 459     112.115 153.907 169.112  1.00269.57           N
ATOM   3428  CA  LEU X 459     111.085 153.624 170.066  1.00269.57           C
ATOM   3429  CB  LEU X 459     111.501 153.894 171.519  1.00269.57           C
ATOM   3430  CG  LEU X 459     112.598 152.930 171.991  1.00269.57           C
ATOM   3431  CD1 LEU X 459     112.078 151.485 171.999  1.00269.57           C
ATOM   3432  CD2 LEU X 459     113.882 153.095 171.164  1.00269.57           C
ATOM   3433  C   LEU X 459     109.898 154.479 169.778  1.00269.57           C
ATOM   3434  O   LEU X 459     110.013 155.553 169.188  1.00269.57           O
ATOM   3435  N   ILE X 460     108.708 153.990 170.176  1.00175.09           N
ATOM   3436  CA  ILE X 460     107.508 154.745 169.988  1.00175.09           C
ATOM   3437  CB  ILE X 460     106.524 154.075 169.062  1.00175.09           C
ATOM   3438  CG1 ILE X 460     105.405 155.039 168.619  1.00175.09           C
ATOM   3439  CG2 ILE X 460     106.021 152.792 169.745  1.00175.09           C
ATOM   3440  CD1 ILE X 460     104.477 155.512 169.739  1.00175.09           C
ATOM   3441  C   ILE X 460     106.874 154.905 171.333  1.00175.09           C
ATOM   3442  O   ILE X 460     106.776 153.956 172.109  1.00175.09           O
ATOM   3443  N   LYS X 461     106.462 156.144 171.657  1.00219.79           N
ATOM   3444  CA  LYS X 461     105.798 156.395 172.901  1.00219.79           C
ATOM   3445  CB  LYS X 461     106.753 156.574 174.097  1.00219.79           C
ATOM   3446  CG  LYS X 461     106.029 156.637 175.447  1.00219.79           C
ATOM   3447  CD  LYS X 461     106.930 156.391 176.659  1.00219.79           C
ATOM   3448  CE  LYS X 461     107.045 154.913 177.043  1.00219.79           C
ATOM   3449  NZ  LYS X 461     107.930 154.759 178.220  1.00219.79           N
ATOM   3450  C   LYS X 461     105.023 157.656 172.709  1.00219.79           C
ATOM   3451  O   LYS X 461     105.028 158.231 171.622  1.00219.79           O
ATOM   3452  N   ASP X 462     104.314 158.114 173.758  1.00 69.15           N
ATOM   3453  CA  ASP X 462     103.561 159.323 173.611  1.00 69.15           C
ATOM   3454  CB  ASP X 462     102.860 159.754 174.909  1.00 69.15           C
ATOM   3455  CG  ASP X 462     101.726 158.776 175.181  1.00 69.15           C
ATOM   3456  OD1 ASP X 462     101.007 158.421 174.210  1.00 69.15           O
ATOM   3457  OD2 ASP X 462     101.558 158.377 176.364  1.00 69.15           O
ATOM   3458  C   ASP X 462     104.548 160.381 173.259  1.00 69.15           C
ATOM   3459  O   ASP X 462     104.335 161.164 172.335  1.00 69.15           O
ATOM   3460  N   LEU X 463     105.677 160.412 173.988  1.00202.47           N
ATOM   3461  CA  LEU X 463     106.703 161.358 173.677  1.00202.47           C
ATOM   3462  CB  LEU X 463     107.391 161.953 174.917  1.00202.47           C
ATOM   3463  CG  LEU X 463     106.445 162.789 175.799  1.00202.47           C
ATOM   3464  CD1 LEU X 463     105.310 161.928 176.374  1.00202.47           C
ATOM   3465  CD2 LEU X 463     107.222 163.549 176.887  1.00202.47           C
ATOM   3466  C   LEU X 463     107.728 160.587 172.920  1.00202.47           C
ATOM   3467  O   LEU X 463     108.080 159.470 173.296  1.00202.47           O
ATOM   3468  N   PRO X 464     108.199 161.137 171.841  1.00157.01           N
ATOM   3469  CA  PRO X 464     109.174 160.411 171.087  1.00157.01           C
ATOM   3470  CD  PRO X 464     107.346 161.946 170.985  1.00157.01           C
ATOM   3471  CB  PRO X 464     109.236 161.083 169.718  1.00157.01           C
ATOM   3472  CG  PRO X 464     107.820 161.664 169.548  1.00157.01           C
ATOM   3473  C   PRO X 464     110.472 160.356 171.814  1.00157.01           C
ATOM   3474  O   PRO X 464     110.844 161.336 172.458  1.00157.01           O
ATOM   3475  N   VAL X 465     111.167 159.208 171.732  1.00100.54           N
ATOM   3476  CA  VAL X 465     112.435 159.063 172.374  1.00100.54           C
ATOM   3477  CB  VAL X 465     112.338 158.441 173.734  1.00100.54           C
ATOM   3478  CG1 VAL X 465     111.578 159.406 174.660  1.00100.54           C
ATOM   3479  CG2 VAL X 465     111.652 157.073 173.585  1.00100.54           C
ATOM   3480  C   VAL X 465     113.234 158.144 171.516  1.00100.54           C
ATOM   3481  O   VAL X 465     112.678 157.322 170.790  1.00100.54           O
ATOM   3482  N   LYS X 466     114.572 158.273 171.558  1.00257.16           N
ATOM   3483  CA  LYS X 466     115.368 157.404 170.749  1.00257.16           C
ATOM   3484  CB  LYS X 466     116.195 158.149 169.687  1.00257.16           C
ATOM   3485  CG  LYS X 466     117.240 159.095 170.285  1.00257.16           C
ATOM   3486  CD  LYS X 466     116.645 160.184 171.180  1.00257.16           C
ATOM   3487  CE  LYS X 466     115.867 161.256 170.414  1.00257.16           C
ATOM   3488  NZ  LYS X 466     115.328 162.261 171.358  1.00257.16           N
ATOM   3489  C   LYS X 466     116.335 156.708 171.646  1.00257.16           C
ATOM   3490  O   LYS X 466     117.013 157.339 172.455  1.00257.16           O
ATOM   3491  N   THR X 467     116.405 155.368 171.537  1.00273.99           N
ATOM   3492  CA  THR X 467     117.366 154.639 172.308  1.00273.99           C
ATOM   3493  CB  THR X 467     116.940 153.240 172.639  1.00273.99           C
ATOM   3494  OG1 THR X 467     116.708 152.499 171.449  1.00273.99           O
ATOM   3495  CG2 THR X 467     115.664 153.308 173.495  1.00273.99           C
ATOM   3496  C   THR X 467     118.588 154.569 171.460  1.00273.99           C
ATOM   3497  O   THR X 467     118.516 154.795 170.253  1.00273.99           O
ATOM   3498  N   MET X 468     119.759 154.279 172.059  1.00332.79           N
ATOM   3499  CA  MET X 468     120.898 154.275 171.196  1.00332.79           C
ATOM   3500  CB  MET X 468     121.420 155.696 170.897  1.00332.79           C
ATOM   3501  CG  MET X 468     122.503 155.770 169.816  1.00332.79           C
ATOM   3502  SD  MET X 468     121.924 155.409 168.132  1.00332.79           S
ATOM   3503  CE  MET X 468     120.935 156.924 167.980  1.00332.79           C
ATOM   3504  C   MET X 468     122.020 153.492 171.804  1.00332.79           C
ATOM   3505  O   MET X 468     121.998 153.070 172.956  1.00332.79           O
ATOM   3506  N   GLU X 469     123.034 153.249 170.961  1.00175.28           N
ATOM   3507  CA  GLU X 469     124.296 152.638 171.200  1.00175.28           C
ATOM   3508  CB  GLU X 469     125.130 152.452 169.920  1.00175.28           C
ATOM   3509  CG  GLU X 469     124.663 151.307 169.020  1.00175.28           C
ATOM   3510  CD  GLU X 469     125.450 150.062 169.410  1.00175.28           C
ATOM   3511  OE1 GLU X 469     125.555 149.780 170.633  1.00175.28           O
ATOM   3512  OE2 GLU X 469     125.970 149.383 168.485  1.00175.28           O
ATOM   3513  C   GLU X 469     125.047 153.592 172.067  1.00175.28           C
ATOM   3514  O   GLU X 469     126.097 153.276 172.617  1.00175.28           O
ATOM   3515  N   GLU X 470     124.481 154.795 172.228  1.00 92.67           N
ATOM   3516  CA  GLU X 470     125.134 155.952 172.751  1.00 92.67           C
ATOM   3517  CB  GLU X 470     124.153 157.100 173.047  1.00 92.67           C
ATOM   3518  CG  GLU X 470     124.833 158.353 173.605  1.00 92.67           C
ATOM   3519  CD  GLU X 470     123.761 159.405 173.851  1.00 92.67           C
ATOM   3520  OE1 GLU X 470     122.784 159.094 174.587  1.00 92.67           O
ATOM   3521  OE2 GLU X 470     123.901 160.530 173.306  1.00 92.67           O
ATOM   3522  C   GLU X 470     125.925 155.731 174.001  1.00 92.67           C
ATOM   3523  O   GLU X 470     127.018 156.289 174.086  1.00 92.67           O
ATOM   3524  N   LEU X 471     125.447 154.973 175.008  1.00 81.16           N
ATOM   3525  CA  LEU X 471     126.278 154.923 176.185  1.00 81.16           C
ATOM   3526  CB  LEU X 471     125.652 154.110 177.331  1.00 81.16           C
ATOM   3527  CG  LEU X 471     124.380 154.753 177.920  1.00 81.16           C
ATOM   3528  CD1 LEU X 471     123.800 153.903 179.063  1.00 81.16           C
ATOM   3529  CD2 LEU X 471     124.636 156.210 178.341  1.00 81.16           C
ATOM   3530  C   LEU X 471     127.604 154.307 175.857  1.00 81.16           C
ATOM   3531  O   LEU X 471     128.642 154.960 175.954  1.00 81.16           O
ATOM   3532  N   LEU X 472     127.565 153.058 175.374  1.00143.00           N
ATOM   3533  CA  LEU X 472     128.689 152.220 175.071  1.00143.00           C
ATOM   3534  CB  LEU X 472     128.303 150.748 174.915  1.00143.00           C
ATOM   3535  CG  LEU X 472     127.750 150.175 176.224  1.00143.00           C
ATOM   3536  CD1 LEU X 472     126.388 150.788 176.585  1.00143.00           C
ATOM   3537  CD2 LEU X 472     127.757 148.646 176.213  1.00143.00           C
ATOM   3538  C   LEU X 472     129.397 152.610 173.838  1.00143.00           C
ATOM   3539  O   LEU X 472     130.560 152.246 173.662  1.00143.00           O
ATOM   3540  N   GLY X 473     128.687 153.304 172.933  1.00 79.15           N
ATOM   3541  CA  GLY X 473     129.196 153.658 171.646  1.00 79.15           C
ATOM   3542  C   GLY X 473     130.572 154.224 171.811  1.00 79.15           C
ATOM   3543  O   GLY X 473     130.995 154.612 172.900  1.00 79.15           O
ATOM   3544  N   ALA X 474     131.267 154.376 170.679  1.00166.06           N
ATOM   3545  CA  ALA X 474     132.677 154.594 170.643  1.00166.06           C
ATOM   3546  CB  ALA X 474     133.160 155.052 169.267  1.00166.06           C
ATOM   3547  C   ALA X 474     133.082 155.721 171.526  1.00166.06           C
ATOM   3548  O   ALA X 474     134.103 155.605 172.202  1.00166.06           O
ATOM   3549  N   VAL X 475     132.296 156.816 171.550  1.00131.80           N
ATOM   3550  CA  VAL X 475     132.650 158.003 172.280  1.00131.80           C
ATOM   3551  CB  VAL X 475     131.535 159.002 172.365  1.00131.80           C
ATOM   3552  CG1 VAL X 475     130.372 158.363 173.142  1.00131.80           C
ATOM   3553  CG2 VAL X 475     132.078 160.289 173.011  1.00131.80           C
ATOM   3554  C   VAL X 475     133.039 157.637 173.674  1.00131.80           C
ATOM   3555  O   VAL X 475     132.408 156.800 174.317  1.00131.80           O
ATOM   3556  N   THR X 476     134.132 158.262 174.154  1.00248.54           N
ATOM   3557  CA  THR X 476     134.661 157.967 175.451  1.00248.54           C
ATOM   3558  CB  THR X 476     136.067 157.443 175.409  1.00248.54           C
ATOM   3559  OG1 THR X 476     136.940 158.444 174.905  1.00248.54           O
ATOM   3560  CG2 THR X 476     136.107 156.199 174.505  1.00248.54           C
ATOM   3561  C   THR X 476     134.733 159.249 176.207  1.00248.54           C
ATOM   3562  O   THR X 476     134.620 160.339 175.648  1.00248.54           O
ATOM   3563  N   PRO X 477     134.880 159.111 177.494  1.00102.05           N
ATOM   3564  CA  PRO X 477     135.054 160.251 178.346  1.00102.05           C
ATOM   3565  CD  PRO X 477     134.317 157.976 178.203  1.00102.05           C
ATOM   3566  CB  PRO X 477     134.683 159.789 179.757  1.00102.05           C
ATOM   3567  CG  PRO X 477     134.661 158.252 179.673  1.00102.05           C
ATOM   3568  C   PRO X 477     136.474 160.689 178.216  1.00102.05           C
ATOM   3569  O   PRO X 477     137.310 159.871 177.834  1.00102.05           O
ATOM   3570  N   TYR X 478     136.777 161.966 178.507  1.00233.39           N
ATOM   3571  CA  TYR X 478     138.143 162.378 178.405  1.00233.39           C
ATOM   3572  CB  TYR X 478     138.330 163.648 177.557  1.00233.39           C
ATOM   3573  CG  TYR X 478     139.764 164.054 177.624  1.00233.39           C
ATOM   3574  CD1 TYR X 478     140.698 163.499 176.779  1.00233.39           C
ATOM   3575  CD2 TYR X 478     140.172 164.998 178.538  1.00233.39           C
ATOM   3576  CE1 TYR X 478     142.018 163.882 176.847  1.00233.39           C
ATOM   3577  CE2 TYR X 478     141.490 165.384 178.611  1.00233.39           C
ATOM   3578  CZ  TYR X 478     142.415 164.825 177.764  1.00233.39           C
ATOM   3579  OH  TYR X 478     143.768 165.219 177.836  1.00233.39           O
ATOM   3580  C   TYR X 478     138.629 162.700 179.777  1.00233.39           C
ATOM   3581  O   TYR X 478     138.393 163.794 180.287  1.00233.39           O
ATOM   3582  N   GLU X 479     139.314 161.738 180.424  1.00262.07           N
ATOM   3583  CA  GLU X 479     139.886 162.037 181.699  1.00262.07           C
ATOM   3584  CB  GLU X 479     138.864 162.147 182.844  1.00262.07           C
ATOM   3585  CG  GLU X 479     139.511 162.527 184.178  1.00262.07           C
ATOM   3586  CD  GLU X 479     138.420 162.642 185.233  1.00262.07           C
ATOM   3587  OE1 GLU X 479     137.571 161.715 185.312  1.00262.07           O
ATOM   3588  OE2 GLU X 479     138.419 163.663 185.971  1.00262.07           O
ATOM   3589  C   GLU X 479     140.822 160.931 182.043  1.00262.07           C
ATOM   3590  O   GLU X 479     140.447 159.759 182.046  1.00262.07           O
ATOM   3591  N   LEU X 480     142.086 161.287 182.328  1.00252.18           N
ATOM   3592  CA  LEU X 480     143.042 160.304 182.733  1.00252.18           C
ATOM   3593  CB  LEU X 480     144.117 160.001 181.676  1.00252.18           C
ATOM   3594  CG  LEU X 480     143.563 159.294 180.425  1.00252.18           C
ATOM   3595  CD1 LEU X 480     142.548 160.177 179.683  1.00252.18           C
ATOM   3596  CD2 LEU X 480     144.699 158.798 179.518  1.00252.18           C
ATOM   3597  C   LEU X 480     143.729 160.869 183.925  1.00252.18           C
ATOM   3598  O   LEU X 480     144.038 162.059 183.967  1.00252.18           O
ATOM   3599  N   GLN X 481     143.973 160.032 184.947  1.00282.44           N
ATOM   3600  CA  GLN X 481     144.638 160.566 186.092  1.00282.44           C
ATOM   3601  CB  GLN X 481     144.091 160.036 187.427  1.00282.44           C
ATOM   3602  CG  GLN X 481     144.771 160.660 188.646  1.00282.44           C
ATOM   3603  CD  GLN X 481     144.356 162.124 188.702  1.00282.44           C
ATOM   3604  OE1 GLN X 481     144.577 162.881 187.758  1.00282.44           O
ATOM   3605  NE2 GLN X 481     143.727 162.532 189.836  1.00282.44           N
ATOM   3606  C   GLN X 481     146.064 160.151 185.996  1.00282.44           C
ATOM   3607  O   GLN X 481     146.380 158.962 186.006  1.00282.44           O
ATOM   3608  N   ALA X 482     146.969 161.139 185.881  1.00240.03           N
ATOM   3609  CA  ALA X 482     148.359 160.813 185.809  1.00240.03           C
ATOM   3610  CB  ALA X 482     149.003 161.165 184.458  1.00240.03           C
ATOM   3611  C   ALA X 482     149.045 161.633 186.846  1.00240.03           C
ATOM   3612  O   ALA X 482     148.725 162.804 187.041  1.00240.03           O
ATOM   3613  N   GLU X 483     150.000 161.018 187.562  1.00249.93           N
ATOM   3614  CA  GLU X 483     150.729 161.745 188.555  1.00249.93           C
ATOM   3615  CB  GLU X 483     150.051 161.757 189.934  1.00249.93           C
ATOM   3616  CG  GLU X 483     148.736 162.537 189.958  1.00249.93           C
ATOM   3617  CD  GLU X 483     148.171 162.471 191.370  1.00249.93           C
ATOM   3618  OE1 GLU X 483     148.797 161.793 192.228  1.00249.93           O
ATOM   3619  OE2 GLU X 483     147.105 163.098 191.609  1.00249.93           O
ATOM   3620  C   GLU X 483     152.030 161.042 188.713  1.00249.93           C
ATOM   3621  O   GLU X 483     152.158 159.872 188.358  1.00249.93           O
ATOM   3622  N   VAL X 484     153.050 161.747 189.234  1.00144.36           N
ATOM   3623  CA  VAL X 484     154.286 161.064 189.441  1.00144.36           C
ATOM   3624  CB  VAL X 484     155.497 161.957 189.364  1.00144.36           C
ATOM   3625  CG1 VAL X 484     155.626 162.456 187.915  1.00144.36           C
ATOM   3626  CG2 VAL X 484     155.358 163.103 190.381  1.00144.36           C
ATOM   3627  C   VAL X 484     154.195 160.451 190.798  1.00144.36           C
ATOM   3628  O   VAL X 484     154.102 161.139 191.813  1.00144.36           O
ATOM   3629  N   ASP X 485     154.179 159.108 190.838  1.00249.42           N
ATOM   3630  CA  ASP X 485     154.062 158.433 192.092  1.00249.42           C
ATOM   3631  CB  ASP X 485     152.743 157.654 192.235  1.00249.42           C
ATOM   3632  CG  ASP X 485     152.586 157.211 193.683  1.00249.42           C
ATOM   3633  OD1 ASP X 485     153.421 157.628 194.529  1.00249.42           O
ATOM   3634  OD2 ASP X 485     151.624 156.447 193.963  1.00249.42           O
ATOM   3635  C   ASP X 485     155.170 157.441 192.156  1.00249.42           C
ATOM   3636  O   ASP X 485     155.559 156.864 191.141  1.00249.42           O
ATOM   3637  N   ALA X 486     155.732 157.230 193.359  1.00230.79           N
ATOM   3638  CA  ALA X 486     156.755 156.239 193.467  1.00230.79           C
ATOM   3639  CB  ALA X 486     157.393 156.153 194.863  1.00230.79           C
ATOM   3640  C   ALA X 486     156.071 154.945 193.197  1.00230.79           C
ATOM   3641  O   ALA X 486     154.893 154.781 193.511  1.00230.79           O
ATOM   3642  N   LEU X 487     156.786 153.987 192.582  1.00272.63           N
ATOM   3643  CA  LEU X 487     156.132 152.751 192.292  1.00272.63           C
ATOM   3644  CB  LEU X 487     156.770 151.999 191.104  1.00272.63           C
ATOM   3645  CG  LEU X 487     156.089 150.668 190.718  1.00272.63           C
ATOM   3646  CD1 LEU X 487     156.328 149.560 191.756  1.00272.63           C
ATOM   3647  CD2 LEU X 487     154.599 150.885 190.408  1.00272.63           C
ATOM   3648  C   LEU X 487     156.251 151.916 193.519  1.00272.63           C
ATOM   3649  O   LEU X 487     157.330 151.433 193.858  1.00272.63           O
ATOM   3650  N   GLY X 488     155.124 151.748 194.234  1.00139.51           N
ATOM   3651  CA  GLY X 488     155.125 150.951 195.422  1.00139.51           C
ATOM   3652  C   GLY X 488     154.679 149.587 195.023  1.00139.51           C
ATOM   3653  O   GLY X 488     154.559 149.282 193.838  1.00139.51           O
ATOM   3654  N   VAL X 489     154.418 148.724 196.020  1.00 41.11           N
ATOM   3655  CA  VAL X 489     153.954 147.408 195.709  1.00 41.11           C
ATOM   3656  CB  VAL X 489     154.158 146.421 196.820  1.00 41.11           C
ATOM   3657  CG1 VAL X 489     153.516 145.083 196.413  1.00 41.11           C
ATOM   3658  CG2 VAL X 489     155.663 146.326 197.121  1.00 41.11           C
ATOM   3659  C   VAL X 489     152.486 147.522 195.475  1.00 41.11           C
ATOM   3660  O   VAL X 489     151.790 148.252 196.179  1.00 41.11           O
ATOM   3661  N   VAL X 490     151.978 146.815 194.450  1.00 41.61           N
ATOM   3662  CA  VAL X 490     150.575 146.877 194.177  1.00 41.61           C
ATOM   3663  CB  VAL X 490     150.249 147.504 192.854  1.00 41.61           C
ATOM   3664  CG1 VAL X 490     148.732 147.400 192.623  1.00 41.61           C
ATOM   3665  CG2 VAL X 490     150.781 148.947 192.855  1.00 41.61           C
ATOM   3666  C   VAL X 490     150.074 145.474 194.140  1.00 41.61           C
ATOM   3667  O   VAL X 490     150.811 144.548 193.804  1.00 41.61           O
ATOM   3668  N   GLU X 491     148.795 145.282 194.511  1.00276.21           N
ATOM   3669  CA  GLU X 491     148.240 143.963 194.499  1.00276.21           C
ATOM   3670  CB  GLU X 491     147.652 143.507 195.846  1.00276.21           C
ATOM   3671  CG  GLU X 491     146.479 144.364 196.326  1.00276.21           C
ATOM   3672  CD  GLU X 491     145.807 143.636 197.483  1.00276.21           C
ATOM   3673  OE1 GLU X 491     146.201 142.471 197.757  1.00276.21           O
ATOM   3674  OE2 GLU X 491     144.889 144.233 198.105  1.00276.21           O
ATOM   3675  C   GLU X 491     147.116 143.960 193.520  1.00276.21           C
ATOM   3676  O   GLU X 491     146.601 145.010 193.138  1.00276.21           O
ATOM   3677  N   GLU X 492     146.725 142.753 193.076  1.00356.08           N
ATOM   3678  CA  GLU X 492     145.642 142.605 192.153  1.00356.08           C
ATOM   3679  CB  GLU X 492     144.358 143.333 192.592  1.00356.08           C
ATOM   3680  CG  GLU X 492     143.147 143.053 191.700  1.00356.08           C
ATOM   3681  CD  GLU X 492     141.943 143.745 192.326  1.00356.08           C
ATOM   3682  OE1 GLU X 492     142.127 144.396 193.388  1.00356.08           O
ATOM   3683  OE2 GLU X 492     140.827 143.630 191.753  1.00356.08           O
ATOM   3684  C   GLU X 492     146.074 143.134 190.828  1.00356.08           C
ATOM   3685  O   GLU X 492     146.636 144.223 190.723  1.00356.08           O
ATOM   3686  N   ALA X 493     145.832 142.336 189.774  1.00231.90           N
ATOM   3687  CA  ALA X 493     146.195 142.712 188.442  1.00231.90           C
ATOM   3688  CB  ALA X 493     146.344 141.521 187.481  1.00231.90           C
ATOM   3689  C   ALA X 493     145.124 143.596 187.900  1.00231.90           C
ATOM   3690  O   ALA X 493     144.029 143.684 188.452  1.00231.90           O
ATOM   3691  N   ALA X 494     145.441 144.299 186.798  1.00193.06           N
ATOM   3692  CA  ALA X 494     144.485 145.147 186.156  1.00193.06           C
ATOM   3693  CB  ALA X 494     145.083 146.028 185.046  1.00193.06           C
ATOM   3694  C   ALA X 494     143.485 144.240 185.524  1.00193.06           C
ATOM   3695  O   ALA X 494     143.723 143.041 185.387  1.00193.06           O
ATOM   3696  N   GLY X 495     142.315 144.788 185.145  1.00 48.41           N
ATOM   3697  CA  GLY X 495     141.301 143.963 184.559  1.00 48.41           C
ATOM   3698  C   GLY X 495     140.109 143.918 185.465  1.00 48.41           C
ATOM   3699  O   GLY X 495     138.988 143.770 184.979  1.00 48.41           O
ATOM   3700  N   PRO X 496     140.266 144.033 186.756  1.00 66.91           N
ATOM   3701  CA  PRO X 496     139.086 144.088 187.566  1.00 66.91           C
ATOM   3702  CD  PRO X 496     141.338 143.351 187.461  1.00 66.91           C
ATOM   3703  CB  PRO X 496     139.518 143.748 188.996  1.00 66.91           C
ATOM   3704  CG  PRO X 496     141.053 143.666 188.935  1.00 66.91           C
ATOM   3705  C   PRO X 496     138.496 145.444 187.396  1.00 66.91           C
ATOM   3706  O   PRO X 496     139.218 146.348 186.978  1.00 66.91           O
ATOM   3707  N   PRO X 497     137.233 145.590 187.689  1.00 94.48           N
ATOM   3708  CA  PRO X 497     136.559 146.843 187.499  1.00 94.48           C
ATOM   3709  CD  PRO X 497     136.595 144.780 188.714  1.00 94.48           C
ATOM   3710  CB  PRO X 497     135.184 146.666 188.139  1.00 94.48           C
ATOM   3711  CG  PRO X 497     135.460 145.658 189.270  1.00 94.48           C
ATOM   3712  C   PRO X 497     137.332 147.932 188.167  1.00 94.48           C
ATOM   3713  O   PRO X 497     137.706 147.779 189.328  1.00 94.48           O
ATOM   3714  N   ALA X 498     137.586 149.036 187.441  1.00243.17           N
ATOM   3715  CA  ALA X 498     138.300 150.146 187.992  1.00243.17           C
ATOM   3716  CB  ALA X 498     139.821 149.932 188.057  1.00243.17           C
ATOM   3717  C   ALA X 498     138.054 151.287 187.067  1.00243.17           C
ATOM   3718  O   ALA X 498     137.604 151.090 185.939  1.00243.17           O
ATOM   3719  N   SER X 499     138.321 152.524 187.520  1.00191.40           N
ATOM   3720  CA  SER X 499     138.088 153.608 186.618  1.00191.40           C
ATOM   3721  CB  SER X 499     137.389 154.812 187.274  1.00191.40           C
ATOM   3722  OG  SER X 499     136.094 154.439 187.722  1.00191.40           O
ATOM   3723  C   SER X 499     139.416 154.080 186.129  1.00191.40           C
ATOM   3724  O   SER X 499     140.143 154.776 186.835  1.00191.40           O
ATOM   3725  N   ALA X 500     139.767 153.689 184.890  1.00277.54           N
ATOM   3726  CA  ALA X 500     140.990 154.137 184.296  1.00277.54           C
ATOM   3727  CB  ALA X 500     142.233 153.853 185.158  1.00277.54           C
ATOM   3728  C   ALA X 500     141.154 153.378 183.022  1.00277.54           C
ATOM   3729  O   ALA X 500     140.689 152.247 182.900  1.00277.54           O
ATOM   3730  N   VAL X 501     141.813 153.996 182.022  1.00 68.15           N
ATOM   3731  CA  VAL X 501     142.054 153.297 180.796  1.00 68.15           C
ATOM   3732  CB  VAL X 501     140.939 153.426 179.800  1.00 68.15           C
ATOM   3733  CG1 VAL X 501     141.366 152.735 178.494  1.00 68.15           C
ATOM   3734  CG2 VAL X 501     139.660 152.842 180.424  1.00 68.15           C
ATOM   3735  C   VAL X 501     143.272 153.904 180.182  1.00 68.15           C
ATOM   3736  O   VAL X 501     143.509 155.105 180.296  1.00 68.15           O
ATOM   3737  N   PRO X 502     144.067 153.088 179.553  1.00141.05           N
ATOM   3738  CA  PRO X 502     145.239 153.627 178.921  1.00141.05           C
ATOM   3739  CD  PRO X 502     144.319 151.768 180.111  1.00141.05           C
ATOM   3740  CB  PRO X 502     146.211 152.460 178.759  1.00141.05           C
ATOM   3741  CG  PRO X 502     145.818 151.505 179.898  1.00141.05           C
ATOM   3742  C   PRO X 502     144.896 154.298 177.631  1.00141.05           C
ATOM   3743  O   PRO X 502     143.911 153.915 177.002  1.00141.05           O
ATOM   3744  N   GLY X 503     145.687 155.313 177.233  1.00 78.82           N
ATOM   3745  CA  GLY X 503     145.493 155.975 175.976  1.00 78.82           C
ATOM   3746  C   GLY X 503     144.464 157.037 176.166  1.00 78.82           C
ATOM   3747  O   GLY X 503     143.564 156.903 176.994  1.00 78.82           O
ATOM   3748  N   ALA X 504     144.573 158.135 175.393  1.00213.36           N
ATOM   3749  CA  ALA X 504     143.574 159.153 175.497  1.00213.36           C
ATOM   3750  CB  ALA X 504     144.030 160.386 176.292  1.00213.36           C
ATOM   3751  C   ALA X 504     143.263 159.618 174.114  1.00213.36           C
ATOM   3752  O   ALA X 504     144.161 159.921 173.328  1.00213.36           O
ATOM   3753  N   ASP X 505     141.961 159.665 173.780  1.00191.86           N
ATOM   3754  CA  ASP X 505     141.521 160.156 172.508  1.00191.86           C
ATOM   3755  CB  ASP X 505     141.443 159.078 171.412  1.00191.86           C
ATOM   3756  CG  ASP X 505     142.858 158.706 170.992  1.00191.86           C
ATOM   3757  OD1 ASP X 505     143.691 159.635 170.821  1.00191.86           O
ATOM   3758  OD2 ASP X 505     143.123 157.483 170.844  1.00191.86           O
ATOM   3759  C   ASP X 505     140.129 160.645 172.735  1.00191.86           C
ATOM   3760  O   ASP X 505     139.216 159.842 172.925  1.00191.86           O
ATOM   3761  N   LEU X 506     139.921 161.974 172.735  1.00284.83           N
ATOM   3762  CA  LEU X 506     138.586 162.419 173.003  1.00284.83           C
ATOM   3763  CB  LEU X 506     138.487 163.441 174.147  1.00284.83           C
ATOM   3764  CG  LEU X 506     137.043 163.906 174.406  1.00284.83           C
ATOM   3765  CD1 LEU X 506     136.157 162.735 174.868  1.00284.83           C
ATOM   3766  CD2 LEU X 506     137.000 165.103 175.365  1.00284.83           C
ATOM   3767  C   LEU X 506     138.028 163.084 171.790  1.00284.83           C
ATOM   3768  O   LEU X 506     138.614 164.017 171.239  1.00284.83           O
ATOM   3769  N   ARG X 507     136.865 162.585 171.331  1.00278.23           N
ATOM   3770  CA  ARG X 507     136.160 163.208 170.255  1.00278.23           C
ATOM   3771  CB  ARG X 507     136.097 162.373 168.965  1.00278.23           C
ATOM   3772  CG  ARG X 507     135.483 160.985 169.159  1.00278.23           C
ATOM   3773  CD  ARG X 507     134.956 160.361 167.866  1.00278.23           C
ATOM   3774  NE  ARG X 507     133.608 160.951 167.627  1.00278.23           N
ATOM   3775  CZ  ARG X 507     133.213 161.313 166.371  1.00278.23           C
ATOM   3776  NH1 ARG X 507     134.060 161.160 165.313  1.00278.23           N
ATOM   3777  NH2 ARG X 507     131.965 161.830 166.177  1.00278.23           N
ATOM   3778  C   ARG X 507     134.763 163.370 170.744  1.00278.23           C
ATOM   3779  O   ARG X 507     134.147 162.412 171.210  1.00278.23           O
ATOM   3780  N   VAL X 508     134.222 164.598 170.668  1.00 99.63           N
ATOM   3781  CA  VAL X 508     132.892 164.785 171.158  1.00 99.63           C
ATOM   3782  CB  VAL X 508     132.848 165.266 172.578  1.00 99.63           C
ATOM   3783  CG1 VAL X 508     133.438 164.164 173.478  1.00 99.63           C
ATOM   3784  CG2 VAL X 508     133.604 166.603 172.665  1.00 99.63           C
ATOM   3785  C   VAL X 508     132.218 165.809 170.312  1.00 99.63           C
ATOM   3786  O   VAL X 508     132.867 166.593 169.620  1.00 99.63           O
ATOM   3787  N   THR X 509     130.873 165.802 170.341  1.00107.65           N
ATOM   3788  CA  THR X 509     130.104 166.751 169.599  1.00107.65           C
ATOM   3789  CB  THR X 509     128.627 166.523 169.721  1.00107.65           C
ATOM   3790  OG1 THR X 509     128.220 166.650 171.075  1.00107.65           O
ATOM   3791  CG2 THR X 509     128.304 165.113 169.200  1.00107.65           C
ATOM   3792  C   THR X 509     130.409 168.093 170.172  1.00107.65           C
ATOM   3793  O   THR X 509     130.562 169.073 169.444  1.00107.65           O
ATOM   3794  N   ALA X 510     130.525 168.162 171.510  1.00174.87           N
ATOM   3795  CA  ALA X 510     130.818 169.414 172.135  1.00174.87           C
ATOM   3796  CB  ALA X 510     130.923 169.333 173.666  1.00174.87           C
ATOM   3797  C   ALA X 510     132.138 169.843 171.600  1.00174.87           C
ATOM   3798  O   ALA X 510     132.942 169.017 171.174  1.00174.87           O
ATOM   3799  N   VAL X 511     132.385 171.164 171.584  1.00134.28           N
ATOM   3800  CA  VAL X 511     133.601 171.658 171.014  1.00134.28           C
ATOM   3801  CB  VAL X 511     133.670 173.157 170.962  1.00134.28           C
ATOM   3802  CG1 VAL X 511     133.659 173.696 172.403  1.00134.28           C
ATOM   3803  CG2 VAL X 511     134.914 173.568 170.155  1.00134.28           C
ATOM   3804  C   VAL X 511     134.751 171.185 171.838  1.00134.28           C
ATOM   3805  O   VAL X 511     134.684 171.147 173.066  1.00134.28           O
ATOM   3806  N   LEU X 512     135.836 170.782 171.151  1.00236.02           N
ATOM   3807  CA  LEU X 512     137.036 170.358 171.808  1.00236.02           C
ATOM   3808  CB  LEU X 512     137.569 168.984 171.362  1.00236.02           C
ATOM   3809  CG  LEU X 512     136.609 167.807 171.613  1.00236.02           C
ATOM   3810  CD1 LEU X 512     135.387 167.881 170.687  1.00236.02           C
ATOM   3811  CD2 LEU X 512     137.338 166.458 171.524  1.00236.02           C
ATOM   3812  C   LEU X 512     138.078 171.344 171.406  1.00236.02           C
ATOM   3813  O   LEU X 512     137.806 172.266 170.638  1.00236.02           O
ATOM   3814  N   ALA X 513     139.305 171.184 171.933  1.00213.02           N
ATOM   3815  CA  ALA X 513     140.338 172.093 171.545  1.00213.02           C
ATOM   3816  CB  ALA X 513     141.705 171.798 172.186  1.00213.02           C
ATOM   3817  C   ALA X 513     140.485 171.942 170.070  1.00213.02           C
ATOM   3818  O   ALA X 513     140.308 170.853 169.526  1.00213.02           O
ATOM   3819  N   GLY X 514     140.790 173.055 169.378  1.00 89.78           N
ATOM   3820  CA  GLY X 514     140.893 173.006 167.952  1.00 89.78           C
ATOM   3821  C   GLY X 514     142.221 172.439 167.582  1.00 89.78           C
ATOM   3822  O   GLY X 514     143.127 172.333 168.407  1.00 89.78           O
ATOM   3823  N   GLY X 515     142.353 172.060 166.296  1.00114.75           N
ATOM   3824  CA  GLY X 515     143.573 171.523 165.775  1.00114.75           C
ATOM   3825  C   GLY X 515     143.277 171.139 164.365  1.00114.75           C
ATOM   3826  O   GLY X 515     142.119 170.948 163.997  1.00114.75           O
ATOM   3827  N   ALA X 516     144.320 171.010 163.524  1.00217.46           N
ATOM   3828  CA  ALA X 516     144.042 170.642 162.171  1.00217.46           C
ATOM   3829  CB  ALA X 516     144.907 171.386 161.137  1.00217.46           C
ATOM   3830  C   ALA X 516     144.349 169.192 162.042  1.00217.46           C
ATOM   3831  O   ALA X 516     145.477 168.759 162.276  1.00217.46           O
ATOM   3832  N   ALA X 517     143.329 168.395 161.678  1.00280.92           N
ATOM   3833  CA  ALA X 517     143.553 166.995 161.499  1.00280.92           C
ATOM   3834  CB  ALA X 517     143.313 166.164 162.771  1.00280.92           C
ATOM   3835  C   ALA X 517     142.568 166.530 160.485  1.00280.92           C
ATOM   3836  O   ALA X 517     141.459 167.055 160.398  1.00280.92           O
ATOM   3837  N   HIS X 518     142.961 165.543 159.662  1.00207.86           N
ATOM   3838  CA  HIS X 518     142.023 165.028 158.716  1.00207.86           C
ATOM   3839  ND1 HIS X 518     142.606 168.139 157.772  1.00207.86           N
ATOM   3840  CG  HIS X 518     141.764 167.124 157.373  1.00207.86           C
ATOM   3841  CB  HIS X 518     142.156 165.673 157.326  1.00207.86           C
ATOM   3842  NE2 HIS X 518     140.646 169.085 157.315  1.00207.86           N
ATOM   3843  CD2 HIS X 518     140.572 167.720 157.096  1.00207.86           C
ATOM   3844  CE1 HIS X 518     141.886 169.289 157.720  1.00207.86           C
ATOM   3845  C   HIS X 518     142.261 163.560 158.618  1.00207.86           C
ATOM   3846  O   HIS X 518     143.290 163.109 158.115  1.00207.86           O
ATOM   3847  N   VAL X 519     141.302 162.763 159.119  1.00 43.88           N
ATOM   3848  CA  VAL X 519     141.460 161.340 159.088  1.00 43.88           C
ATOM   3849  CB  VAL X 519     141.877 160.771 160.414  1.00 43.88           C
ATOM   3850  CG1 VAL X 519     142.001 159.243 160.297  1.00 43.88           C
ATOM   3851  CG2 VAL X 519     143.169 161.471 160.866  1.00 43.88           C
ATOM   3852  C   VAL X 519     140.116 160.779 158.783  1.00 43.88           C
ATOM   3853  O   VAL X 519     139.106 161.436 159.022  1.00 43.88           O
ATOM   3854  N   VAL X 520     140.075 159.540 158.255  1.00102.72           N
ATOM   3855  CA  VAL X 520     138.823 158.919 157.951  1.00102.72           C
ATOM   3856  CB  VAL X 520     138.970 157.520 157.421  1.00102.72           C
ATOM   3857  CG1 VAL X 520     139.841 156.702 158.383  1.00102.72           C
ATOM   3858  CG2 VAL X 520     137.570 156.929 157.206  1.00102.72           C
ATOM   3859  C   VAL X 520     138.006 158.943 159.201  1.00102.72           C
ATOM   3860  O   VAL X 520     138.535 159.012 160.310  1.00102.72           O
ATOM   3861  N   PRO X 521     136.714 158.923 159.030  1.00175.40           N
ATOM   3862  CA  PRO X 521     135.852 159.111 160.158  1.00175.40           C
ATOM   3863  CD  PRO X 521     136.133 159.506 157.827  1.00175.40           C
ATOM   3864  CB  PRO X 521     134.456 159.324 159.581  1.00175.40           C
ATOM   3865  CG  PRO X 521     134.743 160.021 158.238  1.00175.40           C
ATOM   3866  C   PRO X 521     135.951 158.099 161.247  1.00175.40           C
ATOM   3867  O   PRO X 521     136.569 157.051 161.065  1.00175.40           O
ATOM   3868  N   MET X 522     135.336 158.449 162.394  1.00303.11           N
ATOM   3869  CA  MET X 522     135.353 157.776 163.659  1.00303.11           C
ATOM   3870  CB  MET X 522     134.327 158.339 164.656  1.00303.11           C
ATOM   3871  CG  MET X 522     132.897 157.867 164.375  1.00303.11           C
ATOM   3872  SD  MET X 522     132.204 158.396 162.779  1.00303.11           S
ATOM   3873  CE  MET X 522     131.613 160.008 163.368  1.00303.11           C
ATOM   3874  C   MET X 522     135.010 156.340 163.497  1.00303.11           C
ATOM   3875  O   MET X 522     134.759 155.868 162.392  1.00303.11           O
ATOM   3876  N   THR X 523     135.076 155.615 164.632  1.00269.97           N
ATOM   3877  CA  THR X 523     134.778 154.219 164.742  1.00269.97           C
ATOM   3878  CB  THR X 523     136.004 153.370 164.892  1.00269.97           C
ATOM   3879  OG1 THR X 523     136.734 153.777 166.038  1.00269.97           O
ATOM   3880  CG2 THR X 523     136.873 153.503 163.630  1.00269.97           C
ATOM   3881  C   THR X 523     134.005 154.067 166.012  1.00269.97           C
ATOM   3882  O   THR X 523     133.485 155.045 166.545  1.00269.97           O
ATOM   3883  N   GLN X 524     133.886 152.817 166.507  1.00251.61           N
ATOM   3884  CA  GLN X 524     133.218 152.555 167.750  1.00251.61           C
ATOM   3885  CB  GLN X 524     132.042 151.593 167.606  1.00251.61           C
ATOM   3886  CG  GLN X 524     131.064 152.133 166.561  1.00251.61           C
ATOM   3887  CD  GLN X 524     130.447 153.428 167.063  1.00251.61           C
ATOM   3888  OE1 GLN X 524     130.595 153.792 168.226  1.00251.61           O
ATOM   3889  NE2 GLN X 524     129.725 154.145 166.160  1.00251.61           N
ATOM   3890  C   GLN X 524     134.290 152.054 168.666  1.00251.61           C
ATOM   3891  O   GLN X 524     135.449 152.182 168.279  1.00251.61           O
ATOM   3892  N   GLU X 525     133.989 151.552 169.900  1.00222.71           N
ATOM   3893  CA  GLU X 525     135.128 151.232 170.732  1.00222.71           C
ATOM   3894  CB  GLU X 525     134.796 150.846 172.157  1.00222.71           C
ATOM   3895  CG  GLU X 525     134.507 152.045 173.055  1.00222.71           C
ATOM   3896  CD  GLU X 525     135.842 152.742 173.279  1.00222.71           C
ATOM   3897  OE1 GLU X 525     136.776 152.087 173.815  1.00222.71           O
ATOM   3898  OE2 GLU X 525     135.944 153.939 172.902  1.00222.71           O
ATOM   3899  C   GLU X 525     135.990 150.204 170.071  1.00222.71           C
ATOM   3900  O   GLU X 525     136.992 150.592 169.479  1.00222.71           O
ATOM   3901  N   PRO X 526     135.786 148.931 170.128  1.00232.17           N
ATOM   3902  CA  PRO X 526     136.393 148.291 169.011  1.00232.17           C
ATOM   3903  CD  PRO X 526     136.298 148.317 171.345  1.00232.17           C
ATOM   3904  CB  PRO X 526     137.002 146.974 169.467  1.00232.17           C
ATOM   3905  CG  PRO X 526     137.353 147.279 170.923  1.00232.17           C
ATOM   3906  C   PRO X 526     135.325 148.172 167.974  1.00232.17           C
ATOM   3907  O   PRO X 526     134.466 147.321 168.150  1.00232.17           O
ATOM   3908  N   ARG X 527     135.340 148.912 166.858  1.00195.72           N
ATOM   3909  CA  ARG X 527     134.219 148.694 165.986  1.00195.72           C
ATOM   3910  CB  ARG X 527     132.843 148.932 166.652  1.00195.72           C
ATOM   3911  CG  ARG X 527     131.644 148.424 165.844  1.00195.72           C
ATOM   3912  CD  ARG X 527     130.348 148.273 166.633  1.00195.72           C
ATOM   3913  NE  ARG X 527     129.725 149.618 166.767  1.00195.72           N
ATOM   3914  CZ  ARG X 527     129.045 150.170 165.718  1.00195.72           C
ATOM   3915  NH1 ARG X 527     129.044 149.552 164.501  1.00195.72           N
ATOM   3916  NH2 ARG X 527     128.385 151.355 165.879  1.00195.72           N
ATOM   3917  C   ARG X 527     134.357 149.611 164.809  1.00195.72           C
ATOM   3918  O   ARG X 527     135.377 150.273 164.632  1.00195.72           O
ATOM   3919  N   ARG X 528     133.327 149.608 163.944  1.00242.76           N
ATOM   3920  CA  ARG X 528     133.205 150.439 162.790  1.00242.76           C
ATOM   3921  CB  ARG X 528     133.653 151.906 162.960  1.00242.76           C
ATOM   3922  CG  ARG X 528     133.398 152.756 161.712  1.00242.76           C
ATOM   3923  CD  ARG X 528     132.727 154.098 161.997  1.00242.76           C
ATOM   3924  NE  ARG X 528     131.257 153.874 162.045  1.00242.76           N
ATOM   3925  CZ  ARG X 528     130.467 154.453 161.095  1.00242.76           C
ATOM   3926  NH1 ARG X 528     131.011 155.306 160.178  1.00242.76           N
ATOM   3927  NH2 ARG X 528     129.131 154.181 161.065  1.00242.76           N
ATOM   3928  C   ARG X 528     133.850 149.755 161.646  1.00242.76           C
ATOM   3929  O   ARG X 528     134.602 148.800 161.824  1.00242.76           O
ATOM   3930  N   LEU X 529     133.558 150.258 160.437  1.00153.98           N
ATOM   3931  CA  LEU X 529     133.932 149.631 159.215  1.00153.98           C
ATOM   3932  CB  LEU X 529     133.545 150.452 157.974  1.00153.98           C
ATOM   3933  CG  LEU X 529     133.946 149.793 156.644  1.00153.98           C
ATOM   3934  CD1 LEU X 529     133.161 148.493 156.391  1.00153.98           C
ATOM   3935  CD2 LEU X 529     133.849 150.791 155.480  1.00153.98           C
ATOM   3936  C   LEU X 529     135.394 149.426 159.171  1.00153.98           C
ATOM   3937  O   LEU X 529     136.189 150.303 159.509  1.00153.98           O
ATOM   3938  N   GLY X 530     135.766 148.206 158.756  1.00 72.32           N
ATOM   3939  CA  GLY X 530     137.133 147.876 158.586  1.00 72.32           C
ATOM   3940  C   GLY X 530     137.126 146.623 157.801  1.00 72.32           C
ATOM   3941  O   GLY X 530     136.410 145.676 158.127  1.00 72.32           O
ATOM   3942  N   LEU X 531     137.936 146.602 156.733  1.00185.94           N
ATOM   3943  CA  LEU X 531     138.097 145.400 155.988  1.00185.94           C
ATOM   3944  CB  LEU X 531     139.144 145.485 154.863  1.00185.94           C
ATOM   3945  CG  LEU X 531     138.747 146.336 153.645  1.00185.94           C
ATOM   3946  CD1 LEU X 531     138.491 147.799 154.031  1.00185.94           C
ATOM   3947  CD2 LEU X 531     139.787 146.196 152.522  1.00185.94           C
ATOM   3948  C   LEU X 531     138.677 144.510 157.010  1.00185.94           C
ATOM   3949  O   LEU X 531     138.437 143.306 156.999  1.00185.94           O
ATOM   3950  N   VAL X 532     139.521 145.135 157.863  1.00298.75           N
ATOM   3951  CA  VAL X 532     140.097 144.610 159.061  1.00298.75           C
ATOM   3952  CB  VAL X 532     139.496 143.289 159.512  1.00298.75           C
ATOM   3953  CG1 VAL X 532     140.147 142.789 160.808  1.00298.75           C
ATOM   3954  CG2 VAL X 532     137.983 143.507 159.695  1.00298.75           C
ATOM   3955  C   VAL X 532     141.576 144.579 158.795  1.00298.75           C
ATOM   3956  O   VAL X 532     142.141 145.592 158.384  1.00298.75           O
ATOM   3957  N   THR X 533     142.262 143.461 159.099  1.00209.14           N
ATOM   3958  CA  THR X 533     143.674 143.324 158.854  1.00209.14           C
ATOM   3959  CB  THR X 533     144.255 142.075 159.440  1.00209.14           C
ATOM   3960  OG1 THR X 533     143.984 142.006 160.827  1.00209.14           O
ATOM   3961  CG2 THR X 533     145.773 142.085 159.194  1.00209.14           C
ATOM   3962  C   THR X 533     143.961 143.255 157.381  1.00209.14           C
ATOM   3963  O   THR X 533     144.820 143.993 156.897  1.00209.14           O
ATOM   3964  N   GLN X 534     143.221 142.431 156.592  1.00280.44           N
ATOM   3965  CA  GLN X 534     142.134 141.593 157.002  1.00280.44           C
ATOM   3966  CB  GLN X 534     141.303 141.127 155.795  1.00280.44           C
ATOM   3967  CG  GLN X 534     140.619 142.281 155.059  1.00280.44           C
ATOM   3968  CD  GLN X 534     139.834 141.705 153.889  1.00280.44           C
ATOM   3969  OE1 GLN X 534     139.704 140.490 153.752  1.00280.44           O
ATOM   3970  NE2 GLN X 534     139.297 142.601 153.019  1.00280.44           N
ATOM   3971  C   GLN X 534     142.470 140.378 157.837  1.00280.44           C
ATOM   3972  O   GLN X 534     142.010 140.273 158.963  1.00280.44           O
ATOM   3973  N   LYS X 535     143.315 139.442 157.370  1.00382.71           N
ATOM   3974  CA  LYS X 535     143.467 138.185 158.067  1.00382.71           C
ATOM   3975  CB  LYS X 535     144.126 137.109 157.186  1.00382.71           C
ATOM   3976  CG  LYS X 535     145.524 137.478 156.688  1.00382.71           C
ATOM   3977  CD  LYS X 535     145.562 138.734 155.815  1.00382.71           C
ATOM   3978  CE  LYS X 535     144.597 138.689 154.629  1.00382.71           C
ATOM   3979  NZ  LYS X 535     145.019 137.640 153.675  1.00382.71           N
ATOM   3980  C   LYS X 535     144.202 138.200 159.389  1.00382.71           C
ATOM   3981  O   LYS X 535     143.765 137.538 160.328  1.00382.71           O
ATOM   3982  N   VAL X 536     145.389 138.834 159.473  1.00134.95           N
ATOM   3983  CA  VAL X 536     146.177 138.685 160.679  1.00134.95           C
ATOM   3984  CB  VAL X 536     147.641 138.822 160.392  1.00134.95           C
ATOM   3985  CG1 VAL X 536     148.418 138.668 161.710  1.00134.95           C
ATOM   3986  CG2 VAL X 536     148.018 137.807 159.300  1.00134.95           C
ATOM   3987  C   VAL X 536     145.910 139.538 161.905  1.00134.95           C
ATOM   3988  O   VAL X 536     145.313 139.081 162.880  1.00134.95           O
ATOM   3989  N   VAL X 537     146.334 140.830 161.854  1.00141.44           N
ATOM   3990  CA  VAL X 537     146.505 141.623 163.057  1.00141.44           C
ATOM   3991  CB  VAL X 537     147.319 142.865 162.805  1.00141.44           C
ATOM   3992  CG1 VAL X 537     148.751 142.431 162.448  1.00141.44           C
ATOM   3993  CG2 VAL X 537     146.656 143.703 161.696  1.00141.44           C
ATOM   3994  C   VAL X 537     145.276 142.016 163.825  1.00141.44           C
ATOM   3995  O   VAL X 537     145.029 141.503 164.914  1.00141.44           O
ATOM   3996  N   VAL X 538     144.452 142.916 163.263  1.00139.70           N
ATOM   3997  CA  VAL X 538     143.289 143.437 163.916  1.00139.70           C
ATOM   3998  CB  VAL X 538     142.719 144.654 163.243  1.00139.70           C
ATOM   3999  CG1 VAL X 538     142.454 144.340 161.770  1.00139.70           C
ATOM   4000  CG2 VAL X 538     141.473 145.102 164.024  1.00139.70           C
ATOM   4001  C   VAL X 538     142.267 142.361 164.021  1.00139.70           C
ATOM   4002  O   VAL X 538     141.358 142.428 164.839  1.00139.70           O
ATOM   4003  N   LEU X 539     142.335 141.368 163.130  1.00187.45           N
ATOM   4004  CA  LEU X 539     141.411 140.276 163.194  1.00187.45           C
ATOM   4005  CB  LEU X 539     141.640 139.304 162.027  1.00187.45           C
ATOM   4006  CG  LEU X 539     140.534 138.261 161.855  1.00187.45           C
ATOM   4007  CD1 LEU X 539     139.227 138.945 161.431  1.00187.45           C
ATOM   4008  CD2 LEU X 539     140.973 137.151 160.889  1.00187.45           C
ATOM   4009  C   LEU X 539     141.640 139.527 164.472  1.00187.45           C
ATOM   4010  O   LEU X 539     140.699 139.263 165.218  1.00187.45           O
ATOM   4011  N   VAL X 540     142.910 139.168 164.753  1.00 72.19           N
ATOM   4012  CA  VAL X 540     143.264 138.432 165.931  1.00 72.19           C
ATOM   4013  CB  VAL X 540     144.690 137.971 165.919  1.00 72.19           C
ATOM   4014  CG1 VAL X 540     144.995 137.293 167.266  1.00 72.19           C
ATOM   4015  CG2 VAL X 540     144.897 137.060 164.697  1.00 72.19           C
ATOM   4016  C   VAL X 540     143.096 139.313 167.121  1.00 72.19           C
ATOM   4017  O   VAL X 540     142.623 138.866 168.163  1.00 72.19           O
ATOM   4018  N   GLU X 541     143.527 140.584 166.983  1.00132.33           N
ATOM   4019  CA  GLU X 541     143.505 141.578 168.017  1.00132.33           C
ATOM   4020  CB  GLU X 541     144.361 142.818 167.701  1.00132.33           C
ATOM   4021  CG  GLU X 541     145.813 142.690 168.174  1.00132.33           C
ATOM   4022  CD  GLU X 541     146.440 141.429 167.601  1.00132.33           C
ATOM   4023  OE1 GLU X 541     147.019 141.504 166.485  1.00132.33           O
ATOM   4024  OE2 GLU X 541     146.354 140.373 168.281  1.00132.33           O
ATOM   4025  C   GLU X 541     142.133 142.030 168.386  1.00132.33           C
ATOM   4026  O   GLU X 541     141.937 142.365 169.545  1.00132.33           O
ATOM   4027  N   GLN X 542     141.196 142.164 167.424  1.00157.62           N
ATOM   4028  CA  GLN X 542     139.813 142.497 167.666  1.00157.62           C
ATOM   4029  CB  GLN X 542     139.080 142.860 166.361  1.00157.62           C
ATOM   4030  CG  GLN X 542     137.560 142.903 166.480  1.00157.62           C
ATOM   4031  CD  GLN X 542     137.083 141.485 166.209  1.00157.62           C
ATOM   4032  OE1 GLN X 542     136.454 140.860 167.060  1.00157.62           O
ATOM   4033  NE2 GLN X 542     137.409 140.953 165.001  1.00157.62           N
ATOM   4034  C   GLN X 542     139.151 141.312 168.288  1.00157.62           C
ATOM   4035  O   GLN X 542     138.280 141.436 169.143  1.00157.62           O
ATOM   4036  N   LEU X 543     139.523 140.108 167.835  1.00109.80           N
ATOM   4037  CA  LEU X 543     138.990 138.921 168.432  1.00109.80           C
ATOM   4038  CB  LEU X 543     139.611 137.660 167.800  1.00109.80           C
ATOM   4039  CG  LEU X 543     138.955 136.323 168.191  1.00109.80           C
ATOM   4040  CD1 LEU X 543     137.626 136.116 167.443  1.00109.80           C
ATOM   4041  CD2 LEU X 543     139.931 135.148 168.018  1.00109.80           C
ATOM   4042  C   LEU X 543     139.507 139.011 169.824  1.00109.80           C
ATOM   4043  O   LEU X 543     138.874 138.630 170.801  1.00109.80           O
ATOM   4044  N   LEU X 544     140.732 139.531 169.899  1.00189.92           N
ATOM   4045  CA  LEU X 544     141.543 139.796 171.037  1.00189.92           C
ATOM   4046  CB  LEU X 544     143.010 140.068 170.596  1.00189.92           C
ATOM   4047  CG  LEU X 544     144.111 140.299 171.661  1.00189.92           C
ATOM   4048  CD1 LEU X 544     145.496 140.179 171.004  1.00189.92           C
ATOM   4049  CD2 LEU X 544     144.009 141.662 172.365  1.00189.92           C
ATOM   4050  C   LEU X 544     140.980 140.933 171.788  1.00189.92           C
ATOM   4051  O   LEU X 544     141.416 141.064 172.918  1.00189.92           O
ATOM   4052  N   GLN X 545     140.071 141.775 171.193  1.00136.82           N
ATOM   4053  CA  GLN X 545     139.445 142.939 171.794  1.00136.82           C
ATOM   4054  CB  GLN X 545     140.202 144.241 171.473  1.00136.82           C
ATOM   4055  CG  GLN X 545     139.644 145.483 172.171  1.00136.82           C
ATOM   4056  CD  GLN X 545     140.500 146.671 171.753  1.00136.82           C
ATOM   4057  OE1 GLN X 545     141.365 146.555 170.886  1.00136.82           O
ATOM   4058  NE2 GLN X 545     140.259 147.848 172.391  1.00136.82           N
ATOM   4059  C   GLN X 545     138.032 143.094 171.288  1.00136.82           C
ATOM   4060  O   GLN X 545     137.723 144.006 170.523  1.00136.82           O
ATOM   4061  N   TYR X 546     137.140 142.185 171.721  1.00242.71           N
ATOM   4062  CA  TYR X 546     135.780 142.082 171.310  1.00242.71           C
ATOM   4063  CB  TYR X 546     135.160 140.738 171.709  1.00242.71           C
ATOM   4064  CG  TYR X 546     133.880 140.608 170.971  1.00242.71           C
ATOM   4065  CD1 TYR X 546     133.903 140.271 169.639  1.00242.71           C
ATOM   4066  CD2 TYR X 546     132.679 140.840 171.589  1.00242.71           C
ATOM   4067  CE1 TYR X 546     132.741 140.143 168.922  1.00242.71           C
ATOM   4068  CE2 TYR X 546     131.515 140.712 170.874  1.00242.71           C
ATOM   4069  CZ  TYR X 546     131.540 140.363 169.546  1.00242.71           C
ATOM   4070  OH  TYR X 546     130.336 140.234 168.824  1.00242.71           O
ATOM   4071  C   TYR X 546     134.928 143.148 171.855  1.00242.71           C
ATOM   4072  O   TYR X 546     134.198 143.748 171.081  1.00242.71           O
ATOM   4073  N   ARG X 547     135.010 143.460 173.164  1.00253.81           N
ATOM   4074  CA  ARG X 547     133.945 144.292 173.630  1.00253.81           C
ATOM   4075  CB  ARG X 547     132.695 143.437 173.954  1.00253.81           C
ATOM   4076  CG  ARG X 547     131.495 144.089 174.661  1.00253.81           C
ATOM   4077  CD  ARG X 547     130.511 144.931 173.848  1.00253.81           C
ATOM   4078  NE  ARG X 547     130.998 146.340 173.788  1.00253.81           N
ATOM   4079  CZ  ARG X 547     130.095 147.348 173.597  1.00253.81           C
ATOM   4080  NH1 ARG X 547     128.763 147.061 173.521  1.00253.81           N
ATOM   4081  NH2 ARG X 547     130.513 148.642 173.487  1.00253.81           N
ATOM   4082  C   ARG X 547     134.304 145.068 174.812  1.00253.81           C
ATOM   4083  O   ARG X 547     135.429 144.889 175.257  1.00253.81           O
ATOM   4084  N   GLY X 548     133.380 146.034 175.123  1.00263.12           N
ATOM   4085  CA  GLY X 548     133.093 147.064 176.099  1.00263.12           C
ATOM   4086  C   GLY X 548     132.667 146.928 177.551  1.00263.12           C
ATOM   4087  O   GLY X 548     133.637 147.130 178.198  1.00263.12           O
ATOM   4088  N   THR X 549     131.495 146.489 178.184  1.00295.67           N
ATOM   4089  CA  THR X 549     131.024 146.597 179.655  1.00295.67           C
ATOM   4090  CB  THR X 549     129.699 145.905 179.852  1.00295.67           C
ATOM   4091  OG1 THR X 549     128.660 146.622 179.204  1.00295.67           O
ATOM   4092  CG2 THR X 549     129.373 145.508 181.294  1.00295.67           C
ATOM   4093  C   THR X 549     131.832 146.442 181.032  1.00295.67           C
ATOM   4094  O   THR X 549     132.088 145.327 181.485  1.00295.67           O
ATOM   4095  N   ALA X 550     132.103 147.584 181.798  1.00337.12           N
ATOM   4096  CA  ALA X 550     132.887 147.993 183.017  1.00337.12           C
ATOM   4097  CB  ALA X 550     133.826 146.951 183.663  1.00337.12           C
ATOM   4098  C   ALA X 550     133.578 149.419 182.875  1.00337.12           C
ATOM   4099  O   ALA X 550     133.001 150.406 183.306  1.00337.12           O
ATOM   4100  N   THR X 551     134.882 149.602 182.437  1.00307.82           N
ATOM   4101  CA  THR X 551     135.391 150.889 181.890  1.00307.82           C
ATOM   4102  CB  THR X 551     136.429 151.535 182.771  1.00307.82           C
ATOM   4103  OG1 THR X 551     136.771 152.816 182.261  1.00307.82           O
ATOM   4104  CG2 THR X 551     137.677 150.639 182.860  1.00307.82           C
ATOM   4105  C   THR X 551     135.988 150.808 180.421  1.00307.82           C
ATOM   4106  O   THR X 551     137.057 150.232 180.224  1.00307.82           O
ATOM   4107  N   GLN X 552     135.300 151.419 179.382  1.00388.06           N
ATOM   4108  CA  GLN X 552     135.271 151.658 177.902  1.00388.06           C
ATOM   4109  CB  GLN X 552     135.944 153.008 177.580  1.00388.06           C
ATOM   4110  CG  GLN X 552     135.671 153.554 176.179  1.00388.06           C
ATOM   4111  CD  GLN X 552     134.470 154.487 176.274  1.00388.06           C
ATOM   4112  OE1 GLN X 552     133.857 154.833 175.265  1.00388.06           O
ATOM   4113  NE2 GLN X 552     134.125 154.915 177.518  1.00388.06           N
ATOM   4114  C   GLN X 552     135.745 150.666 176.774  1.00388.06           C
ATOM   4115  O   GLN X 552     136.923 150.731 176.435  1.00388.06           O
ATOM   4116  N   ASN X 553     134.849 149.863 176.043  1.00298.57           N
ATOM   4117  CA  ASN X 553     135.183 148.963 174.891  1.00298.57           C
ATOM   4118  CB  ASN X 553     135.851 147.633 175.291  1.00298.57           C
ATOM   4119  CG  ASN X 553     136.688 147.126 174.119  1.00298.57           C
ATOM   4120  OD1 ASN X 553     136.252 146.296 173.322  1.00298.57           O
ATOM   4121  ND2 ASN X 553     137.943 147.640 174.014  1.00298.57           N
ATOM   4122  C   ASN X 553     133.997 148.678 173.888  1.00298.57           C
ATOM   4123  O   ASN X 553     133.019 149.422 173.927  1.00298.57           O
ATOM   4124  N   GLU X 554     134.031 147.626 172.958  1.00306.35           N
ATOM   4125  CA  GLU X 554     133.041 147.448 171.853  1.00306.35           C
ATOM   4126  CB  GLU X 554     133.117 148.524 170.767  1.00306.35           C
ATOM   4127  CG  GLU X 554     132.241 149.725 171.115  1.00306.35           C
ATOM   4128  CD  GLU X 554     130.866 149.449 170.533  1.00306.35           C
ATOM   4129  OE1 GLU X 554     130.756 148.475 169.742  1.00306.35           O
ATOM   4130  OE2 GLU X 554     129.910 150.199 170.866  1.00306.35           O
ATOM   4131  C   GLU X 554     132.804 146.073 171.130  1.00306.35           C
ATOM   4132  O   GLU X 554     132.217 145.181 171.731  1.00306.35           O
ATOM   4133  N   THR X 555     133.151 145.857 169.797  1.00289.74           N
ATOM   4134  CA  THR X 555     132.774 144.682 168.949  1.00289.74           C
ATOM   4135  CB  THR X 555     131.639 144.997 168.016  1.00289.74           C
ATOM   4136  OG1 THR X 555     130.982 143.813 167.584  1.00289.74           O
ATOM   4137  CG2 THR X 555     132.240 145.713 166.802  1.00289.74           C
ATOM   4138  C   THR X 555     133.888 144.012 168.065  1.00289.74           C
ATOM   4139  O   THR X 555     135.073 144.258 168.279  1.00289.74           O
ATOM   4140  N   ASP X 556     133.491 143.128 167.052  1.00275.34           N
ATOM   4141  CA  ASP X 556     134.215 142.164 166.163  1.00275.34           C
ATOM   4142  CB  ASP X 556     133.396 140.865 165.988  1.00275.34           C
ATOM   4143  CG  ASP X 556     134.309 139.649 165.835  1.00275.34           C
ATOM   4144  OD1 ASP X 556     135.130 139.581 164.883  1.00275.34           O
ATOM   4145  OD2 ASP X 556     134.195 138.754 166.714  1.00275.34           O
ATOM   4146  C   ASP X 556     134.578 142.672 164.763  1.00275.34           C
ATOM   4147  O   ASP X 556     135.013 143.809 164.597  1.00275.34           O
ATOM   4148  N   GLY X 557     134.430 141.798 163.710  1.00333.59           N
ATOM   4149  CA  GLY X 557     134.782 142.047 162.312  1.00333.59           C
ATOM   4150  C   GLY X 557     135.573 140.883 161.701  1.00333.59           C
ATOM   4151  O   GLY X 557     136.231 140.133 162.423  1.00333.59           O
ATOM   4152  N   SER X 558     135.543 140.707 160.336  1.00223.70           N
ATOM   4153  CA  SER X 558     136.142 139.531 159.703  1.00223.70           C
ATOM   4154  CB  SER X 558     135.103 138.451 159.358  1.00223.70           C
ATOM   4155  OG  SER X 558     134.213 138.938 158.364  1.00223.70           O
ATOM   4156  C   SER X 558     136.938 139.774 158.404  1.00223.70           C
ATOM   4157  O   SER X 558     136.824 140.829 157.788  1.00223.70           O
ATOM   4158  N   CYS X 559     137.731 138.742 157.941  1.00269.80           N
ATOM   4159  CA  CYS X 559     138.687 138.721 156.815  1.00269.80           C
ATOM   4160  CB  CYS X 559     140.053 138.142 157.224  1.00269.80           C
ATOM   4161  SG  CYS X 559     141.219 138.062 155.833  1.00269.80           S
ATOM   4162  C   CYS X 559     138.248 137.923 155.625  1.00269.80           C
ATOM   4163  O   CYS X 559     137.645 138.475 154.714  1.00269.80           O
ATOM   4164  N   TRP X 560     138.662 136.635 155.552  1.00263.11           N
ATOM   4165  CA  TRP X 560     138.282 135.695 154.539  1.00263.11           C
ATOM   4166  CB  TRP X 560     139.418 134.719 154.192  1.00263.11           C
ATOM   4167  CG  TRP X 560     139.151 133.774 153.045  1.00263.11           C
ATOM   4168  CD2 TRP X 560     139.614 133.997 151.704  1.00263.11           C
ATOM   4169  CD1 TRP X 560     138.508 132.571 153.037  1.00263.11           C
ATOM   4170  NE1 TRP X 560     138.538 132.031 151.772  1.00263.11           N
ATOM   4171  CE2 TRP X 560     139.218 132.898 150.942  1.00263.11           C
ATOM   4172  CE3 TRP X 560     140.319 135.029 151.154  1.00263.11           C
ATOM   4173  CZ2 TRP X 560     139.522 132.814 149.613  1.00263.11           C
ATOM   4174  CZ3 TRP X 560     140.619 134.944 149.811  1.00263.11           C
ATOM   4175  CH2 TRP X 560     140.228 133.858 149.056  1.00263.11           C
ATOM   4176  C   TRP X 560     137.284 134.961 155.331  1.00263.11           C
ATOM   4177  O   TRP X 560     136.361 135.593 155.836  1.00263.11           O
ATOM   4178  N   SER X 561     137.431 133.642 155.527  1.00148.39           N
ATOM   4179  CA  SER X 561     136.352 133.093 156.282  1.00148.39           C
ATOM   4180  CB  SER X 561     135.522 132.031 155.550  1.00148.39           C
ATOM   4181  OG  SER X 561     136.309 130.884 155.316  1.00148.39           O
ATOM   4182  C   SER X 561     136.794 132.553 157.599  1.00148.39           C
ATOM   4183  O   SER X 561     137.976 132.548 157.946  1.00148.39           O
ATOM   4184  N   GLY X 562     135.785 132.158 158.400  1.00 55.90           N
ATOM   4185  CA  GLY X 562     135.983 131.590 159.696  1.00 55.90           C
ATOM   4186  C   GLY X 562     134.633 131.479 160.324  1.00 55.90           C
ATOM   4187  O   GLY X 562     133.688 132.157 159.921  1.00 55.90           O
ATOM   4188  N   ILE X 563     134.510 130.589 161.327  1.00106.42           N
ATOM   4189  CA  ILE X 563     133.261 130.439 162.011  1.00106.42           C
ATOM   4190  CB  ILE X 563     132.601 129.107 161.780  1.00106.42           C
ATOM   4191  CG1 ILE X 563     132.297 128.885 160.288  1.00106.42           C
ATOM   4192  CG2 ILE X 563     131.349 129.049 162.669  1.00106.42           C
ATOM   4193  CD1 ILE X 563     133.540 128.629 159.440  1.00106.42           C
ATOM   4194  C   ILE X 563     133.546 130.515 163.472  1.00106.42           C
ATOM   4195  O   ILE X 563     134.424 129.818 163.978  1.00106.42           O
ATOM   4196  N   VAL X 564     132.819 131.375 164.206  1.00134.85           N
ATOM   4197  CA  VAL X 564     133.061 131.373 165.613  1.00134.85           C
ATOM   4198  CB  VAL X 564     133.079 132.741 166.238  1.00134.85           C
ATOM   4199  CG1 VAL X 564     131.726 133.436 166.075  1.00134.85           C
ATOM   4200  CG2 VAL X 564     133.498 132.573 167.697  1.00134.85           C
ATOM   4201  C   VAL X 564     132.004 130.502 166.225  1.00134.85           C
ATOM   4202  O   VAL X 564     130.830 130.858 166.302  1.00134.85           O
ATOM   4203  N   PHE X 565     132.430 129.311 166.684  1.00106.93           N
ATOM   4204  CA  PHE X 565     131.581 128.302 167.231  1.00106.93           C
ATOM   4205  CB  PHE X 565     132.280 126.951 167.457  1.00106.93           C
ATOM   4206  CG  PHE X 565     132.779 126.483 166.131  1.00106.93           C
ATOM   4207  CD1 PHE X 565     131.903 126.102 165.140  1.00106.93           C
ATOM   4208  CD2 PHE X 565     134.130 126.405 165.886  1.00106.93           C
ATOM   4209  CE1 PHE X 565     132.367 125.668 163.920  1.00106.93           C
ATOM   4210  CE2 PHE X 565     134.601 125.972 164.669  1.00106.93           C
ATOM   4211  CZ  PHE X 565     133.719 125.604 163.682  1.00106.93           C
ATOM   4212  C   PHE X 565     131.148 128.827 168.541  1.00106.93           C
ATOM   4213  O   PHE X 565     131.929 128.955 169.482  1.00106.93           O
ATOM   4214  N   VAL X 566     129.847 129.111 168.620  1.00152.09           N
ATOM   4215  CA  VAL X 566     129.318 129.813 169.735  1.00152.09           C
ATOM   4216  CB  VAL X 566     129.062 131.237 169.323  1.00152.09           C
ATOM   4217  CG1 VAL X 566     128.084 131.209 168.145  1.00152.09           C
ATOM   4218  CG2 VAL X 566     128.620 132.098 170.507  1.00152.09           C
ATOM   4219  C   VAL X 566     128.058 129.120 170.150  1.00152.09           C
ATOM   4220  O   VAL X 566     127.716 128.064 169.619  1.00152.09           O
ATOM   4221  N   THR X 567     127.389 129.659 171.185  1.00134.85           N
ATOM   4222  CA  THR X 567     126.202 129.078 171.733  1.00134.85           C
ATOM   4223  CB  THR X 567     125.785 129.736 173.020  1.00134.85           C
ATOM   4224  OG1 THR X 567     124.678 129.047 173.583  1.00134.85           O
ATOM   4225  CG2 THR X 567     125.428 131.209 172.757  1.00134.85           C
ATOM   4226  C   THR X 567     125.029 129.115 170.795  1.00134.85           C
ATOM   4227  O   THR X 567     124.411 128.078 170.557  1.00134.85           O
ATOM   4228  N   ARG X 568     124.694 130.278 170.195  1.00185.34           N
ATOM   4229  CA  ARG X 568     123.457 130.272 169.467  1.00185.34           C
ATOM   4230  CB  ARG X 568     122.244 130.559 170.367  1.00185.34           C
ATOM   4231  CG  ARG X 568     122.340 131.887 171.118  1.00185.34           C
ATOM   4232  CD  ARG X 568     121.196 132.101 172.110  1.00185.34           C
ATOM   4233  NE  ARG X 568     119.928 132.113 171.329  1.00185.34           N
ATOM   4234  CZ  ARG X 568     118.730 132.000 171.972  1.00185.34           C
ATOM   4235  NH1 ARG X 568     118.694 131.872 173.331  1.00185.34           N
ATOM   4236  NH2 ARG X 568     117.567 132.015 171.258  1.00185.34           N
ATOM   4237  C   ARG X 568     123.447 131.256 168.335  1.00185.34           C
ATOM   4238  O   ARG X 568     124.455 131.855 167.966  1.00185.34           O
ATOM   4239  N   ARG X 569     122.249 131.348 167.720  1.00207.51           N
ATOM   4240  CA  ARG X 569     121.845 132.123 166.585  1.00207.51           C
ATOM   4241  CB  ARG X 569     120.371 131.843 166.264  1.00207.51           C
ATOM   4242  CG  ARG X 569     119.473 132.194 167.455  1.00207.51           C
ATOM   4243  CD  ARG X 569     118.201 131.355 167.561  1.00207.51           C
ATOM   4244  NE  ARG X 569     117.400 131.591 166.334  1.00207.51           N
ATOM   4245  CZ  ARG X 569     116.828 130.528 165.701  1.00207.51           C
ATOM   4246  NH1 ARG X 569     117.014 129.270 166.198  1.00207.51           N
ATOM   4247  NH2 ARG X 569     116.079 130.730 164.579  1.00207.51           N
ATOM   4248  C   ARG X 569     121.948 133.554 166.975  1.00207.51           C
ATOM   4249  O   ARG X 569     122.187 134.433 166.147  1.00207.51           O
ATOM   4250  N   LEU X 570     121.783 133.802 168.282  1.00119.33           N
ATOM   4251  CA  LEU X 570     121.720 135.114 168.836  1.00119.33           C
ATOM   4252  CB  LEU X 570     121.680 135.077 170.372  1.00119.33           C
ATOM   4253  CG  LEU X 570     121.398 136.446 171.007  1.00119.33           C
ATOM   4254  CD1 LEU X 570     119.968 136.898 170.678  1.00119.33           C
ATOM   4255  CD2 LEU X 570     121.699 136.448 172.515  1.00119.33           C
ATOM   4256  C   LEU X 570     122.958 135.869 168.438  1.00119.33           C
ATOM   4257  O   LEU X 570     122.876 137.036 168.061  1.00119.33           O
ATOM   4258  N   ALA X 571     124.139 135.222 168.494  1.00 59.62           N
ATOM   4259  CA  ALA X 571     125.382 135.892 168.212  1.00 59.62           C
ATOM   4260  CB  ALA X 571     126.604 134.991 168.449  1.00 59.62           C
ATOM   4261  C   ALA X 571     125.437 136.364 166.791  1.00 59.62           C
ATOM   4262  O   ALA X 571     125.864 137.478 166.492  1.00 59.62           O
ATOM   4263  N   CYS X 572     124.993 135.505 165.872  1.00102.36           N
ATOM   4264  CA  CYS X 572     125.050 135.747 164.469  1.00102.36           C
ATOM   4265  CB  CYS X 572     124.569 134.488 163.760  1.00102.36           C
ATOM   4266  SG  CYS X 572     125.330 134.331 162.149  1.00102.36           S
ATOM   4267  C   CYS X 572     124.136 136.889 164.144  1.00102.36           C
ATOM   4268  O   CYS X 572     124.402 137.668 163.227  1.00102.36           O
ATOM   4269  N   TRP X 573     123.012 136.987 164.885  1.00 95.41           N
ATOM   4270  CA  TRP X 573     122.049 138.039 164.715  1.00 95.41           C
ATOM   4271  CB  TRP X 573     120.830 137.902 165.644  1.00 95.41           C
ATOM   4272  CG  TRP X 573     119.817 139.008 165.469  1.00 95.41           C
ATOM   4273  CD2 TRP X 573     118.777 139.005 164.477  1.00 95.41           C
ATOM   4274  CD1 TRP X 573     119.691 140.178 166.157  1.00 95.41           C
ATOM   4275  NE1 TRP X 573     118.636 140.904 165.658  1.00 95.41           N
ATOM   4276  CE2 TRP X 573     118.065 140.195 164.626  1.00 95.41           C
ATOM   4277  CE3 TRP X 573     118.446 138.088 163.520  1.00 95.41           C
ATOM   4278  CZ2 TRP X 573     117.003 140.485 163.816  1.00 95.41           C
ATOM   4279  CZ3 TRP X 573     117.373 138.385 162.708  1.00 95.41           C
ATOM   4280  CH2 TRP X 573     116.666 139.561 162.854  1.00 95.41           C
ATOM   4281  C   TRP X 573     122.714 139.334 165.040  1.00 95.41           C
ATOM   4282  O   TRP X 573     122.532 140.331 164.345  1.00 95.41           O
ATOM   4283  N   ALA X 574     123.503 139.348 166.125  1.00 47.01           N
ATOM   4284  CA  ALA X 574     124.182 140.544 166.515  1.00 47.01           C
ATOM   4285  CB  ALA X 574     125.005 140.358 167.801  1.00 47.01           C
ATOM   4286  C   ALA X 574     125.119 140.908 165.418  1.00 47.01           C
ATOM   4287  O   ALA X 574     125.235 142.076 165.040  1.00 47.01           O
ATOM   4288  N   VAL X 575     125.789 139.887 164.855  1.00 62.32           N
ATOM   4289  CA  VAL X 575     126.720 140.123 163.801  1.00 62.32           C
ATOM   4290  CB  VAL X 575     127.272 138.850 163.228  1.00 62.32           C
ATOM   4291  CG1 VAL X 575     128.154 139.191 162.014  1.00 62.32           C
ATOM   4292  CG2 VAL X 575     128.008 138.094 164.348  1.00 62.32           C
ATOM   4293  C   VAL X 575     125.958 140.816 162.724  1.00 62.32           C
ATOM   4294  O   VAL X 575     126.338 141.889 162.269  1.00 62.32           O
ATOM   4295  N   HIS X 576     124.790 140.269 162.366  1.00 98.70           N
ATOM   4296  CA  HIS X 576     124.047 140.803 161.270  1.00 98.70           C
ATOM   4297  ND1 HIS X 576     122.336 139.716 158.529  1.00 98.70           N
ATOM   4298  CG  HIS X 576     122.077 140.359 159.718  1.00 98.70           C
ATOM   4299  CB  HIS X 576     122.748 140.018 161.015  1.00 98.70           C
ATOM   4300  NE2 HIS X 576     120.790 141.253 158.095  1.00 98.70           N
ATOM   4301  CD2 HIS X 576     121.130 141.295 159.435  1.00 98.70           C
ATOM   4302  CE1 HIS X 576     121.540 140.289 157.592  1.00 98.70           C
ATOM   4303  C   HIS X 576     123.669 142.228 161.525  1.00 98.70           C
ATOM   4304  O   HIS X 576     123.772 143.058 160.627  1.00 98.70           O
ATOM   4305  N   MET X 577     123.181 142.574 162.729  1.00118.85           N
ATOM   4306  CA  MET X 577     122.724 143.930 162.826  1.00118.85           C
ATOM   4307  CB  MET X 577     122.004 144.224 164.152  1.00118.85           C
ATOM   4308  CG  MET X 577     121.467 145.654 164.234  1.00118.85           C
ATOM   4309  SD  MET X 577     120.571 146.041 165.768  1.00118.85           S
ATOM   4310  CE  MET X 577     119.040 145.195 165.280  1.00118.85           C
ATOM   4311  C   MET X 577     123.813 144.960 162.680  1.00118.85           C
ATOM   4312  O   MET X 577     123.785 145.763 161.751  1.00118.85           O
ATOM   4313  N   LEU X 578     124.792 144.975 163.610  1.00134.54           N
ATOM   4314  CA  LEU X 578     125.807 145.999 163.637  1.00134.54           C
ATOM   4315  CB  LEU X 578     126.242 146.314 165.067  1.00134.54           C
ATOM   4316  CG  LEU X 578     127.058 147.603 165.173  1.00134.54           C
ATOM   4317  CD1 LEU X 578     126.281 148.784 164.576  1.00134.54           C
ATOM   4318  CD2 LEU X 578     127.435 147.882 166.632  1.00134.54           C
ATOM   4319  C   LEU X 578     126.997 145.728 162.783  1.00134.54           C
ATOM   4320  O   LEU X 578     127.583 146.643 162.212  1.00134.54           O
ATOM   4321  N   LEU X 579     127.394 144.453 162.690  1.00100.60           N
ATOM   4322  CA  LEU X 579     128.578 144.080 161.986  1.00100.60           C
ATOM   4323  CB  LEU X 579     128.981 142.613 162.191  1.00100.60           C
ATOM   4324  CG  LEU X 579     129.413 142.310 163.639  1.00100.60           C
ATOM   4325  CD1 LEU X 579     129.808 140.835 163.818  1.00100.60           C
ATOM   4326  CD2 LEU X 579     130.513 143.281 164.097  1.00100.60           C
ATOM   4327  C   LEU X 579     128.373 144.427 160.557  1.00100.60           C
ATOM   4328  O   LEU X 579     129.342 144.520 159.807  1.00100.60           O
ATOM   4329  N   SER X 580     127.096 144.600 160.146  1.00 63.02           N
ATOM   4330  CA  SER X 580     126.804 145.007 158.802  1.00 63.02           C
ATOM   4331  CB  SER X 580     125.335 145.406 158.566  1.00 63.02           C
ATOM   4332  OG  SER X 580     124.508 144.257 158.474  1.00 63.02           O
ATOM   4333  C   SER X 580     127.617 146.226 158.591  1.00 63.02           C
ATOM   4334  O   SER X 580     128.155 146.442 157.506  1.00 63.02           O
ATOM   4335  N   THR X 581     127.739 147.066 159.633  1.00145.21           N
ATOM   4336  CA  THR X 581     128.632 148.144 159.398  1.00145.21           C
ATOM   4337  CB  THR X 581     128.614 149.227 160.456  1.00145.21           C
ATOM   4338  OG1 THR X 581     129.297 150.374 159.972  1.00145.21           O
ATOM   4339  CG2 THR X 581     129.265 148.753 161.761  1.00145.21           C
ATOM   4340  C   THR X 581     130.018 147.572 159.224  1.00145.21           C
ATOM   4341  O   THR X 581     130.627 147.793 158.180  1.00145.21           O
ATOM   4342  N   LEU X 582     130.571 146.805 160.204  1.00193.88           N
ATOM   4343  CA  LEU X 582     131.913 146.340 159.946  1.00193.88           C
ATOM   4344  CB  LEU X 582     132.580 145.781 161.223  1.00193.88           C
ATOM   4345  CG  LEU X 582     132.806 146.797 162.357  1.00193.88           C
ATOM   4346  CD1 LEU X 582     131.483 147.252 162.987  1.00193.88           C
ATOM   4347  CD2 LEU X 582     133.803 146.260 163.394  1.00193.88           C
ATOM   4348  C   LEU X 582     131.914 145.311 158.810  1.00193.88           C
ATOM   4349  O   LEU X 582     132.181 145.727 157.685  1.00193.88           O
ATOM   4350  N   PRO X 583     131.736 143.994 159.011  1.00236.56           N
ATOM   4351  CA  PRO X 583     131.231 143.140 157.936  1.00236.56           C
ATOM   4352  CD  PRO X 583     132.962 143.365 159.511  1.00236.56           C
ATOM   4353  CB  PRO X 583     132.408 142.329 157.414  1.00236.56           C
ATOM   4354  CG  PRO X 583     133.215 142.093 158.689  1.00236.56           C
ATOM   4355  C   PRO X 583     130.242 142.200 158.676  1.00236.56           C
ATOM   4356  O   PRO X 583     130.411 142.211 159.891  1.00236.56           O
ATOM   4357  N   CYS X 584     129.297 141.354 158.085  1.00166.15           N
ATOM   4358  CA  CYS X 584     128.466 140.482 158.956  1.00166.15           C
ATOM   4359  CB  CYS X 584     127.643 141.259 159.964  1.00166.15           C
ATOM   4360  SG  CYS X 584     126.156 141.975 159.208  1.00166.15           S
ATOM   4361  C   CYS X 584     127.377 139.638 158.271  1.00166.15           C
ATOM   4362  O   CYS X 584     126.875 140.036 157.221  1.00166.15           O
ATOM   4363  N   THR X 585     126.939 138.472 158.890  1.00103.53           N
ATOM   4364  CA  THR X 585     125.852 137.635 158.361  1.00103.53           C
ATOM   4365  CB  THR X 585     126.288 136.818 157.174  1.00103.53           C
ATOM   4366  OG1 THR X 585     126.999 137.653 156.275  1.00103.53           O
ATOM   4367  CG2 THR X 585     125.039 136.315 156.419  1.00103.53           C
ATOM   4368  C   THR X 585     125.280 136.679 159.423  1.00103.53           C
ATOM   4369  O   THR X 585     125.736 136.670 160.566  1.00103.53           O
ATOM   4370  N   ARG X 586     124.235 135.868 159.049  1.00119.80           N
ATOM   4371  CA  ARG X 586     123.523 134.844 159.791  1.00119.80           C
ATOM   4372  CB  ARG X 586     122.070 135.235 160.108  1.00119.80           C
ATOM   4373  CG  ARG X 586     121.309 134.201 160.938  1.00119.80           C
ATOM   4374  CD  ARG X 586     119.942 134.703 161.404  1.00119.80           C
ATOM   4375  NE  ARG X 586     119.306 133.615 162.194  1.00119.80           N
ATOM   4376  CZ  ARG X 586     118.488 133.923 163.243  1.00119.80           C
ATOM   4377  NH1 ARG X 586     118.289 135.225 163.598  1.00119.80           N
ATOM   4378  NH2 ARG X 586     117.868 132.926 163.937  1.00119.80           N
ATOM   4379  C   ARG X 586     123.497 133.581 158.953  1.00119.80           C
ATOM   4380  O   ARG X 586     123.892 133.594 157.789  1.00119.80           O
ATOM   4381  N   ALA X 587     123.030 132.447 159.533  1.00 78.91           N
ATOM   4382  CA  ALA X 587     123.000 131.155 158.884  1.00 78.91           C
ATOM   4383  CB  ALA X 587     122.863 129.962 159.842  1.00 78.91           C
ATOM   4384  C   ALA X 587     121.878 131.082 157.889  1.00 78.91           C
ATOM   4385  O   ALA X 587     121.294 132.093 157.506  1.00 78.91           O
ATOM   4386  N   PHE X 588     121.593 129.847 157.418  1.00100.06           N
ATOM   4387  CA  PHE X 588     120.691 129.548 156.336  1.00100.06           C
ATOM   4388  CB  PHE X 588     120.471 128.033 156.181  1.00100.06           C
ATOM   4389  CG  PHE X 588     121.814 127.378 156.215  1.00100.06           C
ATOM   4390  CD1 PHE X 588     122.678 127.436 155.147  1.00100.06           C
ATOM   4391  CD2 PHE X 588     122.205 126.686 157.339  1.00100.06           C
ATOM   4392  CE1 PHE X 588     123.910 126.826 155.201  1.00100.06           C
ATOM   4393  CE2 PHE X 588     123.434 126.073 157.402  1.00100.06           C
ATOM   4394  CZ  PHE X 588     124.290 126.142 156.330  1.00100.06           C
ATOM   4395  C   PHE X 588     119.339 130.164 156.560  1.00100.06           C
ATOM   4396  O   PHE X 588     118.593 129.749 157.442  1.00100.06           O
ATOM   4397  N   LEU X 589     118.971 131.132 155.690  1.00144.47           N
ATOM   4398  CA  LEU X 589     117.728 131.856 155.761  1.00144.47           C
ATOM   4399  CB  LEU X 589     117.798 133.190 154.984  1.00144.47           C
ATOM   4400  CG  LEU X 589     116.520 134.055 154.989  1.00144.47           C
ATOM   4401  CD1 LEU X 589     115.436 133.494 154.054  1.00144.47           C
ATOM   4402  CD2 LEU X 589     116.014 134.291 156.422  1.00144.47           C
ATOM   4403  C   LEU X 589     116.626 131.010 155.200  1.00144.47           C
ATOM   4404  O   LEU X 589     116.851 130.160 154.343  1.00144.47           O
ATOM   4405  N   ARG X 590     115.390 131.214 155.707  1.00182.11           N
ATOM   4406  CA  ARG X 590     114.253 130.471 155.235  1.00182.11           C
ATOM   4407  CB  ARG X 590     113.661 129.499 156.260  1.00182.11           C
ATOM   4408  CG  ARG X 590     112.417 128.841 155.676  1.00182.11           C
ATOM   4409  CD  ARG X 590     111.039 129.327 156.144  1.00182.11           C
ATOM   4410  NE  ARG X 590     110.027 128.790 155.173  1.00182.11           N
ATOM   4411  CZ  ARG X 590     109.223 127.711 155.423  1.00182.11           C
ATOM   4412  NH1 ARG X 590     109.294 127.052 156.616  1.00182.11           N
ATOM   4413  NH2 ARG X 590     108.335 127.296 154.473  1.00182.11           N
ATOM   4414  C   ARG X 590     113.140 131.429 154.959  1.00182.11           C
ATOM   4415  O   ARG X 590     113.046 132.471 155.605  1.00182.11           O
ATOM   4416  N   THR X 591     112.256 131.101 153.989  1.00143.95           N
ATOM   4417  CA  THR X 591     111.180 132.009 153.729  1.00143.95           C
ATOM   4418  CB  THR X 591     111.186 132.564 152.334  1.00143.95           C
ATOM   4419  OG1 THR X 591     111.049 131.521 151.381  1.00143.95           O
ATOM   4420  CG2 THR X 591     112.511 133.311 152.117  1.00143.95           C
ATOM   4421  C   THR X 591     109.848 131.362 153.954  1.00143.95           C
ATOM   4422  O   THR X 591     109.261 130.747 153.066  1.00143.95           O
ATOM   4423  N   ALA X 592     109.360 131.482 155.198  1.00120.55           N
ATOM   4424  CA  ALA X 592     108.027 131.175 155.627  1.00120.55           C
ATOM   4425  CB  ALA X 592     107.854 130.006 156.597  1.00120.55           C
ATOM   4426  C   ALA X 592     107.810 132.350 156.493  1.00120.55           C
ATOM   4427  O   ALA X 592     108.813 132.891 156.956  1.00120.55           O
ATOM   4428  N   ALA X 593     106.548 132.720 156.805  1.00 81.51           N
ATOM   4429  CA  ALA X 593     106.348 133.953 157.518  1.00 81.51           C
ATOM   4430  CB  ALA X 593     106.860 133.918 158.969  1.00 81.51           C
ATOM   4431  C   ALA X 593     107.119 134.991 156.764  1.00 81.51           C
ATOM   4432  O   ALA X 593     108.232 135.358 157.134  1.00 81.51           O
ATOM   4433  N   VAL X 594     106.513 135.481 155.672  1.00123.69           N
ATOM   4434  CA  VAL X 594     107.135 136.304 154.677  1.00123.69           C
ATOM   4435  CB  VAL X 594     106.150 136.839 153.681  1.00123.69           C
ATOM   4436  CG1 VAL X 594     105.506 135.654 152.942  1.00123.69           C
ATOM   4437  CG2 VAL X 594     105.146 137.740 154.421  1.00123.69           C
ATOM   4438  C   VAL X 594     107.812 137.493 155.282  1.00123.69           C
ATOM   4439  O   VAL X 594     108.796 137.958 154.708  1.00123.69           O
ATOM   4440  N   THR X 595     107.304 138.032 156.412  1.00 53.16           N
ATOM   4441  CA  THR X 595     107.898 139.204 157.011  1.00 53.16           C
ATOM   4442  CB  THR X 595     107.340 139.546 158.362  1.00 53.16           C
ATOM   4443  OG1 THR X 595     105.942 139.772 158.270  1.00 53.16           O
ATOM   4444  CG2 THR X 595     108.046 140.813 158.878  1.00 53.16           C
ATOM   4445  C   THR X 595     109.368 138.973 157.165  1.00 53.16           C
ATOM   4446  O   THR X 595     109.802 137.909 157.602  1.00 53.16           O
ATOM   4447  N   GLY X 596     110.172 139.989 156.790  1.00 41.16           N
ATOM   4448  CA  GLY X 596     111.599 139.849 156.752  1.00 41.16           C
ATOM   4449  C   GLY X 596     112.098 139.434 158.091  1.00 41.16           C
ATOM   4450  O   GLY X 596     111.898 140.112 159.098  1.00 41.16           O
ATOM   4451  N   TYR X 597     112.789 138.281 158.105  1.00187.59           N
ATOM   4452  CA  TYR X 597     113.343 137.727 159.295  1.00187.59           C
ATOM   4453  CB  TYR X 597     112.394 136.718 159.967  1.00187.59           C
ATOM   4454  CG  TYR X 597     112.876 136.408 161.343  1.00187.59           C
ATOM   4455  CD1 TYR X 597     112.608 137.277 162.376  1.00187.59           C
ATOM   4456  CD2 TYR X 597     113.572 135.253 161.612  1.00187.59           C
ATOM   4457  CE1 TYR X 597     113.035 137.005 163.654  1.00187.59           C
ATOM   4458  CE2 TYR X 597     114.002 134.975 162.888  1.00187.59           C
ATOM   4459  CZ  TYR X 597     113.735 135.851 163.911  1.00187.59           C
ATOM   4460  OH  TYR X 597     114.175 135.565 165.221  1.00187.59           O
ATOM   4461  C   TYR X 597     114.558 136.984 158.827  1.00187.59           C
ATOM   4462  O   TYR X 597     114.839 136.940 157.630  1.00187.59           O
ATOM   4463  N   GLN X 598     115.356 136.429 159.757  1.00106.36           N
ATOM   4464  CA  GLN X 598     116.469 135.629 159.328  1.00106.36           C
ATOM   4465  CB  GLN X 598     117.812 136.382 159.289  1.00106.36           C
ATOM   4466  CG  GLN X 598     117.864 137.531 158.279  1.00106.36           C
ATOM   4467  CD  GLN X 598     117.179 138.739 158.900  1.00106.36           C
ATOM   4468  OE1 GLN X 598     116.688 138.680 160.026  1.00106.36           O
ATOM   4469  NE2 GLN X 598     117.148 139.872 158.149  1.00106.36           N
ATOM   4470  C   GLN X 598     116.622 134.542 160.346  1.00106.36           C
ATOM   4471  O   GLN X 598     116.374 134.763 161.529  1.00106.36           O
ATOM   4472  N   GLN X 599     117.032 133.331 159.915  1.00155.50           N
ATOM   4473  CA  GLN X 599     117.161 132.249 160.853  1.00155.50           C
ATOM   4474  CB  GLN X 599     115.923 131.336 160.841  1.00155.50           C
ATOM   4475  CG  GLN X 599     115.586 130.737 159.470  1.00155.50           C
ATOM   4476  CD  GLN X 599     116.376 129.455 159.266  1.00155.50           C
ATOM   4477  OE1 GLN X 599     117.133 129.034 160.137  1.00155.50           O
ATOM   4478  NE2 GLN X 599     116.186 128.806 158.086  1.00155.50           N
ATOM   4479  C   GLN X 599     118.382 131.447 160.520  1.00155.50           C
ATOM   4480  O   GLN X 599     118.794 131.367 159.369  1.00155.50           O
ATOM   4481  N   ARG X 600     119.118 130.958 161.532  1.00140.97           N
ATOM   4482  CA  ARG X 600     120.215 130.094 161.198  1.00140.97           C
ATOM   4483  CB  ARG X 600     121.276 130.056 162.314  1.00140.97           C
ATOM   4484  CG  ARG X 600     120.779 129.586 163.678  1.00140.97           C
ATOM   4485  CD  ARG X 600     121.860 129.692 164.748  1.00140.97           C
ATOM   4486  NE  ARG X 600     121.359 129.021 165.976  1.00140.97           N
ATOM   4487  CZ  ARG X 600     122.272 128.658 166.919  1.00140.97           C
ATOM   4488  NH1 ARG X 600     123.591 128.943 166.699  1.00140.97           N
ATOM   4489  NH2 ARG X 600     121.879 128.024 168.062  1.00140.97           N
ATOM   4490  C   ARG X 600     119.738 128.707 160.922  1.00140.97           C
ATOM   4491  O   ARG X 600     119.896 128.157 159.831  1.00140.97           O
ATOM   4492  N   THR X 601     119.063 128.167 161.954  1.00217.17           N
ATOM   4493  CA  THR X 601     118.473 126.874 162.058  1.00217.17           C
ATOM   4494  CB  THR X 601     119.093 126.037 163.149  1.00217.17           C
ATOM   4495  OG1 THR X 601     119.065 126.704 164.402  1.00217.17           O
ATOM   4496  CG2 THR X 601     120.546 125.734 162.748  1.00217.17           C
ATOM   4497  C   THR X 601     117.013 127.167 162.359  1.00217.17           C
ATOM   4498  O   THR X 601     116.208 127.058 161.433  1.00217.17           O
ATOM   4499  N   GLY X 602     116.686 127.571 163.637  1.00144.16           N
ATOM   4500  CA  GLY X 602     115.405 127.924 164.251  1.00144.16           C
ATOM   4501  C   GLY X 602     114.565 128.679 163.274  1.00144.16           C
ATOM   4502  O   GLY X 602     115.057 129.156 162.257  1.00144.16           O
ATOM   4503  N   GLU X 603     113.256 128.807 163.580  1.00131.66           N
ATOM   4504  CA  GLU X 603     112.326 129.492 162.725  1.00131.66           C
ATOM   4505  CB  GLU X 603     112.855 130.776 162.054  1.00131.66           C
ATOM   4506  CG  GLU X 603     111.739 131.618 161.425  1.00131.66           C
ATOM   4507  CD  GLU X 603     112.358 132.755 160.629  1.00131.66           C
ATOM   4508  OE1 GLU X 603     113.606 132.757 160.463  1.00131.66           O
ATOM   4509  OE2 GLU X 603     111.586 133.640 160.170  1.00131.66           O
ATOM   4510  C   GLU X 603     111.926 128.521 161.654  1.00131.66           C
ATOM   4511  O   GLU X 603     112.376 127.377 161.650  1.00131.66           O
ATOM   4512  N   ALA X 604     111.071 128.972 160.712  1.00 59.64           N
ATOM   4513  CA  ALA X 604     110.508 128.160 159.666  1.00 59.64           C
ATOM   4514  CB  ALA X 604     109.562 128.946 158.748  1.00 59.64           C
ATOM   4515  C   ALA X 604     111.586 127.555 158.816  1.00 59.64           C
ATOM   4516  O   ALA X 604     112.653 128.134 158.621  1.00 59.64           O
ATOM   4517  N   VAL X 605     111.311 126.323 158.332  1.00147.06           N
ATOM   4518  CA  VAL X 605     112.217 125.488 157.587  1.00147.06           C
ATOM   4519  CB  VAL X 605     111.705 124.088 157.432  1.00147.06           C
ATOM   4520  CG1 VAL X 605     112.721 123.282 156.606  1.00147.06           C
ATOM   4521  CG2 VAL X 605     111.428 123.509 158.830  1.00147.06           C
ATOM   4522  C   VAL X 605     112.563 125.959 156.213  1.00147.06           C
ATOM   4523  O   VAL X 605     113.743 126.128 155.945  1.00147.06           O
ATOM   4524  N   GLY X 606     111.561 126.190 155.333  1.00 95.01           N
ATOM   4525  CA  GLY X 606     111.643 126.611 153.945  1.00 95.01           C
ATOM   4526  C   GLY X 606     112.925 126.149 153.327  1.00 95.01           C
ATOM   4527  O   GLY X 606     113.983 126.747 153.510  1.00 95.01           O
ATOM   4528  N   VAL X 607     112.818 125.094 152.500  1.00110.41           N
ATOM   4529  CA  VAL X 607     113.931 124.431 151.888  1.00110.41           C
ATOM   4530  CB  VAL X 607     113.517 123.170 151.187  1.00110.41           C
ATOM   4531  CG1 VAL X 607     112.603 123.539 150.006  1.00110.41           C
ATOM   4532  CG2 VAL X 607     114.782 122.397 150.785  1.00110.41           C
ATOM   4533  C   VAL X 607     114.661 125.283 150.889  1.00110.41           C
ATOM   4534  O   VAL X 607     115.890 125.284 150.867  1.00110.41           O
ATOM   4535  N   ARG X 608     113.941 126.030 150.031  1.00160.94           N
ATOM   4536  CA  ARG X 608     114.596 126.708 148.942  1.00160.94           C
ATOM   4537  CB  ARG X 608     113.606 127.409 147.996  1.00160.94           C
ATOM   4538  CG  ARG X 608     112.894 126.442 147.048  1.00160.94           C
ATOM   4539  CD  ARG X 608     112.024 125.401 147.753  1.00160.94           C
ATOM   4540  NE  ARG X 608     110.715 126.039 148.065  1.00160.94           N
ATOM   4541  CZ  ARG X 608     109.589 125.270 148.129  1.00160.94           C
ATOM   4542  NH1 ARG X 608     109.669 123.926 147.902  1.00160.94           N
ATOM   4543  NH2 ARG X 608     108.384 125.843 148.416  1.00160.94           N
ATOM   4544  C   ARG X 608     115.596 127.732 149.393  1.00160.94           C
ATOM   4545  O   ARG X 608     116.734 127.730 148.924  1.00160.94           O
ATOM   4546  N   HIS X 609     115.216 128.638 150.312  1.00106.77           N
ATOM   4547  CA  HIS X 609     116.127 129.676 150.706  1.00106.77           C
ATOM   4548  ND1 HIS X 609     113.396 131.209 150.077  1.00106.77           N
ATOM   4549  CG  HIS X 609     114.583 131.638 150.629  1.00106.77           C
ATOM   4550  CB  HIS X 609     115.448 130.792 151.516  1.00106.77           C
ATOM   4551  NE2 HIS X 609     113.722 133.283 149.344  1.00106.77           N
ATOM   4552  CD2 HIS X 609     114.767 132.907 150.171  1.00106.77           C
ATOM   4553  CE1 HIS X 609     112.924 132.231 149.318  1.00106.77           C
ATOM   4554  C   HIS X 609     117.272 129.109 151.484  1.00106.77           C
ATOM   4555  O   HIS X 609     118.414 129.539 151.330  1.00106.77           O
ATOM   4556  N   GLN X 610     116.981 128.124 152.347  1.00115.00           N
ATOM   4557  CA  GLN X 610     117.943 127.492 153.204  1.00115.00           C
ATOM   4558  CB  GLN X 610     117.214 126.486 154.110  1.00115.00           C
ATOM   4559  CG  GLN X 610     117.939 126.083 155.388  1.00115.00           C
ATOM   4560  CD  GLN X 610     116.901 125.377 156.255  1.00115.00           C
ATOM   4561  OE1 GLN X 610     116.385 124.320 155.894  1.00115.00           O
ATOM   4562  NE2 GLN X 610     116.567 125.988 157.424  1.00115.00           N
ATOM   4563  C   GLN X 610     118.948 126.783 152.340  1.00115.00           C
ATOM   4564  O   GLN X 610     120.154 126.847 152.575  1.00115.00           O
ATOM   4565  N   GLU X 611     118.470 126.090 151.291  1.00 81.80           N
ATOM   4566  CA  GLU X 611     119.347 125.402 150.389  1.00 81.80           C
ATOM   4567  CB  GLU X 611     118.587 124.630 149.298  1.00 81.80           C
ATOM   4568  CG  GLU X 611     117.782 123.435 149.810  1.00 81.80           C
ATOM   4569  CD  GLU X 611     116.969 122.901 148.638  1.00 81.80           C
ATOM   4570  OE1 GLU X 611     116.828 123.648 147.633  1.00 81.80           O
ATOM   4571  OE2 GLU X 611     116.479 121.744 148.730  1.00 81.80           O
ATOM   4572  C   GLU X 611     120.148 126.443 149.682  1.00 81.80           C
ATOM   4573  O   GLU X 611     121.325 126.247 149.378  1.00 81.80           O
ATOM   4574  N   GLU X 612     119.505 127.591 149.401  1.00 84.02           N
ATOM   4575  CA  GLU X 612     120.169 128.630 148.674  1.00 84.02           C
ATOM   4576  CB  GLU X 612     119.293 129.871 148.430  1.00 84.02           C
ATOM   4577  CG  GLU X 612     118.167 129.638 147.422  1.00 84.02           C
ATOM   4578  CD  GLU X 612     117.433 130.957 147.223  1.00 84.02           C
ATOM   4579  OE1 GLU X 612     117.734 131.921 147.977  1.00 84.02           O
ATOM   4580  OE2 GLU X 612     116.565 131.020 146.312  1.00 84.02           O
ATOM   4581  C   GLU X 612     121.357 129.069 149.456  1.00 84.02           C
ATOM   4582  O   GLU X 612     122.405 129.324 148.865  1.00 84.02           O
ATOM   4583  N   THR X 613     121.207 129.193 150.793  1.00144.93           N
ATOM   4584  CA  THR X 613     122.270 129.595 151.675  1.00144.93           C
ATOM   4585  CB  THR X 613     121.773 130.051 153.014  1.00144.93           C
ATOM   4586  OG1 THR X 613     120.996 129.036 153.623  1.00144.93           O
ATOM   4587  CG2 THR X 613     120.919 131.314 152.812  1.00144.93           C
ATOM   4588  C   THR X 613     123.306 128.509 151.832  1.00144.93           C
ATOM   4589  O   THR X 613     124.475 128.806 152.089  1.00144.93           O
ATOM   4590  N   LEU X 614     122.922 127.220 151.723  1.00 94.49           N
ATOM   4591  CA  LEU X 614     123.915 126.174 151.755  1.00 94.49           C
ATOM   4592  CB  LEU X 614     123.308 124.775 151.532  1.00 94.49           C
ATOM   4593  CG  LEU X 614     122.423 124.251 152.678  1.00 94.49           C
ATOM   4594  CD1 LEU X 614     121.842 122.869 152.338  1.00 94.49           C
ATOM   4595  CD2 LEU X 614     123.194 124.226 154.006  1.00 94.49           C
ATOM   4596  C   LEU X 614     124.786 126.434 150.580  1.00 94.49           C
ATOM   4597  O   LEU X 614     126.015 126.477 150.665  1.00 94.49           O
ATOM   4598  N   ARG X 615     124.127 126.663 149.436  1.00322.38           N
ATOM   4599  CA  ARG X 615     124.838 127.042 148.268  1.00322.38           C
ATOM   4600  CB  ARG X 615     123.931 127.137 147.028  1.00322.38           C
ATOM   4601  CG  ARG X 615     124.665 127.157 145.686  1.00322.38           C
ATOM   4602  CD  ARG X 615     125.274 125.803 145.319  1.00322.38           C
ATOM   4603  NE  ARG X 615     125.664 125.853 143.882  1.00322.38           N
ATOM   4604  CZ  ARG X 615     126.888 126.327 143.511  1.00322.38           C
ATOM   4605  NH1 ARG X 615     127.768 126.765 144.458  1.00322.38           N
ATOM   4606  NH2 ARG X 615     127.232 126.360 142.190  1.00322.38           N
ATOM   4607  C   ARG X 615     125.248 128.413 148.647  1.00322.38           C
ATOM   4608  O   ARG X 615     124.785 128.998 149.605  1.00322.38           O
ATOM   4609  N   GLY X 616     126.214 129.016 148.020  1.00256.27           N
ATOM   4610  CA  GLY X 616     126.407 130.307 148.589  1.00256.27           C
ATOM   4611  C   GLY X 616     127.451 130.144 149.645  1.00256.27           C
ATOM   4612  O   GLY X 616     128.522 130.731 149.543  1.00256.27           O
ATOM   4613  N   PHE X 617     127.192 129.273 150.648  1.00165.09           N
ATOM   4614  CA  PHE X 617     128.115 129.062 151.729  1.00165.09           C
ATOM   4615  CB  PHE X 617     127.607 128.083 152.803  1.00165.09           C
ATOM   4616  CG  PHE X 617     128.477 128.285 153.998  1.00165.09           C
ATOM   4617  CD1 PHE X 617     129.696 127.660 154.115  1.00165.09           C
ATOM   4618  CD2 PHE X 617     128.075 129.132 155.004  1.00165.09           C
ATOM   4619  CE1 PHE X 617     130.484 127.872 155.223  1.00165.09           C
ATOM   4620  CE2 PHE X 617     128.858 129.346 156.113  1.00165.09           C
ATOM   4621  CZ  PHE X 617     130.070 128.713 156.226  1.00165.09           C
ATOM   4622  C   PHE X 617     129.318 128.447 151.105  1.00165.09           C
ATOM   4623  O   PHE X 617     130.450 128.661 151.533  1.00165.09           O
ATOM   4624  N   ARG X 618     129.083 127.606 150.087  1.00128.24           N
ATOM   4625  CA  ARG X 618     130.173 127.016 149.377  1.00128.24           C
ATOM   4626  CB  ARG X 618     129.756 125.857 148.455  1.00128.24           C
ATOM   4627  CG  ARG X 618     129.545 124.572 149.268  1.00128.24           C
ATOM   4628  CD  ARG X 618     129.129 123.338 148.462  1.00128.24           C
ATOM   4629  NE  ARG X 618     129.326 122.149 149.345  1.00128.24           N
ATOM   4630  CZ  ARG X 618     128.360 121.756 150.227  1.00128.24           C
ATOM   4631  NH1 ARG X 618     127.180 122.438 150.298  1.00128.24           N
ATOM   4632  NH2 ARG X 618     128.572 120.680 151.041  1.00128.24           N
ATOM   4633  C   ARG X 618     130.897 128.096 148.627  1.00128.24           C
ATOM   4634  O   ARG X 618     132.090 127.971 148.356  1.00128.24           O
ATOM   4635  N   GLN X 619     130.187 129.178 148.244  1.00 94.93           N
ATOM   4636  CA  GLN X 619     130.841 130.261 147.552  1.00 94.93           C
ATOM   4637  CB  GLN X 619     129.862 131.241 146.883  1.00 94.93           C
ATOM   4638  CG  GLN X 619     129.038 130.606 145.761  1.00 94.93           C
ATOM   4639  CD  GLN X 619     128.117 131.676 145.193  1.00 94.93           C
ATOM   4640  OE1 GLN X 619     126.915 131.684 145.460  1.00 94.93           O
ATOM   4641  NE2 GLN X 619     128.693 132.610 144.392  1.00 94.93           N
ATOM   4642  C   GLN X 619     131.678 131.043 148.533  1.00 94.93           C
ATOM   4643  O   GLN X 619     131.394 131.072 149.728  1.00 94.93           O
ATOM   4644  N   GLY X 620     132.745 131.701 148.027  1.00 61.11           N
ATOM   4645  CA  GLY X 620     133.706 132.449 148.801  1.00 61.11           C
ATOM   4646  C   GLY X 620     133.055 133.611 149.467  1.00 61.11           C
ATOM   4647  O   GLY X 620     133.467 134.022 150.552  1.00 61.11           O
ATOM   4648  N   THR X 621     132.053 134.210 148.803  1.00 50.06           N
ATOM   4649  CA  THR X 621     131.432 135.370 149.357  1.00 50.06           C
ATOM   4650  CB  THR X 621     130.320 135.893 148.495  1.00 50.06           C
ATOM   4651  OG1 THR X 621     130.813 136.220 147.205  1.00 50.06           O
ATOM   4652  CG2 THR X 621     129.717 137.138 149.166  1.00 50.06           C
ATOM   4653  C   THR X 621     130.829 135.027 150.676  1.00 50.06           C
ATOM   4654  O   THR X 621     131.098 135.713 151.650  1.00 50.06           O
ATOM   4655  N   LEU X 622     130.024 133.950 150.750  1.00132.79           N
ATOM   4656  CA  LEU X 622     129.317 133.568 151.945  1.00132.79           C
ATOM   4657  CB  LEU X 622     128.312 132.432 151.671  1.00132.79           C
ATOM   4658  CG  LEU X 622     127.188 132.228 152.709  1.00132.79           C
ATOM   4659  CD1 LEU X 622     127.710 131.912 154.115  1.00132.79           C
ATOM   4660  CD2 LEU X 622     126.193 133.398 152.676  1.00132.79           C
ATOM   4661  C   LEU X 622     130.307 133.103 152.975  1.00132.79           C
ATOM   4662  O   LEU X 622     130.083 133.263 154.171  1.00132.79           O
ATOM   4663  N   ASN X 623     131.410 132.454 152.557  1.00 72.02           N
ATOM   4664  CA  ASN X 623     132.380 132.033 153.529  1.00 72.02           C
ATOM   4665  CB  ASN X 623     133.523 131.201 152.927  1.00 72.02           C
ATOM   4666  CG  ASN X 623     132.961 129.820 152.626  1.00 72.02           C
ATOM   4667  OD1 ASN X 623     132.315 129.204 153.472  1.00 72.02           O
ATOM   4668  ND2 ASN X 623     133.208 129.319 151.386  1.00 72.02           N
ATOM   4669  C   ASN X 623     132.963 133.250 154.165  1.00 72.02           C
ATOM   4670  O   ASN X 623     133.098 133.307 155.386  1.00 72.02           O
ATOM   4671  N   LEU X 624     133.307 134.259 153.340  1.00198.09           N
ATOM   4672  CA  LEU X 624     133.864 135.498 153.802  1.00198.09           C
ATOM   4673  CB  LEU X 624     134.223 136.450 152.649  1.00198.09           C
ATOM   4674  CG  LEU X 624     135.211 135.846 151.634  1.00198.09           C
ATOM   4675  CD1 LEU X 624     135.643 136.883 150.587  1.00198.09           C
ATOM   4676  CD2 LEU X 624     136.397 135.167 152.333  1.00198.09           C
ATOM   4677  C   LEU X 624     132.796 136.177 154.616  1.00198.09           C
ATOM   4678  O   LEU X 624     133.051 136.846 155.613  1.00198.09           O
ATOM   4679  N   LEU X 625     131.548 136.014 154.165  1.00207.36           N
ATOM   4680  CA  LEU X 625     130.340 136.538 154.715  1.00207.36           C
ATOM   4681  CB  LEU X 625     129.282 136.388 153.589  1.00207.36           C
ATOM   4682  CG  LEU X 625     127.790 136.657 153.806  1.00207.36           C
ATOM   4683  CD1 LEU X 625     127.088 136.840 152.450  1.00207.36           C
ATOM   4684  CD2 LEU X 625     127.128 135.485 154.537  1.00207.36           C
ATOM   4685  C   LEU X 625     130.114 135.726 155.963  1.00207.36           C
ATOM   4686  O   LEU X 625     129.313 134.798 156.011  1.00207.36           O
ATOM   4687  N   VAL X 626     130.810 136.112 157.055  1.00 96.48           N
ATOM   4688  CA  VAL X 626     130.874 135.293 158.233  1.00 96.48           C
ATOM   4689  CB  VAL X 626     131.898 135.768 159.223  1.00 96.48           C
ATOM   4690  CG1 VAL X 626     131.816 134.886 160.480  1.00 96.48           C
ATOM   4691  CG2 VAL X 626     133.276 135.762 158.540  1.00 96.48           C
ATOM   4692  C   VAL X 626     129.569 135.245 158.936  1.00 96.48           C
ATOM   4693  O   VAL X 626     128.897 136.257 159.134  1.00 96.48           O
ATOM   4694  N   ALA X 627     129.199 134.013 159.329  1.00 55.87           N
ATOM   4695  CA  ALA X 627     128.019 133.760 160.088  1.00 55.87           C
ATOM   4696  CB  ALA X 627     126.852 133.203 159.255  1.00 55.87           C
ATOM   4697  C   ALA X 627     128.405 132.706 161.075  1.00 55.87           C
ATOM   4698  O   ALA X 627     129.316 131.915 160.835  1.00 55.87           O
ATOM   4699  N   THR X 628     127.738 132.701 162.240  1.00 81.94           N
ATOM   4700  CA  THR X 628     127.993 131.723 163.245  1.00 81.94           C
ATOM   4701  CB  THR X 628     128.216 132.348 164.597  1.00 81.94           C
ATOM   4702  OG1 THR X 628     127.055 133.008 165.082  1.00 81.94           O
ATOM   4703  CG2 THR X 628     129.318 133.395 164.403  1.00 81.94           C
ATOM   4704  C   THR X 628     126.810 130.806 163.287  1.00 81.94           C
ATOM   4705  O   THR X 628     125.827 131.047 163.985  1.00 81.94           O
ATOM   4706  N   ALA X 629     126.867 129.719 162.496  1.00 65.44           N
ATOM   4707  CA  ALA X 629     125.807 128.759 162.516  1.00 65.44           C
ATOM   4708  CB  ALA X 629     125.744 127.877 161.258  1.00 65.44           C
ATOM   4709  C   ALA X 629     126.037 127.856 163.691  1.00 65.44           C
ATOM   4710  O   ALA X 629     127.159 127.727 164.177  1.00 65.44           O
ATOM   4711  N   VAL X 630     124.932 127.316 164.243  1.00165.20           N
ATOM   4712  CA  VAL X 630     124.895 126.336 165.296  1.00165.20           C
ATOM   4713  CB  VAL X 630     123.564 126.203 165.970  1.00165.20           C
ATOM   4714  CG1 VAL X 630     122.536 125.676 164.956  1.00165.20           C
ATOM   4715  CG2 VAL X 630     123.719 125.332 167.228  1.00165.20           C
ATOM   4716  C   VAL X 630     125.098 124.967 164.764  1.00165.20           C
ATOM   4717  O   VAL X 630     125.478 124.089 165.534  1.00165.20           O
ATOM   4718  N   VAL X 631     124.745 124.723 163.480  1.00152.65           N
ATOM   4719  CA  VAL X 631     124.781 123.366 163.005  1.00152.65           C
ATOM   4720  CB  VAL X 631     124.422 123.221 161.549  1.00152.65           C
ATOM   4721  CG1 VAL X 631     122.915 123.453 161.408  1.00152.65           C
ATOM   4722  CG2 VAL X 631     125.239 124.219 160.711  1.00152.65           C
ATOM   4723  C   VAL X 631     126.153 122.805 163.234  1.00152.65           C
ATOM   4724  O   VAL X 631     126.316 121.865 164.012  1.00152.65           O
ATOM   4725  N   GLU X 632     127.172 123.388 162.585  1.00108.63           N
ATOM   4726  CA  GLU X 632     128.553 123.109 162.848  1.00108.63           C
ATOM   4727  CB  GLU X 632     128.953 123.548 164.266  1.00108.63           C
ATOM   4728  CG  GLU X 632     128.814 125.056 164.490  1.00108.63           C
ATOM   4729  CD  GLU X 632     128.903 125.316 165.988  1.00108.63           C
ATOM   4730  OE1 GLU X 632     128.865 124.323 166.760  1.00108.63           O
ATOM   4731  OE2 GLU X 632     129.005 126.508 166.382  1.00108.63           O
ATOM   4732  C   GLU X 632     128.864 121.653 162.708  1.00108.63           C
ATOM   4733  O   GLU X 632     129.950 121.214 163.088  1.00108.63           O
ATOM   4734  N   GLU X 633     127.957 120.867 162.110  1.00117.31           N
ATOM   4735  CA  GLU X 633     128.221 119.468 161.985  1.00117.31           C
ATOM   4736  CB  GLU X 633     127.793 118.649 163.213  1.00117.31           C
ATOM   4737  CG  GLU X 633     128.565 118.978 164.490  1.00117.31           C
ATOM   4738  CD  GLU X 633     127.953 118.167 165.624  1.00117.31           C
ATOM   4739  OE1 GLU X 633     126.972 117.423 165.357  1.00117.31           O
ATOM   4740  OE2 GLU X 633     128.455 118.284 166.774  1.00117.31           O
ATOM   4741  C   GLU X 633     127.367 118.996 160.864  1.00117.31           C
ATOM   4742  O   GLU X 633     126.249 119.475 160.679  1.00117.31           O
ATOM   4743  N   GLY X 634     127.884 118.039 160.077  1.00 34.81           N
ATOM   4744  CA  GLY X 634     127.094 117.515 159.010  1.00 34.81           C
ATOM   4745  C   GLY X 634     127.156 118.476 157.866  1.00 34.81           C
ATOM   4746  O   GLY X 634     126.475 118.297 156.857  1.00 34.81           O
ATOM   4747  N   ILE X 635     127.995 119.522 157.994  1.00103.38           N
ATOM   4748  CA  ILE X 635     128.107 120.515 156.964  1.00103.38           C
ATOM   4749  CB  ILE X 635     127.879 121.916 157.451  1.00103.38           C
ATOM   4750  CG1 ILE X 635     127.762 122.887 156.264  1.00103.38           C
ATOM   4751  CG2 ILE X 635     129.005 122.265 158.439  1.00103.38           C
ATOM   4752  CD1 ILE X 635     127.239 124.268 156.657  1.00103.38           C
ATOM   4753  C   ILE X 635     129.511 120.445 156.461  1.00103.38           C
ATOM   4754  O   ILE X 635     130.448 120.261 157.237  1.00103.38           O
ATOM   4755  N   ASP X 636     129.700 120.575 155.134  1.00151.75           N
ATOM   4756  CA  ASP X 636     131.023 120.380 154.625  1.00151.75           C
ATOM   4757  CB  ASP X 636     131.064 119.292 153.547  1.00151.75           C
ATOM   4758  CG  ASP X 636     130.424 118.054 154.134  1.00151.75           C
ATOM   4759  OD1 ASP X 636     130.240 118.020 155.379  1.00151.75           O
ATOM   4760  OD2 ASP X 636     130.078 117.141 153.340  1.00151.75           O
ATOM   4761  C   ASP X 636     131.474 121.602 153.901  1.00151.75           C
ATOM   4762  O   ASP X 636     131.294 121.712 152.690  1.00151.75           O
ATOM   4763  N   VAL X 637     132.077 122.559 154.616  1.00130.73           N
ATOM   4764  CA  VAL X 637     132.626 123.687 153.932  1.00130.73           C
ATOM   4765  CB  VAL X 637     131.789 124.919 154.099  1.00130.73           C
ATOM   4766  CG1 VAL X 637     131.612 125.182 155.604  1.00130.73           C
ATOM   4767  CG2 VAL X 637     132.452 126.077 153.333  1.00130.73           C
ATOM   4768  C   VAL X 637     133.973 123.948 154.543  1.00130.73           C
ATOM   4769  O   VAL X 637     134.104 124.062 155.758  1.00130.73           O
ATOM   4770  N   ARG X 638     135.022 124.072 153.712  1.00163.31           N
ATOM   4771  CA  ARG X 638     136.348 124.309 154.221  1.00163.31           C
ATOM   4772  CB  ARG X 638     137.409 123.372 153.620  1.00163.31           C
ATOM   4773  CG  ARG X 638     137.205 121.903 153.997  1.00163.31           C
ATOM   4774  CD  ARG X 638     135.957 121.277 153.369  1.00163.31           C
ATOM   4775  NE  ARG X 638     136.251 121.046 151.927  1.00163.31           N
ATOM   4776  CZ  ARG X 638     135.316 120.461 151.122  1.00163.31           C
ATOM   4777  NH1 ARG X 638     134.103 120.099 151.634  1.00163.31           N
ATOM   4778  NH2 ARG X 638     135.594 120.239 149.805  1.00163.31           N
ATOM   4779  C   ARG X 638     136.714 125.710 153.829  1.00163.31           C
ATOM   4780  O   ARG X 638     135.842 126.547 153.614  1.00163.31           O
ATOM   4781  N   ARG X 639     138.031 125.992 153.747  1.00138.47           N
ATOM   4782  CA  ARG X 639     138.575 127.259 153.327  1.00138.47           C
ATOM   4783  CB  ARG X 639     138.191 127.609 151.879  1.00138.47           C
ATOM   4784  CG  ARG X 639     138.763 126.621 150.859  1.00138.47           C
ATOM   4785  CD  ARG X 639     138.385 126.932 149.409  1.00138.47           C
ATOM   4786  NE  ARG X 639     139.014 125.887 148.552  1.00138.47           N
ATOM   4787  CZ  ARG X 639     138.383 124.691 148.354  1.00138.47           C
ATOM   4788  NH1 ARG X 639     137.183 124.444 148.955  1.00138.47           N
ATOM   4789  NH2 ARG X 639     138.954 123.744 147.555  1.00138.47           N
ATOM   4790  C   ARG X 639     138.205 128.405 154.206  1.00138.47           C
ATOM   4791  O   ARG X 639     137.649 129.392 153.730  1.00138.47           O
ATOM   4792  N   CYS X 640     138.524 128.296 155.512  1.00 85.24           N
ATOM   4793  CA  CYS X 640     138.327 129.352 156.461  1.00 85.24           C
ATOM   4794  CB  CYS X 640     137.330 128.985 157.575  1.00 85.24           C
ATOM   4795  SG  CYS X 640     135.678 128.563 156.939  1.00 85.24           S
ATOM   4796  C   CYS X 640     139.652 129.572 157.127  1.00 85.24           C
ATOM   4797  O   CYS X 640     140.600 128.825 156.894  1.00 85.24           O
ATOM   4798  N   GLN X 641     139.765 130.636 157.949  1.00198.47           N
ATOM   4799  CA  GLN X 641     140.991 130.887 158.654  1.00198.47           C
ATOM   4800  CB  GLN X 641     141.832 131.976 157.971  1.00198.47           C
ATOM   4801  CG  GLN X 641     141.124 133.329 157.920  1.00198.47           C
ATOM   4802  CD  GLN X 641     142.041 134.323 157.227  1.00198.47           C
ATOM   4803  OE1 GLN X 641     141.657 135.462 156.968  1.00198.47           O
ATOM   4804  NE2 GLN X 641     143.289 133.882 156.913  1.00198.47           N
ATOM   4805  C   GLN X 641     140.653 131.369 160.041  1.00198.47           C
ATOM   4806  O   GLN X 641     141.323 131.049 161.018  1.00198.47           O
ATOM   4807  N   LEU X 642     139.583 132.170 160.142  1.00229.77           N
ATOM   4808  CA  LEU X 642     139.059 132.788 161.333  1.00229.77           C
ATOM   4809  CB  LEU X 642     138.059 133.936 161.100  1.00229.77           C
ATOM   4810  CG  LEU X 642     138.692 135.282 160.716  1.00229.77           C
ATOM   4811  CD1 LEU X 642     139.368 135.219 159.344  1.00229.77           C
ATOM   4812  CD2 LEU X 642     137.669 136.424 160.828  1.00229.77           C
ATOM   4813  C   LEU X 642     138.339 131.836 162.229  1.00229.77           C
ATOM   4814  O   LEU X 642     137.637 132.301 163.121  1.00229.77           O
ATOM   4815  N   VAL X 643     138.319 130.528 161.930  1.00148.54           N
ATOM   4816  CA  VAL X 643     137.503 129.630 162.703  1.00148.54           C
ATOM   4817  CB  VAL X 643     137.593 128.206 162.230  1.00148.54           C
ATOM   4818  CG1 VAL X 643     138.983 127.646 162.583  1.00148.54           C
ATOM   4819  CG2 VAL X 643     136.419 127.411 162.819  1.00148.54           C
ATOM   4820  C   VAL X 643     137.857 129.677 164.158  1.00148.54           C
ATOM   4821  O   VAL X 643     139.020 129.575 164.547  1.00148.54           O
ATOM   4822  N   VAL X 644     136.823 129.821 165.017  1.00 82.05           N
ATOM   4823  CA  VAL X 644     137.063 129.925 166.425  1.00 82.05           C
ATOM   4824  CB  VAL X 644     136.889 131.325 166.939  1.00 82.05           C
ATOM   4825  CG1 VAL X 644     137.165 131.338 168.451  1.00 82.05           C
ATOM   4826  CG2 VAL X 644     137.795 132.265 166.128  1.00 82.05           C
ATOM   4827  C   VAL X 644     136.065 129.093 167.155  1.00 82.05           C
ATOM   4828  O   VAL X 644     134.954 128.901 166.683  1.00 82.05           O
ATOM   4829  N   ARG X 645     136.458 128.533 168.311  1.00132.90           N
ATOM   4830  CA  ARG X 645     135.525 127.898 169.196  1.00132.90           C
ATOM   4831  CB  ARG X 645     136.052 126.584 169.803  1.00132.90           C
ATOM   4832  CG  ARG X 645     136.410 125.540 168.743  1.00132.90           C
ATOM   4833  CD  ARG X 645     136.942 124.217 169.301  1.00132.90           C
ATOM   4834  NE  ARG X 645     135.881 123.196 169.092  1.00132.90           N
ATOM   4835  CZ  ARG X 645     135.072 122.793 170.113  1.00132.90           C
ATOM   4836  NH1 ARG X 645     135.341 123.186 171.388  1.00132.90           N
ATOM   4837  NH2 ARG X 645     134.001 121.988 169.861  1.00132.90           N
ATOM   4838  C   ARG X 645     135.463 128.909 170.286  1.00132.90           C
ATOM   4839  O   ARG X 645     136.467 129.205 170.929  1.00132.90           O
ATOM   4840  N   PHE X 646     134.281 129.504 170.480  1.00143.09           N
ATOM   4841  CA  PHE X 646     134.133 130.596 171.385  1.00143.09           C
ATOM   4842  CB  PHE X 646     133.877 131.832 170.511  1.00143.09           C
ATOM   4843  CG  PHE X 646     133.422 133.060 171.195  1.00143.09           C
ATOM   4844  CD1 PHE X 646     134.208 133.691 172.119  1.00143.09           C
ATOM   4845  CD2 PHE X 646     132.219 133.620 170.829  1.00143.09           C
ATOM   4846  CE1 PHE X 646     133.750 134.843 172.704  1.00143.09           C
ATOM   4847  CE2 PHE X 646     131.766 134.775 171.416  1.00143.09           C
ATOM   4848  CZ  PHE X 646     132.539 135.392 172.366  1.00143.09           C
ATOM   4849  C   PHE X 646     132.965 130.281 172.255  1.00143.09           C
ATOM   4850  O   PHE X 646     131.818 130.294 171.812  1.00143.09           O
ATOM   4851  N   ASP X 647     133.242 130.025 173.544  1.00 85.49           N
ATOM   4852  CA  ASP X 647     132.218 129.627 174.459  1.00 85.49           C
ATOM   4853  CB  ASP X 647     131.144 130.699 174.701  1.00 85.49           C
ATOM   4854  CG  ASP X 647     131.775 131.762 175.590  1.00 85.49           C
ATOM   4855  OD1 ASP X 647     132.949 131.569 176.005  1.00 85.49           O
ATOM   4856  OD2 ASP X 647     131.086 132.775 175.878  1.00 85.49           O
ATOM   4857  C   ASP X 647     131.582 128.371 173.961  1.00 85.49           C
ATOM   4858  O   ASP X 647     130.398 128.123 174.187  1.00 85.49           O
ATOM   4859  N   LEU X 648     132.379 127.558 173.241  1.00184.22           N
ATOM   4860  CA  LEU X 648     132.003 126.223 172.884  1.00184.22           C
ATOM   4861  CB  LEU X 648     132.125 125.982 171.364  1.00184.22           C
ATOM   4862  CG  LEU X 648     131.575 124.646 170.814  1.00184.22           C
ATOM   4863  CD1 LEU X 648     132.161 123.421 171.524  1.00184.22           C
ATOM   4864  CD2 LEU X 648     130.046 124.646 170.753  1.00184.22           C
ATOM   4865  C   LEU X 648     133.094 125.390 173.506  1.00184.22           C
ATOM   4866  O   LEU X 648     134.011 124.997 172.792  1.00184.22           O
ATOM   4867  N   PRO X 649     133.112 125.176 174.802  1.00141.69           N
ATOM   4868  CA  PRO X 649     134.054 124.277 175.429  1.00141.69           C
ATOM   4869  CD  PRO X 649     132.610 126.157 175.753  1.00141.69           C
ATOM   4870  CB  PRO X 649     134.319 124.850 176.821  1.00141.69           C
ATOM   4871  CG  PRO X 649     133.060 125.664 177.133  1.00141.69           C
ATOM   4872  C   PRO X 649     133.656 122.809 175.533  1.00141.69           C
ATOM   4873  O   PRO X 649     134.433 122.140 176.215  1.00141.69           O
ATOM   4874  N   PRO X 650     132.614 122.210 174.968  1.00218.77           N
ATOM   4875  CA  PRO X 650     132.199 120.883 175.381  1.00218.77           C
ATOM   4876  CD  PRO X 650     131.467 122.940 174.433  1.00218.77           C
ATOM   4877  CB  PRO X 650     130.810 120.658 174.787  1.00218.77           C
ATOM   4878  CG  PRO X 650     130.230 122.066 174.652  1.00218.77           C
ATOM   4879  C   PRO X 650     133.042 119.663 175.192  1.00218.77           C
ATOM   4880  O   PRO X 650     134.177 119.756 174.726  1.00218.77           O
ATOM   4881  N   THR X 651     132.458 118.506 175.605  1.00147.97           N
ATOM   4882  CA  THR X 651     133.051 117.204 175.518  1.00147.97           C
ATOM   4883  CB  THR X 651     132.074 116.077 175.684  1.00147.97           C
ATOM   4884  OG1 THR X 651     132.764 114.838 175.763  1.00147.97           O
ATOM   4885  CG2 THR X 651     131.112 116.077 174.484  1.00147.97           C
ATOM   4886  C   THR X 651     133.625 117.133 174.154  1.00147.97           C
ATOM   4887  O   THR X 651     133.097 117.714 173.210  1.00147.97           O
ATOM   4888  N   ALA X 652     134.696 116.345 174.028  1.00112.09           N
ATOM   4889  CA  ALA X 652     135.600 116.359 172.921  1.00112.09           C
ATOM   4890  CB  ALA X 652     136.747 115.352 173.063  1.00112.09           C
ATOM   4891  C   ALA X 652     134.979 116.074 171.603  1.00112.09           C
ATOM   4892  O   ALA X 652     135.568 116.447 170.592  1.00112.09           O
ATOM   4893  N   GLN X 653     133.850 115.348 171.549  1.00 73.93           N
ATOM   4894  CA  GLN X 653     133.303 115.013 170.265  1.00 73.93           C
ATOM   4895  CB  GLN X 653     131.930 114.340 170.393  1.00 73.93           C
ATOM   4896  CG  GLN X 653     131.298 113.964 169.054  1.00 73.93           C
ATOM   4897  CD  GLN X 653     129.904 113.436 169.352  1.00 73.93           C
ATOM   4898  OE1 GLN X 653     128.917 113.897 168.780  1.00 73.93           O
ATOM   4899  NE2 GLN X 653     129.817 112.438 170.271  1.00 73.93           N
ATOM   4900  C   GLN X 653     133.089 116.266 169.455  1.00 73.93           C
ATOM   4901  O   GLN X 653     133.497 116.333 168.296  1.00 73.93           O
ATOM   4902  N   SER X 654     132.466 117.303 170.042  1.00 55.54           N
ATOM   4903  CA  SER X 654     132.218 118.532 169.331  1.00 55.54           C
ATOM   4904  CB  SER X 654     131.295 119.487 170.104  1.00 55.54           C
ATOM   4905  OG  SER X 654     130.015 118.896 170.277  1.00 55.54           O
ATOM   4906  C   SER X 654     133.511 119.259 169.101  1.00 55.54           C
ATOM   4907  O   SER X 654     133.649 120.001 168.131  1.00 55.54           O
ATOM   4908  N   TYR X 655     134.481 119.076 170.015  1.00 88.31           N
ATOM   4909  CA  TYR X 655     135.760 119.731 170.002  1.00 88.31           C
ATOM   4910  CB  TYR X 655     136.550 119.359 171.274  1.00 88.31           C
ATOM   4911  CG  TYR X 655     137.885 120.022 171.324  1.00 88.31           C
ATOM   4912  CD1 TYR X 655     137.987 121.362 171.618  1.00 88.31           C
ATOM   4913  CD2 TYR X 655     139.036 119.297 171.118  1.00 88.31           C
ATOM   4914  CE1 TYR X 655     139.215 121.977 171.681  1.00 88.31           C
ATOM   4915  CE2 TYR X 655     140.268 119.906 171.180  1.00 88.31           C
ATOM   4916  CZ  TYR X 655     140.358 121.249 171.460  1.00 88.31           C
ATOM   4917  OH  TYR X 655     141.620 121.877 171.526  1.00 88.31           O
ATOM   4918  C   TYR X 655     136.522 119.288 168.792  1.00 88.31           C
ATOM   4919  O   TYR X 655     137.116 120.102 168.086  1.00 88.31           O
ATOM   4920  N   ILE X 656     136.537 117.970 168.529  1.00 59.76           N
ATOM   4921  CA  ILE X 656     137.211 117.466 167.372  1.00 59.76           C
ATOM   4922  CB  ILE X 656     137.254 115.966 167.326  1.00 59.76           C
ATOM   4923  CG1 ILE X 656     138.042 115.416 168.527  1.00 59.76           C
ATOM   4924  CG2 ILE X 656     137.830 115.547 165.963  1.00 59.76           C
ATOM   4925  CD1 ILE X 656     137.887 113.909 168.720  1.00 59.76           C
ATOM   4926  C   ILE X 656     136.468 117.944 166.166  1.00 59.76           C
ATOM   4927  O   ILE X 656     137.064 118.371 165.181  1.00 59.76           O
ATOM   4928  N   GLN X 657     135.128 117.894 166.238  1.00188.15           N
ATOM   4929  CA  GLN X 657     134.257 118.222 165.151  1.00188.15           C
ATOM   4930  CB  GLN X 657     132.794 117.843 165.405  1.00188.15           C
ATOM   4931  CG  GLN X 657     132.007 117.802 164.101  1.00188.15           C
ATOM   4932  CD  GLN X 657     132.735 116.811 163.202  1.00188.15           C
ATOM   4933  OE1 GLN X 657     133.162 115.747 163.645  1.00188.15           O
ATOM   4934  NE2 GLN X 657     132.909 117.176 161.906  1.00188.15           N
ATOM   4935  C   GLN X 657     134.320 119.683 164.818  1.00188.15           C
ATOM   4936  O   GLN X 657     133.863 120.090 163.753  1.00188.15           O
ATOM   4937  N   SER X 658     134.683 120.541 165.786  1.00 99.83           N
ATOM   4938  CA  SER X 658     134.793 121.947 165.507  1.00 99.83           C
ATOM   4939  CB  SER X 658     134.364 122.812 166.701  1.00 99.83           C
ATOM   4940  OG  SER X 658     133.008 122.546 167.033  1.00 99.83           O
ATOM   4941  C   SER X 658     136.172 122.397 165.077  1.00 99.83           C
ATOM   4942  O   SER X 658     136.309 123.268 164.221  1.00 99.83           O
ATOM   4943  N   ARG X 659     137.235 121.821 165.672  1.00 89.46           N
ATOM   4944  CA  ARG X 659     138.597 122.274 165.515  1.00 89.46           C
ATOM   4945  CB  ARG X 659     139.552 121.511 166.447  1.00 89.46           C
ATOM   4946  CG  ARG X 659     140.951 122.120 166.545  1.00 89.46           C
ATOM   4947  CD  ARG X 659     141.878 121.339 167.479  1.00 89.46           C
ATOM   4948  NE  ARG X 659     143.062 122.194 167.777  1.00 89.46           N
ATOM   4949  CZ  ARG X 659     144.173 122.139 166.987  1.00 89.46           C
ATOM   4950  NH1 ARG X 659     144.189 121.334 165.885  1.00 89.46           N
ATOM   4951  NH2 ARG X 659     145.269 122.885 167.309  1.00 89.46           N
ATOM   4952  C   ARG X 659     139.133 122.126 164.116  1.00 89.46           C
ATOM   4953  O   ARG X 659     139.820 123.021 163.622  1.00 89.46           O
ATOM   4954  N   GLY X 660     138.851 121.007 163.422  1.00103.88           N
ATOM   4955  CA  GLY X 660     139.520 120.838 162.160  1.00103.88           C
ATOM   4956  C   GLY X 660     138.644 121.216 160.997  1.00103.88           C
ATOM   4957  O   GLY X 660     138.161 120.344 160.277  1.00103.88           O
ATOM   4958  N   ARG X 661     138.286 122.513 160.869  1.00250.44           N
ATOM   4959  CA  ARG X 661     137.569 123.028 159.722  1.00250.44           C
ATOM   4960  CB  ARG X 661     136.472 124.026 160.123  1.00250.44           C
ATOM   4961  CG  ARG X 661     135.492 123.498 161.178  1.00250.44           C
ATOM   4962  CD  ARG X 661     135.353 121.973 161.258  1.00250.44           C
ATOM   4963  NE  ARG X 661     134.813 121.463 159.968  1.00250.44           N
ATOM   4964  CZ  ARG X 661     134.055 120.327 159.952  1.00250.44           C
ATOM   4965  NH1 ARG X 661     133.680 119.737 161.123  1.00250.44           N
ATOM   4966  NH2 ARG X 661     133.669 119.776 158.766  1.00250.44           N
ATOM   4967  C   ARG X 661     138.401 123.711 158.641  1.00250.44           C
ATOM   4968  O   ARG X 661     138.166 123.548 157.446  1.00250.44           O
ATOM   4969  N   ALA X 662     139.443 124.445 159.079  1.00153.69           N
ATOM   4970  CA  ALA X 662     140.253 125.484 158.471  1.00153.69           C
ATOM   4971  CB  ALA X 662     141.270 126.083 159.458  1.00153.69           C
ATOM   4972  C   ALA X 662     141.017 125.110 157.232  1.00153.69           C
ATOM   4973  O   ALA X 662     141.802 125.927 156.756  1.00153.69           O
ATOM   4974  N   ARG X 663     141.022 123.847 156.786  1.00234.44           N
ATOM   4975  CA  ARG X 663     141.850 123.591 155.634  1.00234.44           C
ATOM   4976  CB  ARG X 663     142.955 122.568 155.961  1.00234.44           C
ATOM   4977  CG  ARG X 663     144.055 122.436 154.908  1.00234.44           C
ATOM   4978  CD  ARG X 663     145.174 121.474 155.318  1.00234.44           C
ATOM   4979  NE  ARG X 663     144.964 120.192 154.589  1.00234.44           N
ATOM   4980  CZ  ARG X 663     145.887 119.192 154.698  1.00234.44           C
ATOM   4981  NH1 ARG X 663     146.968 119.350 155.517  1.00234.44           N
ATOM   4982  NH2 ARG X 663     145.726 118.031 153.999  1.00234.44           N
ATOM   4983  C   ARG X 663     141.025 123.030 154.523  1.00234.44           C
ATOM   4984  O   ARG X 663     140.027 122.356 154.774  1.00234.44           O
ATOM   4985  N   MET X 664     141.432 123.252 153.247  1.00274.15           N
ATOM   4986  CA  MET X 664     142.617 123.965 152.833  1.00274.15           C
ATOM   4987  CB  MET X 664     143.158 123.435 151.489  1.00274.15           C
ATOM   4988  CG  MET X 664     144.546 123.943 151.095  1.00274.15           C
ATOM   4989  SD  MET X 664     145.211 123.214 149.569  1.00274.15           S
ATOM   4990  CE  MET X 664     145.578 121.602 150.321  1.00274.15           C
ATOM   4991  C   MET X 664     142.262 125.412 152.671  1.00274.15           C
ATOM   4992  O   MET X 664     141.092 125.729 152.464  1.00274.15           O
ATOM   4993  N   GLN X 665     143.230 126.360 152.752  1.00258.23           N
ATOM   4994  CA  GLN X 665     144.647 126.221 152.951  1.00258.23           C
ATOM   4995  CB  GLN X 665     145.428 127.518 152.675  1.00258.23           C
ATOM   4996  CG  GLN X 665     145.064 128.662 153.623  1.00258.23           C
ATOM   4997  CD  GLN X 665     143.667 129.145 153.258  1.00258.23           C
ATOM   4998  OE1 GLN X 665     143.185 128.912 152.151  1.00258.23           O
ATOM   4999  NE2 GLN X 665     142.996 129.842 154.214  1.00258.23           N
ATOM   5000  C   GLN X 665     144.925 125.808 154.357  1.00258.23           C
ATOM   5001  O   GLN X 665     144.035 125.336 155.060  1.00258.23           O
ATOM   5002  N   ASN X 666     146.199 125.976 154.777  1.00 65.26           N
ATOM   5003  CA  ASN X 666     146.712 125.553 156.053  1.00 65.26           C
ATOM   5004  CB  ASN X 666     148.076 126.188 156.388  1.00 65.26           C
ATOM   5005  CG  ASN X 666     148.711 125.438 157.549  1.00 65.26           C
ATOM   5006  OD1 ASN X 666     148.148 125.354 158.639  1.00 65.26           O
ATOM   5007  ND2 ASN X 666     149.925 124.873 157.311  1.00 65.26           N
ATOM   5008  C   ASN X 666     145.735 125.914 157.127  1.00 65.26           C
ATOM   5009  O   ASN X 666     145.087 126.957 157.083  1.00 65.26           O
ATOM   5010  N   SER X 667     145.603 125.017 158.123  1.00 62.69           N
ATOM   5011  CA  SER X 667     144.634 125.157 159.169  1.00 62.69           C
ATOM   5012  CB  SER X 667     144.516 123.912 160.066  1.00 62.69           C
ATOM   5013  OG  SER X 667     144.038 122.812 159.305  1.00 62.69           O
ATOM   5014  C   SER X 667     144.946 126.330 160.034  1.00 62.69           C
ATOM   5015  O   SER X 667     146.107 126.662 160.269  1.00 62.69           O
ATOM   5016  N   VAL X 668     143.876 127.011 160.498  1.00 70.10           N
ATOM   5017  CA  VAL X 668     144.016 128.126 161.389  1.00 70.10           C
ATOM   5018  CB  VAL X 668     143.831 129.442 160.697  1.00 70.10           C
ATOM   5019  CG1 VAL X 668     143.921 130.566 161.739  1.00 70.10           C
ATOM   5020  CG2 VAL X 668     144.873 129.550 159.570  1.00 70.10           C
ATOM   5021  C   VAL X 668     142.926 127.996 162.414  1.00 70.10           C
ATOM   5022  O   VAL X 668     141.745 128.133 162.094  1.00 70.10           O
ATOM   5023  N   LEU X 669     143.297 127.766 163.690  1.00103.69           N
ATOM   5024  CA  LEU X 669     142.294 127.548 164.696  1.00103.69           C
ATOM   5025  CB  LEU X 669     142.425 126.199 165.418  1.00103.69           C
ATOM   5026  CG  LEU X 669     141.349 125.987 166.498  1.00103.69           C
ATOM   5027  CD1 LEU X 669     139.950 125.852 165.869  1.00103.69           C
ATOM   5028  CD2 LEU X 669     141.709 124.826 167.434  1.00103.69           C
ATOM   5029  C   LEU X 669     142.398 128.592 165.755  1.00103.69           C
ATOM   5030  O   LEU X 669     143.487 129.022 166.129  1.00103.69           O
ATOM   5031  N   ILE X 670     141.230 129.031 166.258  1.00 66.63           N
ATOM   5032  CA  ILE X 670     141.204 130.002 167.305  1.00 66.63           C
ATOM   5033  CB  ILE X 670     140.662 131.328 166.854  1.00 66.63           C
ATOM   5034  CG1 ILE X 670     141.500 131.886 165.689  1.00 66.63           C
ATOM   5035  CG2 ILE X 670     140.610 132.259 168.076  1.00 66.63           C
ATOM   5036  CD1 ILE X 670     140.825 133.036 164.939  1.00 66.63           C
ATOM   5037  C   ILE X 670     140.267 129.490 168.353  1.00 66.63           C
ATOM   5038  O   ILE X 670     139.165 129.037 168.053  1.00 66.63           O
ATOM   5039  N   LEU X 671     140.708 129.516 169.622  1.00 68.65           N
ATOM   5040  CA  LEU X 671     139.884 129.155 170.731  1.00 68.65           C
ATOM   5041  CB  LEU X 671     140.371 127.924 171.511  1.00 68.65           C
ATOM   5042  CG  LEU X 671     139.456 127.560 172.695  1.00 68.65           C
ATOM   5043  CD1 LEU X 671     138.037 127.218 172.214  1.00 68.65           C
ATOM   5044  CD2 LEU X 671     140.063 126.445 173.557  1.00 68.65           C
ATOM   5045  C   LEU X 671     139.909 130.323 171.650  1.00 68.65           C
ATOM   5046  O   LEU X 671     140.972 130.843 171.987  1.00 68.65           O
ATOM   5047  N   MET X 672     138.716 130.798 172.036  1.00133.08           N
ATOM   5048  CA  MET X 672     138.634 131.861 172.981  1.00133.08           C
ATOM   5049  CB  MET X 672     138.158 133.195 172.380  1.00133.08           C
ATOM   5050  CG  MET X 672     137.004 133.084 171.390  1.00133.08           C
ATOM   5051  SD  MET X 672     136.797 134.603 170.420  1.00133.08           S
ATOM   5052  CE  MET X 672     135.668 133.874 169.204  1.00133.08           C
ATOM   5053  C   MET X 672     137.701 131.391 174.040  1.00133.08           C
ATOM   5054  O   MET X 672     136.649 130.825 173.748  1.00133.08           O
ATOM   5055  N   VAL X 673     138.094 131.587 175.312  1.00115.85           N
ATOM   5056  CA  VAL X 673     137.302 131.084 176.392  1.00115.85           C
ATOM   5057  CB  VAL X 673     137.626 129.652 176.724  1.00115.85           C
ATOM   5058  CG1 VAL X 673     139.009 129.606 177.394  1.00115.85           C
[truncated: 532,966 more chars]
